# Supplementary material for: Parallelisation of equation-based simulation programs on heterogeneous computing systems
Source: PeerJ Comput Sci. 2018 Aug 13;4:e160. doi: 10.7717/peerj-cs.160 (PMC7924689; doi:10.7717/peerj-cs.160)
Supplement: Supplemental Information 1 [file peerj-cs-04-160-s001.zip]

Archive with 21 entries (18 files):
- benchmark_1/
- benchmark_1/cxx-cs-benchmark/
- benchmark_1/cxx-cs-benchmark/Makefile-gcc
- benchmark_1/cxx-cs-benchmark/adouble.cpp
- benchmark_1/cxx-cs-benchmark/model.cpp
- benchmark_1/cxx-cs-benchmark/compute_stack_openmp.cpp
- benchmark_1/cxx-cs-benchmark/cxx-cs-benchmark.pro
- benchmark_1/cxx-cs-benchmark/.qmake.stash
- benchmark_1/cxx-cs-benchmark/read_me.txt
- benchmark_1/cxx-cs-benchmark/compute_stack.h
- benchmark_1/cxx-cs-benchmark/model.h
- benchmark_1/cxx-cs-benchmark/benchmark_1_cxx.h
- benchmark_1/cxx-cs-benchmark/main.cpp
- benchmark_1/cxx-cs-benchmark/input-data-120x96/
- benchmark_1/cxx-cs-benchmark/input-data-120x96/runtime_data.bin
- benchmark_1/cxx-cs-benchmark/input-data-120x96/model_equations.bin
- benchmark_1/cxx-cs-benchmark/input-data-120x96/jacobian_data.bin
- benchmark_1/cxx-cs-benchmark/call_stats.h
- benchmark_1/cxx-cs-benchmark/adouble.h
- benchmark_1/cxx-cs-benchmark/compute_stack_openmp.h
- benchmark_1/benchmark_1.py
