# Supplementary material for: Parallelisation of equation-based simulation programs on heterogeneous computing systems
Source: PeerJ Comput Sci. 2018 Aug 13;4:e160. doi: 10.7717/peerj-cs.160 (PMC7924689; doi:10.7717/peerj-cs.160)
Supplement: Supplemental Information 1 [file peerj-cs-04-160-s001.zip › benchmark_1/cxx-cs-benchmark/Makefile-gcc]

CC            = gcc
CXX           = g++
DEFINES       = 
CFLAGS        = -pipe -std=c99 -O3 -Wall -W -D_REENTRANT -fPIC $(DEFINES)
CXXFLAGS      = -pipe -std=c++11 -fopenmp -O3 -Wall -Wno-unused-parameter -Wno-unused-variable -Wno-sign-compare -W -D_REENTRANT -fPIC $(DEFINES)
INCPATH       = -I.
DEL_FILE      = rm -f
CHK_DIR_EXISTS= test -d
MKDIR         = mkdir -p
COPY          = cp -f
COPY_FILE     = cp -f
COPY_DIR      = cp -f -R
INSTALL_FILE  = install -m 644 -p
INSTALL_PROGRAM = install -m 755 -p
INSTALL_DIR   = cp -f -R
DEL_FILE      = rm -f
SYMLINK       = ln -f -s
DEL_DIR       = rmdir
MOVE          = mv -f
TAR           = tar -cf
COMPRESS      = gzip -9f
DISTNAME      = cxx-cs-benchmark1.0.0
LINK          = g++
LFLAGS        = -m64 -Wl,-O1
LIBS          = $(SUBLIBS) -lgomp -lpthread 
AR            = ar cqs
RANLIB        = 
SED           = sed
STRIP         = strip

####### Output directory

OBJECTS_DIR   = 

####### Files

SOURCES       = adouble.cpp \
		model.cpp \
		compute_stack_openmp.cpp \
		main.cpp 
OBJECTS       = adouble.o \
		model.o \
		compute_stack_openmp.o \
		main.o
DIST          = cxx-cs-benchmark.pro model.h \
		adouble.h \
		benchmark_1_cxx.h \
		compute_stack.h \
		call_stats.h \
		compute_stack_openmp.h adouble.cpp \
		model.cpp \
		compute_stack_openmp.cpp \
		main.cpp
QMAKE_TARGET  = cxx-cs-benchmark
DESTDIR       = 
TARGET        = cxx-cs-benchmark


first: all
####### Build rules

$(TARGET):  $(OBJECTS)  
	$(LINK) $(LFLAGS) -o $(TARGET) $(OBJECTS) $(OBJCOMP) $(LIBS)

all: $(TARGET)

dist: distdir FORCE
	(cd `dirname $(DISTDIR)` && $(TAR) $(DISTNAME).tar $(DISTNAME) && $(COMPRESS) $(DISTNAME).tar) && $(MOVE) `dirname $(DISTDIR)`/$(DISTNAME).tar.gz . && $(DEL_FILE) -r $(DISTDIR)

distdir: FORCE
	@test -d $(DISTDIR) || mkdir -p $(DISTDIR)
	$(COPY_FILE) --parents $(DIST) $(DISTDIR)/


clean:  
	-$(DEL_FILE) $(OBJECTS)
	-$(DEL_FILE) *~ core *.core

release/adouble.o: adouble.cpp adouble.h
	$(CXX) -c $(CXXFLAGS) $(INCPATH) -o release/adouble.o adouble.cpp

release/model.o: model.cpp model.h \
		compute_stack_openmp.h \
		compute_stack.h \
		call_stats.h \
		benchmark_1_cxx.h \
		adouble.h
	$(CXX) -c $(CXXFLAGS) $(INCPATH) -o release/model.o model.cpp

release/compute_stack_openmp.o: compute_stack_openmp.cpp compute_stack_openmp.h \
		compute_stack.h \
		call_stats.h
	$(CXX) -c $(CXXFLAGS) $(INCPATH) -o release/compute_stack_openmp.o compute_stack_openmp.cpp

release/main.o: main.cpp model.h \
		call_stats.h
	$(CXX) -c $(CXXFLAGS) $(INCPATH) -o release/main.o main.cpp
