# Supplementary material for: Parallelisation of equation-based simulation programs on heterogeneous computing systems
Source: PeerJ Comput Sci. 2018 Aug 13;4:e160. doi: 10.7717/peerj-cs.160 (PMC7924689; doi:10.7717/peerj-cs.160)
Supplement: Supplemental Information 1 [file peerj-cs-04-160-s001.zip › benchmark_1/cxx-cs-benchmark/compute_stack_openmp.cpp]

/***********************************************************************************
                 DAE Tools Project: www.daetools.com
                 Copyright (C) Dragan Nikolic, 2017
************************************************************************************
DAE Tools is free software; you can redistribute it and/or modify it under the
terms of the GNU General Public License version 3 as published by the Free Software
Foundation. DAE Tools is distributed in the hope that it will be useful, but WITHOUT
ANY WARRANTY; without even the implied warranty of MERCHANTABILITY or FITNESS FOR A
PARTICULAR PURPOSE. See the GNU General Public License for more details.
You should have received a copy of the GNU General Public License along with the
DAE Tools software; if not, see <http://www.gnu.org/licenses/>.
***********************************************************************************/
#include "compute_stack_openmp.h"
#include <omp.h>

#include <string>
#include <vector>
#include <map>
#include <typeinfo>
using namespace std;

daeComputeStackEvaluator_OpenMP::daeComputeStackEvaluator_OpenMP()
{

}

daeComputeStackEvaluator_OpenMP::~daeComputeStackEvaluator_OpenMP()
{
}

void daeComputeStackEvaluator_OpenMP::FreeResources()
{
}

void daeComputeStackEvaluator_OpenMP::Initialize(bool                    calculateSensitivities,
                                                 size_t                  numberOfVariables,
                                                 size_t                  numberOfEquationsToProcess,
                                                 size_t                  numberOfDOFs,
                                                 size_t                  numberOfComputeStackItems,
                                                 size_t                  numberOfJacobianItems,
                                                 size_t                  numberOfJacobianItemsToProcess,
                                                 adComputeStackItem_t*   computeStacks,
                                                 uint32_t*               activeEquationSetIndexes,
                                                 adJacobianMatrixItem_t* computeStackJacobianItems)
{
    m_numberOfEquations         = numberOfEquationsToProcess;
    m_numberOfComputeStackItems = numberOfComputeStackItems;
    m_numberOfJacobianItems     = numberOfJacobianItemsToProcess;
    m_computeStacks             = computeStacks;
    m_activeEquationSetIndexes  = activeEquationSetIndexes;
    m_computeStackJacobianItems = computeStackJacobianItems;
}

void daeComputeStackEvaluator_OpenMP::EvaluateResiduals(daeComputeStackEvaluationContext_t EC,
                                                        real_t*                            dofs,
                                                        real_t*                            values,
                                                        real_t*                            timeDerivatives,
                                                        real_t*                            residuals)
{
    //omp_set_num_threads(1);

    //#pragma omp parallel for firstprivate(EC)
    for(int ei = 0; ei < EC.numberOfEquations; ei++)
    {
        /* Locate the current equation stack in the array of all compute stacks. */
        uint32_t firstIndex                      = m_activeEquationSetIndexes[ei];
        const adComputeStackItem_t* computeStack = &m_computeStacks[firstIndex];

        /* Evaluate the compute stack (scaling is included). */
        adouble_t res_cs = evaluateComputeStack(computeStack,
                                                EC,
                                                dofs,
                                                values,
                                                timeDerivatives,
                                                NULL,
                                                NULL);

        /* Set the value in the residuals array. */
        residuals[ei] = res_cs.m_dValue;
    }
}

void daeComputeStackEvaluator_OpenMP::EvaluateJacobian(daeComputeStackEvaluationContext_t EC,
                                                       real_t*                            dofs,
                                                       real_t*                            values,
                                                       real_t*                            timeDerivatives,
                                                       real_t*                            jacobianItems)
{
    //omp_set_num_threads(1);

    //#pragma omp parallel for firstprivate(EC)
    for(int ji = 0; ji < EC.numberOfJacobianItems; ji++)
    {
        /* Locate the current equation stack in the array of all compute stacks. */
        adJacobianMatrixItem_t jacobianItem      = m_computeStackJacobianItems[ji];
        uint32_t firstIndex                      = m_activeEquationSetIndexes[jacobianItem.equationIndex];
        const adComputeStackItem_t* computeStack = &m_computeStacks[firstIndex];

        /* Set the overall index for jacobian evaluation. */
        EC.jacobianIndex = jacobianItem.overallIndex;

        /* Evaluate the compute stack (scaling is included). */
        adouble_t jac_cs = evaluateComputeStack(computeStack,
                                                EC,
                                                dofs,
                                                values,
                                                timeDerivatives,
                                                NULL,
                                                NULL);

        /* Set the value in the jacobian array. */
        jacobianItems[ji] = jac_cs.m_dDeriv;
    }
}

void daeComputeStackEvaluator_OpenMP::EvaluateSensitivityResiduals(daeComputeStackEvaluationContext_t EC,
                                                                   real_t*                            dofs,
                                                                   real_t*                            values,
                                                                   real_t*                            timeDerivatives,
                                                                   real_t*                            svalues,
                                                                   real_t*                            sdvalues,
                                                                   real_t*                            sresiduals)
{

}

std::map<std::string, call_stats::TimeAndCount> daeComputeStackEvaluator_OpenMP::GetCallStats() const
{
    return m_stats;
}
