# Supplementary material for: Parallelisation of equation-based simulation programs on heterogeneous computing systems
Source: PeerJ Comput Sci. 2018 Aug 13;4:e160. doi: 10.7717/peerj-cs.160 (PMC7924689; doi:10.7717/peerj-cs.160)
Supplement: Supplemental Information 1 [file peerj-cs-04-160-s001.zip › benchmark_1/cxx-cs-benchmark/read_me.txt]

Compile the benchmark using: 
$ make -f Makefile-gcc

or from Qt Creator IDE.

Run using:
$ ./cxx-cs-benchmark Nresidual_runs Njacobian_runs

i.e. 
$ ./cxx-cs-benchmark 100 100
