# Supplementary material for: Parallelisation of equation-based simulation programs on heterogeneous computing systems
Source: PeerJ Comput Sci. 2018 Aug 13;4:e160. doi: 10.7717/peerj-cs.160 (PMC7924689; doi:10.7717/peerj-cs.160)
Supplement: Supplemental Information 1 [file peerj-cs-04-160-s001.zip › benchmark_1/cxx-cs-benchmark/benchmark_1_cxx.h]

/***********************************************************************************
*                 DAE Tools Project: www.daetools.com
*                 Copyright (C) Dragan Nikolic
************************************************************************************
DAE Tools is free software; you can redistribute it and/or modify it under the
terms of the GNU General Public License version 3 as published by the Free Software
Foundation. DAE Tools is distributed in the hope that it will be useful, but WITHOUT
ANY WARRANTY; without even the implied warranty of MERCHANTABILITY or FITNESS FOR A
PARTICULAR PURPOSE. See the GNU General Public License for more details.
You should have received a copy of the GNU General Public License along with the
DAE Tools software; if not, see <http://www.gnu.org/licenses/>.
***********************************************************************************/
#if !defined(BENCHMARK_1_MODEL_H)
#define BENCHMARK_1_MODEL_H

#include "adouble.h"
#include <vector>
#include <map>

using autodiff::sin_;
using autodiff::cos_;
using autodiff::adouble;

class benchmark1
{
public:
    typedef adouble (benchmark1:: *ad_function_ptr)(int, int);

    adouble u0;
    adouble v0;
    adouble w0;
    adouble ni;
    adouble eps;
    adouble t;
    real_t  inverseTimeStep;

    int Nx;
    int Ny;
    int Nequations;
    int Nnz;

    adouble dx;
    adouble dy;

    // Variable values
    real_t* u_data;
    real_t* v_data;
    real_t* uman_data;
    real_t* vman_data;

    // Variable derivatives
    real_t* du_dt_data;
    real_t* dv_dt_data;
    real_t* duman_dt_data;
    real_t* dvman_dt_data;

    std::vector<adouble> x_domain;
    std::vector<adouble> y_domain;

    int jacobianIndex;

    int u_start_index;
    int v_start_index;
    int uman_start_index;
    int vman_start_index;

    std::vector< std::vector<int> > jacobianMatrixIndexes;

    benchmark1()
    {
        u0  = adouble(1.0);
        v0  = adouble(1.0);
        w0  = adouble(0.1);
        ni  = adouble(0.7);
        eps = adouble(0.001);

        Nx  = 120 + 1;
        Ny  = 96 + 1;
        Nnz = 205218;
        Nequations = 4 * Nx * Ny;

        dx  = adouble((0.7 + 0.1) / (Nx-1));
        dy  = adouble((0.8 - 0.2) / (Ny-1));

        u_start_index    = 0*Nx*Ny;
        v_start_index    = 1*Nx*Ny;
        uman_start_index = 2*Nx*Ny;
        vman_start_index = 3*Nx*Ny;

        x_domain.resize(Nx);
        y_domain.resize(Ny);
        for(int x = 0; x < Nx; x++)
            x_domain[x] = -0.1 + x * dx;
        for(int y = 0; y < Ny; y++)
            y_domain[y] = 0.2 + y * dy;

        u_data         = NULL;
        v_data         = NULL;
        du_dt_data     = NULL;
        dv_dt_data     = NULL;
        uman_data      = NULL;
        vman_data      = NULL;
        duman_dt_data  = NULL;
        dvman_dt_data  = NULL;
        duman_dt_data  = NULL;
        dvman_dt_data  = NULL;

        inverseTimeStep = 0.0;
        jacobianIndex   = -1;
    }

    // First order partial derivative per x (centered finite difference).
    adouble df_dx(ad_function_ptr f, int x, int y)
    {
        return ( ((this->*f)(x+1,  y) - (this->*f)(x-1,  y)) / (2*dx) );
    }

    // First order partial derivative per y (centered finite difference).
    adouble df_dy(ad_function_ptr f, int x, int y)
    {
        return ( ((this->*f)(x,  y+1) - (this->*f)(x,  y-1)) / (2*dy) );
    }

    // Second order partial derivative per x (centered finite difference).
    adouble d2f_dx2(ad_function_ptr f, int x, int y)
    {
        return ( ((this->*f)(x+1,  y) - 2*(this->*f)(x,y) + (this->*f)(x-1,  y)) / (dx*dx) );
    }

    // Second order partial derivative per y (centered finite difference).
    adouble d2f_dy2(ad_function_ptr f, int x, int y)
    {
        return ( ((this->*f)(x,  y+1) - 2*(this->*f)(x,y) + (this->*f)(x,  y-1)) / (dy*dy) );
    }

    // Partial derivative per x of a product of two variables: d(f1*f2)/dx = (df1/dx)*f2 + f1*(df2/dx).
    adouble product_rule_dx(ad_function_ptr f1, ad_function_ptr f2, int x, int y)
    {
        return ( df_dx(f1,x,y)*(this->*f2)(x,y) + (this->*f1)(x,y)*df_dx(f2,x,y) );
    }

    // Partial derivative per y of a product of two variables: d(f1*f2)/dy = (df1/dy)*f2 + f1*(df2/dy).
    adouble product_rule_dy(ad_function_ptr f1, ad_function_ptr f2, int x, int y)
    {
        return ( df_dy(f1,x,y)*(this->*f2)(x,y) + (this->*f1)(x,y)*df_dy(f2,x,y) );
    }

    // The arrays used by a DAE solver are flat 1D.
    // However, the variables are distributed on a rectangular 2D domain.
    // This function returns a position in the 1D array for given x,y indexes.
    int getIndex(int x, int y)
    {
        if(x < 0 || x >= Nx)
            throw std::runtime_error("Invalid x index");
        if(y < 0 || y >= Ny)
            std::runtime_error("Invalid y index");
        return Ny*x + y;
    }

    // Variable values/derivativs access functions.
    adouble u(int x, int y)
    {
        int index = getIndex(x,y);
        return adouble( u_data[index], (jacobianIndex == u_start_index+index ? 1.0 : 0.0) );
    }
    adouble v(int x, int y)
    {
        int index = getIndex(x,y);
        return adouble( v_data[index], (jacobianIndex == v_start_index+index ? 1.0 : 0.0) );
    }
    adouble du_dt(int x, int y)
    {
        int index = getIndex(x,y);
        return adouble( du_dt_data[index], (jacobianIndex == u_start_index+index ? inverseTimeStep : 0.0) );
    }
    adouble dv_dt(int x, int y)
    {
        int index = getIndex(x,y);
        return adouble( dv_dt_data[index], (jacobianIndex == v_start_index+index ? inverseTimeStep : 0.0) );
    }

    adouble u_man(int x, int y)
    {
        int index = getIndex(x,y);
        return adouble( uman_data[index], (jacobianIndex == uman_start_index+index ? 1.0 : 0.0) );
    }
    adouble v_man(int x, int y)
    {
        int index = getIndex(x,y);
        return adouble( vman_data[index], (jacobianIndex == vman_start_index+index ? 1.0 : 0.0) );
    }
    adouble duman_dt(int x, int y)
    {
        int index = getIndex(x,y);
        return adouble( duman_dt_data[index], (jacobianIndex == uman_start_index+index ? inverseTimeStep : 0.0) );
    }
    adouble dvman_dt(int x, int y)
    {
        int index = getIndex(x,y);
        return adouble( dvman_dt_data[index], (jacobianIndex == vman_start_index+index ? inverseTimeStep : 0.0) );
    }

    // Values of x and y domains.
    adouble xd       (int x_index)        { return x_domain[x_index]; }
    adouble yd       (int y_index)        { return y_domain[y_index]; }

    // Cenetered finite difference derivative funtions.
    adouble duu_dx   (int x, int y) { return product_rule_dx(&benchmark1::u, &benchmark1::u, x,y); }
    adouble duv_dy   (int x, int y) { return product_rule_dy(&benchmark1::u, &benchmark1::v, x,y); }
    adouble d2u_dx2  (int x, int y) { return d2f_dx2(&benchmark1::u, x,y); }
    adouble d2u_dy2  (int x, int y) { return d2f_dy2(&benchmark1::u, x,y); }

    adouble dvu_dx   (int x, int y) { return product_rule_dx(&benchmark1::v, &benchmark1::u, x,y); }
    adouble dvv_dy   (int x, int y) { return product_rule_dy(&benchmark1::v, &benchmark1::v, x,y); }
    adouble d2v_dx2  (int x, int y) { return d2f_dx2(&benchmark1::v, x,y); }
    adouble d2v_dy2  (int x, int y) { return d2f_dy2(&benchmark1::v, x,y); }

    adouble dumum_dx (int x, int y) { return product_rule_dx(&benchmark1::um, &benchmark1::um, x,y); }
    adouble dumvm_dy (int x, int y) { return product_rule_dy(&benchmark1::um, &benchmark1::vm, x,y); }
    adouble d2um_dx2 (int x, int y) { return d2f_dx2(&benchmark1::um, x,y); }
    adouble d2um_dy2 (int x, int y) { return d2f_dy2(&benchmark1::um, x,y); }

    adouble dvmum_dx (int x, int y) { return product_rule_dx(&benchmark1::vm, &benchmark1::um, x,y); }
    adouble dvmvm_dy (int x, int y) { return product_rule_dy(&benchmark1::vm, &benchmark1::vm, x,y); }
    adouble d2vm_dx2 (int x, int y) { return d2f_dx2(&benchmark1::vm, x,y); }
    adouble d2vm_dy2 (int x, int y) { return d2f_dy2(&benchmark1::vm, x,y); }

    // Manufactured solutions and source terms.
    adouble um       (int x, int y) { return u0 * (sin_(xd(x)*xd(x) + yd(y)*yd(y) + w0*t) + eps); }
    adouble vm       (int x, int y) { return v0 * (cos_(xd(x)*xd(x) + yd(y)*yd(y) + w0*t) + eps); }

    adouble Su       (int x, int y) { return duman_dt(x,y) + (dumum_dx(x,y) + dumvm_dy(x,y)) - ni * (d2um_dx2(x,y) + d2um_dy2(x,y)); }
    adouble Sv       (int x, int y) { return dvman_dt(x,y) + (dvmum_dx(x,y) + dvmvm_dy(x,y)) - ni * (d2vm_dx2(x,y) + d2vm_dy2(x,y)); }

    void EvaluateResiduals(double time, double* values, double* derivs, double* residuals)
    {
        t = adouble(time);

        // Data pointers should point to locations in the arrays sent by a DAE solver.
        // Variable values:
        u_data        = &values[u_start_index];
        v_data        = &values[v_start_index];
        uman_data     = &values[uman_start_index];
        vman_data     = &values[vman_start_index];
        // Variable derivatives:
        du_dt_data    = &derivs[u_start_index];
        dv_dt_data    = &derivs[v_start_index];
        duman_dt_data = &derivs[uman_start_index];
        dvman_dt_data = &derivs[vman_start_index];

        int eq = 0;
        int x, y;

        // u velocity component.
        for(x = 1; x < Nx-1; x++)
        {
            for(y = 1; y < Ny-1; y++)
            {
                residuals[eq++] = (du_dt(x,y) + (duu_dx(x,y) + duv_dy(x,y)) - ni * (d2u_dx2(x,y) + d2u_dy2(x,y)) - Su(x,y)).getValue();
            }
        }
        // u velocity component BCs.
        for(x = 1; x < Nx-1; x++)
        {
            y = 0;
            residuals[eq++] = (u(x,y) - um(x,y)).getValue();
        }
        for(x = 1; x < Nx-1; x++)
        {
            y = Ny-1;
            residuals[eq++] = (u(x,y) - um(x,y)).getValue();
        }
        for(y = 0; y < Ny; y++)
        {
            x = 0;
            residuals[eq++] = (u(x,y) - um(x,y)).getValue();
        }
        for(y = 0; y < Ny; y++)
        {
            x = Nx-1;
            residuals[eq++] = (u(x,y) - um(x,y)).getValue();
        }

        // v velocity component.
        for(x = 1; x < Nx-1; x++)
        {
            for(y = 1; y < Ny-1; y++)
            {
                residuals[eq++] = (dv_dt(x,y) + (dvu_dx(x,y) + dvv_dy(x,y)) - ni * (d2v_dx2(x,y) + d2v_dy2(x,y)) - Sv(x,y)).getValue();
            }
        }
        // v velocity component BCs.
        for(x = 1; x < Nx-1; x++)
        {
            y = 0;
            residuals[eq++] = (v(x,y) - vm(x,y)).getValue();
        }
        for(x = 1; x < Nx-1; x++)
        {
            y = Ny-1;
            residuals[eq++] = (v(x,y) - vm(x,y)).getValue();
        }
        for(y = 0; y < Ny; y++)
        {
            x = 0;
            residuals[eq++] = (v(x,y) - vm(x,y)).getValue();
        }
        for(y = 0; y < Ny; y++)
        {
            x = Nx-1;
            residuals[eq++] = (v(x,y) - vm(x,y)).getValue();
        }

        // Manufactured solutions for u and v velocity components (uman, vman).
        for(x = 0; x < Nx; x++)
        {
            for(y = 0; y < Ny; y++)
            {
                residuals[eq++] = (u_man(x,y) - um(x,y)).getValue();
            }
        }
        for(x = 0; x < Nx; x++)
        {
            for(y = 0; y < Ny; y++)
            {
                residuals[eq++] = (v_man(x,y) - vm(x,y)).getValue();
            }
        }
    }

    void EvaluateJacobian(double time, double inverse_ts, double* values, double* derivs, double* jacobian)
    {
        t               = adouble(time);
        inverseTimeStep = inverse_ts;

        // Data pointers should point to locations in the arrays sent by a DAE solver.
        // Variable values:
        u_data        = &values[u_start_index];
        v_data        = &values[v_start_index];
        uman_data     = &values[uman_start_index];
        vman_data     = &values[vman_start_index];
        // Variable derivatives:
        du_dt_data    = &derivs[u_start_index];
        dv_dt_data    = &derivs[v_start_index];
        duman_dt_data = &derivs[uman_start_index];
        dvman_dt_data = &derivs[vman_start_index];

        int eq = 0;
        int jac = 0;
        int x, y;

        // u velocity component.
        for(x = 1; x < Nx-1; x++)
        {
            for(y = 1; y < Ny-1; y++)
            {
                std::vector<int>& blockIndexes = jacobianMatrixIndexes[eq++];
                for(int ji = 0; ji < blockIndexes.size(); ji++)
                {
                    jacobianIndex = blockIndexes[ji];
                    jacobian[jac++] = (du_dt(x,y) + (duu_dx(x,y) + duv_dy(x,y)) - ni * (d2u_dx2(x,y) + d2u_dy2(x,y)) - Su(x,y)).getDerivative();
                }
            }
        }
        // u velocity component BCs.
        for(x = 1; x < Nx-1; x++)
        {
            y = 0;

            std::vector<int>& blockIndexes = jacobianMatrixIndexes[eq++];
            for(int ji = 0; ji < blockIndexes.size(); ji++)
            {
                jacobianIndex = blockIndexes[ji];
                jacobian[jac++] = (u(x,y) - um(x,y)).getDerivative();
            }
        }
        for(x = 1; x < Nx-1; x++)
        {
            y = Ny-1;

            std::vector<int>& blockIndexes = jacobianMatrixIndexes[eq++];
            for(int ji = 0; ji < blockIndexes.size(); ji++)
            {
                jacobianIndex = blockIndexes[ji];
                jacobian[jac++] = (u(x,y) - um(x,y)).getDerivative();
            }
        }
        for(y = 0; y < Ny; y++)
        {
            x = 0;

            std::vector<int>& blockIndexes = jacobianMatrixIndexes[eq++];
            for(int ji = 0; ji < blockIndexes.size(); ji++)
            {
                jacobianIndex = blockIndexes[ji];
                jacobian[jac++] = (u(x,y) - um(x,y)).getDerivative();
            }
        }
        for(y = 0; y < Ny; y++)
        {
            x = Nx-1;

            std::vector<int>& blockIndexes = jacobianMatrixIndexes[eq++];
            for(int ji = 0; ji < blockIndexes.size(); ji++)
            {
                jacobianIndex = blockIndexes[ji];
                jacobian[jac++] = (u(x,y) - um(x,y)).getDerivative();
            }
        }

        // v velocity component.
        for(x = 1; x < Nx-1; x++)
        {
            for(y = 1; y < Ny-1; y++)
            {
                std::vector<int>& blockIndexes = jacobianMatrixIndexes[eq++];
                for(int ji = 0; ji < blockIndexes.size(); ji++)
                {
                    jacobianIndex = blockIndexes[ji];
                    jacobian[jac++] = (dv_dt(x,y) + (dvu_dx(x,y) + dvv_dy(x,y)) - ni * (d2v_dx2(x,y) + d2v_dy2(x,y)) - Sv(x,y)).getDerivative();
                }
            }
        }
        // v velocity component BCs.
        for(x = 1; x < Nx-1; x++)
        {
            y = 0;

            std::vector<int>& blockIndexes = jacobianMatrixIndexes[eq++];
            for(int ji = 0; ji < blockIndexes.size(); ji++)
            {
                jacobianIndex = blockIndexes[ji];
                jacobian[jac++] = (v(x,y) - vm(x,y)).getDerivative();
            }
        }
        for(x = 1; x < Nx-1; x++)
        {
            y = Ny-1;

            std::vector<int>& blockIndexes = jacobianMatrixIndexes[eq++];
            for(int ji = 0; ji < blockIndexes.size(); ji++)
            {
                jacobianIndex = blockIndexes[ji];
                jacobian[jac++] = (v(x,y) - vm(x,y)).getDerivative();
            }
        }
        for(y = 0; y < Ny; y++)
        {
            x = 0;

            std::vector<int>& blockIndexes = jacobianMatrixIndexes[eq++];
            for(int ji = 0; ji < blockIndexes.size(); ji++)
            {
                jacobianIndex = blockIndexes[ji];
                jacobian[jac++] = (v(x,y) - vm(x,y)).getDerivative();
            }
        }
        for(y = 0; y < Ny; y++)
        {
            x = Nx-1;

            std::vector<int>& blockIndexes = jacobianMatrixIndexes[eq++];
            for(int ji = 0; ji < blockIndexes.size(); ji++)
            {
                jacobianIndex = blockIndexes[ji];
                jacobian[jac++] = (v(x,y) - vm(x,y)).getDerivative();
            }
        }

        // Manufactured solutions for u and v velocity components (uman, vman).
        for(x = 0; x < Nx; x++)
        {
            for(y = 0; y < Ny; y++)
            {
                std::vector<int>& blockIndexes = jacobianMatrixIndexes[eq++];
                for(int ji = 0; ji < blockIndexes.size(); ji++)
                {
                    jacobianIndex = blockIndexes[ji];
                    jacobian[jac++] = (u_man(x,y) - um(x,y)).getDerivative();
                }
            }
        }
        for(x = 0; x < Nx; x++)
        {
            for(y = 0; y < Ny; y++)
            {
                std::vector<int>& blockIndexes = jacobianMatrixIndexes[eq++];
                for(int ji = 0; ji < blockIndexes.size(); ji++)
                {
                    jacobianIndex = blockIndexes[ji];
                    jacobian[jac++] = (v_man(x,y) - vm(x,y)).getDerivative();
                }
            }
        }
    }
};

#endif
