# Supplementary material for: Parallelisation of equation-based simulation programs on heterogeneous computing systems
Source: PeerJ Comput Sci. 2018 Aug 13;4:e160. doi: 10.7717/peerj-cs.160 (PMC7924689; doi:10.7717/peerj-cs.160)
Supplement: Supplemental Information 2 [file peerj-cs-04-160-s002.zip › benchmark_2/meshes/square(0,100)x(0,100)-100x100.msh]

$MeshFormat
2.2 0 8
$EndMeshFormat
$Nodes
10000
1 0 0 0
2 0 100 0
3 100 100 0
4 100 0 0
5 0 1.010101010097013 0
6 0 2.020202020194095 0
7 0 3.030303030291131 0
8 0 4.040404040387913 0
9 0 5.050505050484578 0
10 0 6.060606060581373 0
11 0 7.070707070678636 0
12 0 8.080808080776196 0
13 0 9.090909090873755 0
14 0 10.10101010097132 0
15 0 11.11111111106888 0
16 0 12.12121212116626 0
17 0 13.13131313126281 0
18 0 14.14141414135864 0
19 0 15.15151515145441 0
20 0 16.16161616155017 0
21 0 17.17171717164594 0
22 0 18.1818181817417 0
23 0 19.19191919183747 0
24 0 20.20202020193324 0
25 0 21.212121212029 0
26 0 22.22222222212477 0
27 0 23.23232323222053 0
28 0 24.2424242423163 0
29 0 25.25252525241207 0
30 0 26.26262626250783 0
31 0 27.2727272726036 0
32 0 28.28282828269938 0
33 0 29.29292929279514 0
34 0 30.30303030289091 0
35 0 31.31313131298679 0
36 0 32.32323232308488 0
37 0 33.33333333318424 0
38 0 34.34343434328359 0
39 0 35.35353535338295 0
40 0 36.36363636348231 0
41 0 37.37373737358167 0
42 0 38.38383838368103 0
43 0 39.39393939378038 0
44 0 40.40404040387974 0
45 0 41.4141414139791 0
46 0 42.42424242407846 0
47 0 43.43434343417782 0
48 0 44.44444444427717 0
49 0 45.45454545437654 0
50 0 46.46464646447589 0
51 0 47.47474747457525 0
52 0 48.4848484846746 0
53 0 49.49494949477396 0
54 0 50.50505050487332 0
55 0 51.51515151497268 0
56 0 52.52525252507203 0
57 0 53.5353535351714 0
58 0 54.54545454527076 0
59 0 55.55555555537011 0
60 0 56.56565656546948 0
61 0 57.57575757556883 0
62 0 58.58585858566818 0
63 0 59.59595959576755 0
64 0 60.60606060586691 0
65 0 61.61616161596626 0
66 0 62.62626262606561 0
67 0 63.63636363616624 0
68 0 64.64646464627126 0
69 0 65.65656565637779 0
70 0 66.66666666648433 0
71 0 67.67676767659087 0
72 0 68.68686868669739 0
73 0 69.69696969680393 0
74 0 70.70707070691047 0
75 0 71.71717171701701 0
76 0 72.72727272712353 0
77 0 73.73737373723009 0
78 0 74.74747474733661 0
79 0 75.75757575744313 0
80 0 76.76767676754969 0
81 0 77.77777777765623 0
82 0 78.78787878776275 0
83 0 79.79797979786927 0
84 0 80.80808080797583 0
85 0 81.81818181808237 0
86 0 82.82828282818889 0
87 0 83.83838383829544 0
88 0 84.84848484840197 0
89 0 85.85858585850849 0
90 0 86.86868686861504 0
91 0 87.87878787872158 0
92 0 88.88888888882811 0
93 0 89.89898989893463 0
94 0 90.90909090904118 0
95 0 91.91919191914771 0
96 0 92.92929292925425 0
97 0 93.93939393936078 0
98 0 94.94949494946732 0
99 0 95.95959595957385 0
100 0 96.96969696968038 0
101 0 97.97979797978692 0
102 0 98.98989898989345 0
103 1.010101010097013 100 0
104 2.020202020194095 100 0
105 3.030303030291131 100 0
106 4.040404040387913 100 0
107 5.050505050484578 100 0
108 6.060606060581373 100 0
109 7.070707070678636 100 0
110 8.080808080776196 100 0
111 9.090909090873755 100 0
112 10.10101010097132 100 0
113 11.11111111106888 100 0
114 12.12121212116626 100 0
115 13.13131313126281 100 0
116 14.14141414135864 100 0
117 15.15151515145441 100 0
118 16.16161616155017 100 0
119 17.17171717164594 100 0
120 18.1818181817417 100 0
121 19.19191919183747 100 0
122 20.20202020193324 100 0
123 21.212121212029 100 0
124 22.22222222212477 100 0
125 23.23232323222053 100 0
126 24.2424242423163 100 0
127 25.25252525241207 100 0
128 26.26262626250783 100 0
129 27.2727272726036 100 0
130 28.28282828269938 100 0
131 29.29292929279514 100 0
132 30.30303030289091 100 0
133 31.31313131298679 100 0
134 32.32323232308488 100 0
135 33.33333333318424 100 0
136 34.34343434328359 100 0
137 35.35353535338295 100 0
138 36.36363636348231 100 0
139 37.37373737358167 100 0
140 38.38383838368103 100 0
141 39.39393939378038 100 0
142 40.40404040387974 100 0
143 41.4141414139791 100 0
144 42.42424242407846 100 0
145 43.43434343417782 100 0
146 44.44444444427717 100 0
147 45.45454545437654 100 0
148 46.46464646447589 100 0
149 47.47474747457525 100 0
150 48.4848484846746 100 0
151 49.49494949477396 100 0
152 50.50505050487332 100 0
153 51.51515151497268 100 0
154 52.52525252507203 100 0
155 53.5353535351714 100 0
156 54.54545454527076 100 0
157 55.55555555537011 100 0
158 56.56565656546948 100 0
159 57.57575757556883 100 0
160 58.58585858566818 100 0
161 59.59595959576755 100 0
162 60.60606060586691 100 0
163 61.61616161596626 100 0
164 62.62626262606561 100 0
165 63.63636363616624 100 0
166 64.64646464627126 100 0
167 65.65656565637779 100 0
168 66.66666666648433 100 0
169 67.67676767659087 100 0
170 68.68686868669739 100 0
171 69.69696969680393 100 0
172 70.70707070691047 100 0
173 71.71717171701701 100 0
174 72.72727272712353 100 0
175 73.73737373723009 100 0
176 74.74747474733661 100 0
177 75.75757575744313 100 0
178 76.76767676754969 100 0
179 77.77777777765623 100 0
180 78.78787878776275 100 0
181 79.79797979786927 100 0
182 80.80808080797583 100 0
183 81.81818181808237 100 0
184 82.82828282818889 100 0
185 83.83838383829544 100 0
186 84.84848484840197 100 0
187 85.85858585850849 100 0
188 86.86868686861504 100 0
189 87.87878787872158 100 0
190 88.88888888882811 100 0
191 89.89898989893463 100 0
192 90.90909090904118 100 0
193 91.91919191914771 100 0
194 92.92929292925425 100 0
195 93.93939393936078 100 0
196 94.94949494946732 100 0
197 95.95959595957385 100 0
198 96.96969696968038 100 0
199 97.97979797978692 100 0
200 98.98989898989345 100 0
201 100 98.98989898990617 0
202 100 97.97979797981233 0
203 100 96.9696969697185 0
204 100 95.95959595962466 0
205 100 94.94949494953084 0
206 100 93.93939393943701 0
207 100 92.92929292934318 0
208 100 91.91919191924934 0
209 100 90.90909090915551 0
210 100 89.89898989906168 0
211 100 88.88888888896784 0
212 100 87.87878787887401 0
213 100 86.86868686878017 0
214 100 85.85858585868634 0
215 100 84.84848484859251 0
216 100 83.83838383849867 0
217 100 82.82828282840484 0
218 100 81.818181818311 0
219 100 80.80808080821717 0
220 100 79.79797979812335 0
221 100 78.7878787880295 0
222 100 77.77777777793568 0
223 100 76.76767676784185 0
224 100 75.75757575774801 0
225 100 74.74747474765417 0
226 100 73.73737373756035 0
227 100 72.7272727274665 0
228 100 71.71717171737268 0
229 100 70.70707070727885 0
230 100 69.69696969718501 0
231 100 68.68686868709118 0
232 100 67.67676767699734 0
233 100 66.66666666690351 0
234 100 65.65656565680968 0
235 100 64.64646464671586 0
236 100 63.63636363662049 0
237 100 62.62626262652075 0
238 100 61.61616161641974 0
239 100 60.60606060631873 0
240 100 59.59595959621772 0
241 100 58.58585858611671 0
242 100 57.5757575760157 0
243 100 56.56565656591469 0
244 100 55.55555555581368 0
245 100 54.54545454571267 0
246 100 53.53535353561166 0
247 100 52.52525252551064 0
248 100 51.51515151540963 0
249 100 50.50505050530862 0
250 100 49.49494949520762 0
251 100 48.48484848510661 0
252 100 47.4747474750056 0
253 100 46.46464646490459 0
254 100 45.45454545480357 0
255 100 44.44444444470257 0
256 100 43.43434343460157 0
257 100 42.42424242450055 0
258 100 41.41414141439954 0
259 100 40.40404040429853 0
260 100 39.39393939419752 0
261 100 38.3838383840965 0
262 100 37.3737373739955 0
263 100 36.36363636389321 0
264 100 35.35353535378654 0
265 100 34.34343434367837 0
266 100 33.33333333357017 0
267 100 32.32323232346199 0
268 100 31.31313131335379 0
269 100 30.30303030324562 0
270 100 29.29292929313742 0
271 100 28.28282828302923 0
272 100 27.27272727292105 0
273 100 26.26262626281286 0
274 100 25.25252525270469 0
275 100 24.24242424259648 0
276 100 23.23232323248831 0
277 100 22.22222222238011 0
278 100 21.21212121227192 0
279 100 20.20202020216372 0
280 100 19.19191919205555 0
281 100 18.18181818194736 0
282 100 17.17171717183918 0
283 100 16.16161616173099 0
284 100 15.1515151516228 0
285 100 14.14141414151462 0
286 100 13.13131313140642 0
287 100 12.12121212129824 0
288 100 11.11111111119006 0
289 100 10.10101010108187 0
290 100 9.090909090973682 0
291 100 8.080808080865481 0
292 100 7.070707070757294 0
293 100 6.060606060649107 0
294 100 5.05050505054092 0
295 100 4.040404040432733 0
296 100 3.030303030324546 0
297 100 2.02020202021636 0
298 100 1.010101010108173 0
299 98.98989898990617 0 0
300 97.97979797981233 0 0
301 96.9696969697185 0 0
302 95.95959595962466 0 0
303 94.94949494953084 0 0
304 93.93939393943701 0 0
305 92.92929292934318 0 0
306 91.91919191924934 0 0
307 90.90909090915551 0 0
308 89.89898989906168 0 0
309 88.88888888896784 0 0
310 87.87878787887401 0 0
311 86.86868686878017 0 0
312 85.85858585868634 0 0
313 84.84848484859251 0 0
314 83.83838383849867 0 0
315 82.82828282840484 0 0
316 81.818181818311 0 0
317 80.80808080821717 0 0
318 79.79797979812335 0 0
319 78.7878787880295 0 0
320 77.77777777793568 0 0
321 76.76767676784185 0 0
322 75.75757575774801 0 0
323 74.74747474765417 0 0
324 73.73737373756035 0 0
325 72.7272727274665 0 0
326 71.71717171737268 0 0
327 70.70707070727885 0 0
328 69.69696969718501 0 0
329 68.68686868709118 0 0
330 67.67676767699734 0 0
331 66.66666666690351 0 0
332 65.65656565680968 0 0
333 64.64646464671586 0 0
334 63.63636363662049 0 0
335 62.62626262652075 0 0
336 61.61616161641974 0 0
337 60.60606060631873 0 0
338 59.59595959621772 0 0
339 58.58585858611671 0 0
340 57.5757575760157 0 0
341 56.56565656591469 0 0
342 55.55555555581368 0 0
343 54.54545454571267 0 0
344 53.53535353561166 0 0
345 52.52525252551064 0 0
346 51.51515151540963 0 0
347 50.50505050530862 0 0
348 49.49494949520762 0 0
349 48.48484848510661 0 0
350 47.4747474750056 0 0
351 46.46464646490459 0 0
352 45.45454545480357 0 0
353 44.44444444470257 0 0
354 43.43434343460157 0 0
355 42.42424242450055 0 0
356 41.41414141439954 0 0
357 40.40404040429853 0 0
358 39.39393939419752 0 0
359 38.3838383840965 0 0
360 37.3737373739955 0 0
361 36.36363636389321 0 0
362 35.35353535378654 0 0
363 34.34343434367837 0 0
364 33.33333333357017 0 0
365 32.32323232346199 0 0
366 31.31313131335379 0 0
367 30.30303030324562 0 0
368 29.29292929313742 0 0
369 28.28282828302923 0 0
370 27.27272727292105 0 0
371 26.26262626281286 0 0
372 25.25252525270469 0 0
373 24.24242424259648 0 0
374 23.23232323248831 0 0
375 22.22222222238011 0 0
376 21.21212121227192 0 0
377 20.20202020216372 0 0
378 19.19191919205555 0 0
379 18.18181818194736 0 0
380 17.17171717183918 0 0
381 16.16161616173099 0 0
382 15.1515151516228 0 0
383 14.14141414151462 0 0
384 13.13131313140642 0 0
385 12.12121212129824 0 0
386 11.11111111119006 0 0
387 10.10101010108187 0 0
388 9.090909090973682 0 0
389 8.080808080865481 0 0
390 7.070707070757294 0 0
391 6.060606060649107 0 0
392 5.05050505054092 0 0
393 4.040404040432733 0 0
394 3.030303030324546 0 0
395 2.02020202021636 0 0
396 1.010101010108173 0 0
397 1.01010101010806 1.010101010097126 0
398 2.020202020216135 1.010101010097239 0
399 3.030303030324209 1.010101010097352 0
400 4.040404040432281 1.010101010097464 0
401 5.050505050540351 1.010101010097577 0
402 6.060606060648423 1.010101010097689 0
403 7.070707070756498 1.010101010097802 0
404 8.080808080864577 1.010101010097914 0
405 9.090909090972673 1.010101010098027 0
406 10.10101010108075 1.01010101009814 0
407 11.11111111118883 1.010101010098253 0
408 12.12121212129691 1.010101010098366 0
409 13.13131313140497 1.010101010098479 0
410 14.14141414151304 1.010101010098591 0
411 15.1515151516211 1.010101010098704 0
412 16.16161616172917 1.010101010098817 0
413 17.17171717183723 1.010101010098929 0
414 18.18181818194529 1.010101010099042 0
415 19.19191919205334 1.010101010099155 0
416 20.20202020216139 1.010101010099268 0
417 21.21212121226947 1.01010101009938 0
418 22.22222222237753 1.010101010099493 0
419 23.23232323248561 1.010101010099606 0
420 24.24242424259365 1.010101010099719 0
421 25.25252525270173 1.010101010099831 0
422 26.26262626280978 1.010101010099944 0
423 27.27272727291784 1.010101010100057 0
424 28.28282828302591 1.010101010100169 0
425 29.29292929313396 1.010101010100282 0
426 30.30303030324204 1.010101010100395 0
427 31.31313131335009 1.010101010100508 0
428 32.32323232345819 1.01010101010062 0
429 33.33333333356626 1.010101010100733 0
430 34.34343434367439 1.010101010100846 0
431 35.35353535378246 1.010101010100958 0
432 36.36363636388906 1.010101010101071 0
433 37.37373737399133 1.010101010101184 0
434 38.38383838409231 1.010101010101297 0
435 39.3939393941933 1.01010101010141 0
436 40.40404040429429 1.010101010101522 0
437 41.4141414143953 1.010101010101635 0
438 42.42424242449628 1.010101010101748 0
439 43.43434343459729 1.01010101010186 0
440 44.44444444469828 1.010101010101973 0
441 45.45454545479926 1.010101010102086 0
442 46.46464646490026 1.010101010102198 0
443 47.47474747500125 1.010101010102311 0
444 48.48484848510224 1.010101010102424 0
445 49.49494949520324 1.010101010102537 0
446 50.50505050530422 1.010101010102649 0
447 51.51515151540521 1.010101010102762 0
448 52.52525252550623 1.010101010102875 0
449 53.53535353560721 1.010101010102987 0
450 54.5454545457082 1.0101010101031 0
451 55.55555555580919 1.010101010103213 0
452 56.56565656591019 1.010101010103325 0
453 57.57575757601118 1.010101010103438 0
454 58.58585858611217 1.010101010103551 0
455 59.59595959621319 1.010101010103664 0
456 60.60606060631416 1.010101010103777 0
457 61.61616161641516 1.010101010103889 0
458 62.62626262651614 1.010101010104002 0
459 63.6363636366159 1.010101010104115 0
460 64.64646464671137 1.010101010104227 0
461 65.65656565680531 1.01010101010434 0
462 66.66666666689927 1.010101010104453 0
463 67.67676767699324 1.010101010104565 0
464 68.68686868708718 1.010101010104678 0
465 69.69696969718113 1.010101010104791 0
466 70.70707070727512 1.010101010104904 0
467 71.7171717173691 1.010101010105017 0
468 72.72727272746303 1.010101010105129 0
469 73.73737373755701 1.010101010105242 0
470 74.74747474765095 1.010101010105354 0
471 75.75757575774495 1.010101010105467 0
472 76.76767676783889 1.01010101010558 0
473 77.77777777793285 1.010101010105693 0
474 78.78787878802682 1.010101010105805 0
475 79.79797979812078 1.010101010105918 0
476 80.80808080821471 1.010101010106031 0
477 81.81818181830869 1.010101010106143 0
478 82.82828282840266 1.010101010106256 0
479 83.83838383849661 1.010101010106369 0
480 84.84848484859057 1.010101010106482 0
481 85.85858585868452 1.010101010106595 0
482 86.86868686877852 1.010101010106707 0
483 87.87878787887247 1.01010101010682 0
484 88.88888888896643 1.010101010106933 0
485 89.8989898990604 1.010101010107046 0
486 90.90909090915436 1.010101010107158 0
487 91.91919191924832 1.010101010107271 0
488 92.92929292934228 1.010101010107384 0
489 93.93939393943624 1.010101010107496 0
490 94.94949494953019 1.010101010107609 0
491 95.95959595962415 1.010101010107722 0
492 96.9696969697181 1.010101010107835 0
493 97.97979797981209 1.010101010107947 0
494 98.98989898990607 1.01010101010806 0
495 1.010101010107947 2.02020202019432 0
496 2.02020202021591 2.020202020194545 0
497 3.030303030323871 2.020202020194769 0
498 4.040404040431826 2.020202020194995 0
499 5.050505050539781 2.02020202019522 0
500 6.060606060647737 2.020202020195444 0
501 7.070707070755705 2.020202020195669 0
502 8.080808080863674 2.020202020195895 0
503 9.090909090971662 2.020202020196119 0
504 10.10101010107964 2.020202020196344 0
505 11.11111111118761 2.020202020196568 0
506 12.12121212129558 2.020202020196793 0
507 13.13131313140351 2.020202020197019 0
508 14.14141414151146 2.020202020197244 0
509 15.1515151516194 2.020202020197468 0
510 16.16161616172733 2.020202020197693 0
511 17.17171717183527 2.020202020197918 0
512 18.18181818194321 2.020202020198143 0
513 19.19191919205114 2.020202020198368 0
514 20.20202020215906 2.020202020198593 0
515 21.21212121226701 2.020202020198818 0
516 22.22222222237496 2.020202020199042 0
517 23.2323232324829 2.020202020199267 0
518 24.24242424259083 2.020202020199493 0
519 25.25252525269878 2.020202020199718 0
520 26.26262626280669 2.020202020199942 0
521 27.27272727291464 2.020202020200168 0
522 28.28282828302257 2.020202020200392 0
523 29.2929292931305 2.020202020200617 0
524 30.30303030323845 2.020202020200842 0
525 31.31313131334638 2.020202020201067 0
526 32.32323232345438 2.020202020201292 0
527 33.33333333356236 2.020202020201517 0
528 34.3434343436704 2.020202020201741 0
529 35.35353535377838 2.020202020201966 0
530 36.36363636388492 2.020202020202192 0
531 37.37373737398714 2.020202020202417 0
532 38.3838383840881 2.020202020202641 0
533 39.3939393941891 2.020202020202865 0
534 40.40404040429006 2.020202020203091 0
535 41.41414141439104 2.020202020203315 0
536 42.42424242449202 2.020202020203541 0
537 43.434343434593 2.020202020203766 0
538 44.44444444469397 2.02020202020399 0
539 45.45454545479495 2.020202020204215 0
540 46.46464646489594 2.02020202020444 0
541 47.4747474749969 2.020202020204665 0
542 48.48484848509788 2.02020202020489 0
543 49.49494949519887 2.020202020205115 0
544 50.50505050529981 2.020202020205339 0
545 51.5151515154008 2.020202020205565 0
546 52.52525252550179 2.02020202020579 0
547 53.53535353560277 2.020202020206014 0
548 54.54545454570373 2.020202020206239 0
549 55.55555555580471 2.020202020206464 0
550 56.56565656590571 2.020202020206689 0
551 57.57575757600667 2.020202020206914 0
552 58.58585858610765 2.020202020207139 0
553 59.59595959620862 2.020202020207364 0
554 60.6060606063096 2.020202020207589 0
555 61.61616161641059 2.020202020207814 0
556 62.62626262651155 2.020202020208039 0
557 63.63636363661133 2.020202020208263 0
558 64.64646464670687 2.020202020208488 0
559 65.65656565680096 2.020202020208714 0
560 66.66666666689503 2.020202020208938 0
561 67.67676767698914 2.020202020209163 0
562 68.68686868708321 2.020202020209388 0
563 69.69696969717731 2.020202020209612 0
564 70.7070707072714 2.020202020209838 0
565 71.7171717173655 2.020202020210062 0
566 72.72727272745956 2.020202020210287 0
567 73.73737373755368 2.020202020210512 0
568 74.74747474764777 2.020202020210737 0
569 75.75757575774186 2.020202020210963 0
570 76.76767676783595 2.020202020211186 0
571 77.77777777793004 2.020202020211412 0
572 78.78787878802412 2.020202020211637 0
573 79.79797979811822 2.020202020211861 0
574 80.8080808082123 2.020202020212087 0
575 81.81818181830637 2.020202020212312 0
576 82.82828282840046 2.020202020212536 0
577 83.83838383849458 2.020202020212761 0
578 84.84848484858864 2.020202020212986 0
579 85.85858585868274 2.020202020213211 0
580 86.86868686877682 2.020202020213435 0
581 87.87878787887092 2.020202020213661 0
582 88.88888888896501 2.020202020213886 0
583 89.89898989905909 2.02020202021411 0
584 90.90909090915319 2.020202020214336 0
585 91.91919191924731 2.020202020214561 0
586 92.92929292934139 2.020202020214785 0
587 93.93939393943545 2.02020202021501 0
588 94.94949494952957 2.020202020215236 0
589 95.95959595962364 2.02020202021546 0
590 96.9696969697177 2.020202020215685 0
591 97.97979797981182 2.02020202021591 0
592 98.9898989899059 2.020202020216135 0
593 1.010101010107835 3.030303030291469 0
594 2.020202020215685 3.030303030291806 0
595 3.030303030323534 3.030303030292144 0
596 4.040404040431374 3.030303030292482 0
597 5.050505050539212 3.03030303029282 0
598 6.060606060647055 3.030303030293156 0
599 7.07070707075491 3.030303030293494 0
600 8.080808080862775 3.030303030293831 0
601 9.090909090970655 3.030303030294169 0
602 10.10101010107852 3.030303030294506 0
603 11.11111111118639 3.030303030294844 0
604 12.12121212129424 3.030303030295183 0
605 13.13131313140206 3.030303030295519 0
606 14.14141414150989 3.030303030295856 0
607 15.1515151516177 3.030303030296195 0
608 16.16161616172552 3.030303030296532 0
609 17.17171717183333 3.030303030296869 0
610 18.18181818194113 3.030303030297206 0
611 19.19191919204894 3.030303030297544 0
612 20.20202020215674 3.030303030297882 0
613 21.21212121226456 3.03030303029822 0
614 22.22222222237237 3.030303030298557 0
615 23.2323232324802 3.030303030298894 0
616 24.242424242588 3.030303030299232 0
617 25.25252525269582 3.030303030299569 0
618 26.26262626280361 3.030303030299907 0
619 27.27272727291142 3.030303030300244 0
620 28.28282828301924 3.030303030300582 0
621 29.29292929312705 3.03030303030092 0
622 30.30303030323487 3.030303030301258 0
623 31.31313131334267 3.030303030301595 0
624 32.32323232345056 3.030303030301932 0
625 33.33333333355846 3.030303030302269 0
626 34.3434343436664 3.030303030302607 0
627 35.35353535377432 3.030303030302944 0
628 36.36363636388077 3.030303030303282 0
629 37.37373737398296 3.03030303030362 0
630 38.38383838408391 3.030303030303958 0
631 39.39393939418488 3.030303030304295 0
632 40.40404040428584 3.030303030304632 0
633 41.4141414143868 3.03030303030497 0
634 42.42424242448776 3.030303030305308 0
635 43.43434343458872 3.030303030305644 0
636 44.44444444468967 3.030303030305983 0
637 45.45454545479063 3.03030303030632 0
638 46.46464646489161 3.030303030306658 0
639 47.47474747499255 3.030303030306996 0
640 48.48484848509352 3.030303030307334 0
641 49.49494949519449 3.030303030307671 0
642 50.50505050529544 3.030303030308008 0
643 51.5151515153964 3.030303030308346 0
644 52.52525252549736 3.030303030308684 0
645 53.5353535355983 3.03030303030902 0
646 54.54545454569927 3.030303030309358 0
647 55.55555555580024 3.030303030309695 0
648 56.5656565659012 3.030303030310033 0
649 57.57575757600216 3.03030303031037 0
650 58.58585858610311 3.030303030310708 0
651 59.59595959620408 3.030303030311046 0
652 60.60606060630504 3.030303030311383 0
653 61.616161616406 3.03030303031172 0
654 62.62626262650696 3.030303030312058 0
655 63.63636363660674 3.030303030312397 0
656 64.64646464670238 3.030303030312734 0
657 65.65656565679659 3.03030303031307 0
658 66.66666666689081 3.030303030313409 0
659 67.67676767698504 3.030303030313746 0
660 68.68686868707923 3.030303030314084 0
661 69.69696969717347 3.030303030314421 0
662 70.7070707072677 3.030303030314759 0
663 71.71717171736191 3.030303030315096 0
664 72.72727272745611 3.030303030315434 0
665 73.73737373755034 3.030303030315771 0
666 74.74747474764457 3.030303030316108 0
667 75.75757575773878 3.030303030316446 0
668 76.767676767833 3.030303030316784 0
669 77.77777777792723 3.030303030317121 0
670 78.78787878802142 3.030303030317459 0
671 79.79797979811565 3.030303030317796 0
672 80.80808080820985 3.030303030318134 0
673 81.81818181830407 3.030303030318471 0
674 82.82828282839829 3.030303030318809 0
675 83.83838383849252 3.030303030319146 0
676 84.84848484858674 3.030303030319484 0
677 85.85858585868095 3.030303030319821 0
678 86.86868686877516 3.030303030320159 0
679 87.8787878788694 3.030303030320497 0
680 88.88888888896361 3.030303030320834 0
681 89.89898989905784 3.030303030321172 0
682 90.90909090915206 3.030303030321509 0
683 91.91919191924627 3.030303030321846 0
684 92.92929292934048 3.030303030322184 0
685 93.93939393943469 3.030303030322521 0
686 94.94949494952895 3.030303030322859 0
687 95.95959595962312 3.030303030323197 0
688 96.96969696971736 3.030303030323534 0
689 97.97979797981156 3.030303030323872 0
690 98.98989898990578 3.030303030324209 0
691 1.010101010107722 4.040404040388366 0
692 2.02020202021546 4.040404040388819 0
693 3.030303030323197 4.040404040389271 0
694 4.040404040430921 4.040404040389722 0
695 5.050505050538642 4.040404040390177 0
696 6.06060606064637 4.040404040390629 0
697 7.070707070754114 4.040404040391082 0
698 8.080808080861873 4.040404040391535 0
699 9.090909090969646 4.040404040391988 0
700 10.1010101010774 4.040404040392439 0
701 11.11111111118516 4.040404040392891 0
702 12.12121212129291 4.040404040393345 0
703 13.13131313140061 4.040404040393798 0
704 14.14141414150832 4.04040404039425 0
705 15.151515151616 4.040404040394704 0
706 16.16161616172368 4.040404040395156 0
707 17.17171717183137 4.040404040395608 0
708 18.18181818193905 4.040404040396061 0
709 19.19191919204674 4.040404040396515 0
710 20.20202020215441 4.040404040396967 0
711 21.2121212122621 4.04040404039742 0
712 22.2222222223698 4.040404040397872 0
713 23.23232323247749 4.040404040398325 0
714 24.24242424258517 4.040404040398777 0
715 25.25252525269287 4.040404040399232 0
716 26.26262626280053 4.040404040399683 0
717 27.27272727290822 4.040404040400136 0
718 28.28282828301591 4.040404040400591 0
719 29.29292929312358 4.040404040401042 0
720 30.30303030323129 4.040404040401495 0
721 31.31313131333896 4.040404040401947 0
722 32.32323232344676 4.040404040402401 0
723 33.33333333355458 4.040404040402854 0
724 34.34343434366242 4.040404040403305 0
725 35.35353535377023 4.040404040403757 0
726 36.36363636387662 4.04040404040421 0
727 37.37373737397878 4.040404040404664 0
728 38.38383838407972 4.040404040405116 0
729 39.39393939418066 4.040404040405567 0
730 40.40404040428161 4.040404040406023 0
731 41.41414141438255 4.040404040406474 0
732 42.4242424244835 4.040404040406926 0
733 43.43434343458445 4.04040404040738 0
734 44.44444444468538 4.040404040407833 0
735 45.45454545478631 4.040404040408286 0
736 46.46464646488727 4.040404040408738 0
737 47.47474747498821 4.040404040409192 0
738 48.48484848508916 4.040404040409643 0
739 49.4949494951901 4.040404040410095 0
740 50.50505050529104 4.040404040410549 0
741 51.51515151539197 4.040404040411001 0
742 52.52525252549293 4.040404040411455 0
743 53.53535353559387 4.040404040411908 0
744 54.54545454569482 4.040404040412361 0
745 55.55555555579575 4.040404040412811 0
746 56.56565656589669 4.040404040413266 0
747 57.57575757599765 4.040404040413718 0
748 58.5858585860986 4.04040404041417 0
749 59.59595959619953 4.040404040414624 0
750 60.60606060630047 4.040404040415077 0
751 61.6161616164014 4.04040404041553 0
752 62.62626262650237 4.040404040415981 0
753 63.63636363660215 4.040404040416436 0
754 64.64646464669789 4.040404040416887 0
755 65.65656565679221 4.040404040417339 0
756 66.66666666688656 4.040404040417793 0
757 67.6767676769809 4.040404040418245 0
758 68.68686868707526 4.040404040418699 0
759 69.69696969716961 4.04040404041915 0
760 70.70707070726397 4.040404040419605 0
761 71.71717171735828 4.040404040420056 0
762 72.72727272745266 4.040404040420509 0
763 73.73737373754702 4.040404040420962 0
764 74.74747474764135 4.040404040421415 0
765 75.75757575773571 4.040404040421868 0
766 76.76767676783004 4.040404040422321 0
767 77.77777777792438 4.040404040422772 0
768 78.78787878801873 4.040404040423224 0
769 79.7979797981131 4.040404040423677 0
770 80.80808080820744 4.04040404042413 0
771 81.81818181830178 4.040404040424584 0
772 82.82828282839611 4.040404040425037 0
773 83.83838383849047 4.040404040425489 0
774 84.84848484858482 4.040404040425942 0
775 85.85858585867913 4.040404040426393 0
776 86.86868686877352 4.040404040426849 0
777 87.87878787886784 4.0404040404273 0
778 88.88888888896219 4.040404040427753 0
779 89.89898989905652 4.040404040428206 0
780 90.9090909091509 4.040404040428659 0
781 91.91919191924522 4.040404040429112 0
782 92.92929292933957 4.040404040429563 0
783 93.93939393943394 4.040404040430016 0
784 94.94949494952826 4.040404040430469 0
785 95.95959595962262 4.040404040430922 0
786 96.96969696971696 4.040404040431375 0
787 97.97979797981131 4.040404040431826 0
788 98.98989898990567 4.040404040432281 0
789 1.010101010107609 5.050505050485145 0
790 2.020202020215235 5.050505050485716 0
791 3.030303030322859 5.050505050486284 0
792 4.040404040430468 5.050505050486854 0
793 5.050505050538074 5.050505050487422 0
794 6.060606060645686 5.050505050487992 0
795 7.070707070753321 5.050505050488562 0
796 8.080808080860974 5.05050505048913 0
797 9.090909090968633 5.050505050489701 0
798 10.10101010107629 5.050505050490267 0
799 11.11111111118393 5.050505050490837 0
800 12.12121212129158 5.050505050491408 0
801 13.13131313139916 5.050505050491976 0
802 14.14141414150674 5.050505050492545 0
803 15.15151515161429 5.050505050493115 0
804 16.16161616172186 5.050505050493683 0
805 17.17171717182942 5.050505050494252 0
806 18.18181818193698 5.050505050494822 0
807 19.19191919204453 5.050505050495391 0
808 20.20202020215208 5.05050505049596 0
809 21.21212121225966 5.050505050496529 0
810 22.22222222236721 5.050505050497098 0
811 23.23232323247479 5.050505050497665 0
812 24.24242424258233 5.050505050498236 0
813 25.25252525268991 5.050505050498804 0
814 26.26262626279746 5.050505050499375 0
815 27.27272727290501 5.050505050499943 0
816 28.28282828301258 5.050505050500513 0
817 29.29292929312013 5.050505050501084 0
818 30.3030303032277 5.05050505050165 0
819 31.31313131333525 5.05050505050222 0
820 32.32323232344294 5.050505050502789 0
821 33.33333333355068 5.050505050503359 0
822 34.34343434365842 5.050505050503928 0
823 35.35353535376616 5.050505050504497 0
824 36.36363636387247 5.050505050505066 0
825 37.37373737397459 5.050505050505635 0
826 38.38383838407551 5.050505050506205 0
827 39.39393939417645 5.050505050506773 0
828 40.40404040427737 5.050505050507342 0
829 41.41414141437831 5.050505050507912 0
830 42.42424242447923 5.05050505050848 0
831 43.43434343458016 5.050505050509049 0
832 44.44444444468109 5.050505050509617 0
833 45.45454545478201 5.050505050510187 0
834 46.46464646488295 5.050505050510758 0
835 47.47474747498386 5.050505050511326 0
836 48.48484848508478 5.050505050511894 0
837 49.49494949518572 5.050505050512465 0
838 50.50505050528663 5.050505050513033 0
839 51.51515151538756 5.050505050513603 0
840 52.5252525254885 5.050505050514172 0
841 53.53535353558942 5.05050505051474 0
842 54.54545454569035 5.050505050515309 0
843 55.55555555579127 5.050505050515879 0
844 56.5656565658922 5.050505050516449 0
845 57.57575757599312 5.050505050517017 0
846 58.58585858609406 5.050505050517586 0
847 59.59595959619499 5.050505050518154 0
848 60.60606060629591 5.050505050518725 0
849 61.61616161639682 5.050505050519293 0
850 62.62626262649777 5.050505050519863 0
851 63.63636363659757 5.050505050520432 0
852 64.6464646466934 5.050505050521 0
853 65.65656565678785 5.050505050521569 0
854 66.66666666688235 5.050505050522139 0
855 67.67676767697682 5.050505050522709 0
856 68.68686868707128 5.050505050523277 0
857 69.69696969716577 5.050505050523848 0
858 70.70707070726026 5.050505050524416 0
859 71.71717171735472 5.050505050524986 0
860 72.72727272744919 5.050505050525555 0
861 73.73737373754366 5.050505050526123 0
862 74.74747474763812 5.050505050526692 0
863 75.75757575773262 5.050505050527262 0
864 76.76767676782708 5.05050505052783 0
865 77.77777777792157 5.050505050528398 0
866 78.78787878801602 5.050505050528969 0
867 79.79797979811053 5.050505050529537 0
868 80.80808080820499 5.050505050530106 0
869 81.81818181829945 5.050505050530675 0
870 82.82828282839392 5.050505050531246 0
871 83.83838383848843 5.050505050531815 0
872 84.8484848485829 5.050505050532382 0
873 85.85858585867737 5.050505050532951 0
874 86.86868686877185 5.050505050533522 0
875 87.87878787886629 5.050505050534092 0
876 88.88888888896078 5.05050505053466 0
877 89.89898989905525 5.050505050535229 0
878 90.90909090914973 5.050505050535797 0
879 91.9191919192442 5.050505050536366 0
880 92.92929292933869 5.050505050536936 0
881 93.93939393943317 5.050505050537505 0
882 94.94949494952763 5.050505050538074 0
883 95.95959595962209 5.050505050538642 0
884 96.96969696971657 5.050505050539213 0
885 97.97979797981105 5.050505050539782 0
886 98.98989898990553 5.050505050540351 0
887 1.010101010107496 6.060606060582057 0
888 2.02020202021501 6.060606060582742 0
889 3.030303030322521 6.060606060583426 0
890 4.040404040430016 6.06060606058411 0
891 5.050505050537506 6.060606060584794 0
892 6.060606060645002 6.060606060585478 0
893 7.070707070752527 6.060606060586163 0
894 8.080808080860072 6.060606060586847 0
895 9.090909090967626 6.06060606058753 0
896 10.10101010107517 6.060606060588215 0
897 11.11111111118271 6.060606060588899 0
898 12.12121212129024 6.060606060589583 0
899 13.13131313139771 6.060606060590266 0
900 14.14141414150516 6.060606060590951 0
901 15.1515151516126 6.060606060591635 0
902 16.16161616172003 6.060606060592319 0
903 17.17171717182747 6.060606060593004 0
904 18.1818181819349 6.06060606059369 0
905 19.19191919204233 6.060606060594371 0
906 20.20202020214975 6.060606060595056 0
907 21.21212121225721 6.060606060595742 0
908 22.22222222236464 6.060606060596426 0
909 23.23232323247209 6.060606060597108 0
910 24.24242424257951 6.060606060597793 0
911 25.25252525268695 6.060606060598477 0
912 26.26262626279438 6.060606060599161 0
913 27.27272727290181 6.060606060599847 0
914 28.28282828300924 6.060606060600529 0
915 29.29292929311667 6.060606060601214 0
916 30.30303030322412 6.060606060601898 0
917 31.31313131333155 6.060606060602582 0
918 32.32323232343913 6.060606060603266 0
919 33.33333333354678 6.060606060603952 0
920 34.34343434365444 6.060606060604636 0
921 35.35353535376208 6.06060606060532 0
922 36.36363636386832 6.060606060606004 0
923 37.37373737397041 6.060606060606688 0
924 38.38383838407134 6.060606060607372 0
925 39.39393939417224 6.060606060608055 0
926 40.40404040427314 6.060606060608741 0
927 41.41414141437406 6.060606060609423 0
928 42.42424242447497 6.06060606061011 0
929 43.43434343457589 6.060606060610793 0
930 44.44444444467679 6.060606060611477 0
931 45.45454545477769 6.060606060612162 0
932 46.4646464648786 6.060606060612846 0
933 47.47474747497952 6.060606060613528 0
934 48.48484848508043 6.060606060614214 0
935 49.49494949518134 6.0606060606149 0
936 50.50505050528224 6.060606060615582 0
937 51.51515151538315 6.060606060616267 0
938 52.52525252548406 6.06060606061695 0
939 53.53535353558498 6.060606060617635 0
940 54.54545454568589 6.060606060618317 0
941 55.5555555557868 6.060606060619003 0
942 56.56565656588771 6.060606060619685 0
943 57.57575757598863 6.060606060620373 0
944 58.58585858608954 6.060606060621055 0
945 59.59595959619043 6.060606060621739 0
946 60.60606060629134 6.060606060622424 0
947 61.61616161639225 6.060606060623108 0
948 62.62626262649316 6.060606060623792 0
949 63.63636363659296 6.060606060624478 0
950 64.64646464668891 6.060606060625162 0
951 65.65656565678351 6.060606060625846 0
952 66.66666666687809 6.060606060626528 0
953 67.67676767697273 6.060606060627213 0
954 68.68686868706729 6.060606060627897 0
955 69.69696969716193 6.06060606062858 0
956 70.70707070725651 6.060606060629267 0
957 71.71717171735114 6.060606060629949 0
958 72.72727272744571 6.060606060630635 0
959 73.73737373754035 6.060606060631319 0
960 74.74747474763494 6.060606060632002 0
961 75.75757575772953 6.060606060632686 0
962 76.76767676782413 6.06060606063337 0
963 77.77777777791876 6.060606060634054 0
964 78.78787878801334 6.060606060634737 0
965 79.79797979810793 6.060606060635424 0
966 80.80808080820255 6.060606060636106 0
967 81.81818181829715 6.060606060636791 0
968 82.82828282839176 6.060606060637475 0
969 83.83838383848638 6.060606060638159 0
970 84.84848484858098 6.060606060638845 0
971 85.85858585867555 6.060606060639527 0
972 86.86868686877018 6.060606060640213 0
973 87.87878787886476 6.060606060640898 0
974 88.88888888895939 6.060606060641581 0
975 89.89898989905397 6.060606060642266 0
976 90.9090909091486 6.060606060642948 0
977 91.91919191924319 6.060606060643634 0
978 92.92929292933779 6.060606060644318 0
979 93.93939393943238 6.060606060645002 0
980 94.94949494952702 6.060606060645686 0
981 95.95959595962159 6.06060606064637 0
982 96.96969696971617 6.060606060647055 0
983 97.97979797981081 6.060606060647737 0
984 98.9898989899054 6.060606060648422 0
985 1.010101010107384 7.070707070679431 0
986 2.020202020214785 7.070707070680226 0
987 3.030303030322184 7.070707070681019 0
988 4.040404040429563 7.070707070681811 0
989 5.050505050536938 7.070707070682608 0
990 6.060606060644317 7.070707070683402 0
991 7.07070707075173 7.070707070684197 0
992 8.080808080859169 7.070707070684993 0
993 9.090909090966615 7.070707070685786 0
994 10.10101010107405 7.070707070686581 0
995 11.11111111118149 7.070707070687375 0
996 12.12121212128891 7.07070707068817 0
997 13.13131313139626 7.070707070688964 0
998 14.14141414150359 7.070707070689759 0
999 15.15151515161089 7.070707070690553 0
1000 16.1616161617182 7.070707070691348 0
1001 17.17171717182551 7.070707070692143 0
1002 18.18181818193283 7.070707070692937 0
1003 19.19191919204012 7.070707070693733 0
1004 20.20202020214742 7.070707070694526 0
1005 21.21212121225474 7.070707070695321 0
1006 22.22222222236205 7.070707070696115 0
1007 23.23232323246938 7.070707070696909 0
1008 24.24242424257667 7.070707070697704 0
1009 25.252525252684 7.070707070698498 0
1010 26.26262626279129 7.070707070699294 0
1011 27.2727272728986 7.070707070700087 0
1012 28.28282828300591 7.07070707070088 0
1013 29.29292929311321 7.070707070701676 0
1014 30.30303030322055 7.07070707070247 0
1015 31.31313131332784 7.070707070703264 0
1016 32.32323232343532 7.07070707070406 0
1017 33.33333333354288 7.070707070704854 0
1018 34.34343434365046 7.070707070705649 0
1019 35.35353535375801 7.070707070706444 0
1020 36.36363636386417 7.07070707070724 0
1021 37.37373737396623 7.070707070708033 0
1022 38.38383838406713 7.070707070708828 0
1023 39.39393939416802 7.070707070709622 0
1024 40.40404040426892 7.070707070710417 0
1025 41.41414141436981 7.070707070711213 0
1026 42.42424242447071 7.070707070712004 0
1027 43.4343434345716 7.0707070707128 0
1028 44.44444444467249 7.070707070713594 0
1029 45.45454545477337 7.07070707071439 0
1030 46.46464646487428 7.070707070715184 0
1031 47.47474747497518 7.070707070715979 0
1032 48.48484848507606 7.070707070716773 0
1033 49.49494949517696 7.070707070717567 0
1034 50.50505050527784 7.070707070718363 0
1035 51.51515151537874 7.070707070719156 0
1036 52.52525252547964 7.07070707071995 0
1037 53.53535353558052 7.070707070720745 0
1038 54.54545454568142 7.070707070721539 0
1039 55.55555555578231 7.070707070722335 0
1040 56.56565656588321 7.070707070723128 0
1041 57.57575757598409 7.070707070723924 0
1042 58.58585858608501 7.07070707072472 0
1043 59.59595959618589 7.070707070725512 0
1044 60.60606060628679 7.070707070726308 0
1045 61.61616161638767 7.070707070727102 0
1046 62.62626262648856 7.070707070727896 0
1047 63.63636363658837 7.070707070728691 0
1048 64.64646464668442 7.070707070729483 0
1049 65.65656565677914 7.070707070730279 0
1050 66.66666666687388 7.070707070731075 0
1051 67.67676767696864 7.070707070731867 0
1052 68.68686868706331 7.070707070732663 0
1053 69.69696969715807 7.070707070733455 0
1054 70.70707070725281 7.070707070734252 0
1055 71.71717171734753 7.070707070735048 0
1056 72.72727272744226 7.070707070735842 0
1057 73.737373737537 7.070707070736635 0
1058 74.74747474763171 7.070707070737431 0
1059 75.75757575772646 7.070707070738224 0
1060 76.76767676782117 7.07070707073902 0
1061 77.77777777791592 7.070707070739814 0
1062 78.78787878801062 7.070707070740609 0
1063 79.79797979810536 7.070707070741403 0
1064 80.80808080820012 7.070707070742198 0
1065 81.81818181829485 7.070707070742992 0
1066 82.82828282838955 7.070707070743787 0
1067 83.8383838384843 7.07070707074458 0
1068 84.84848484857903 7.070707070745375 0
1069 85.85858585867376 7.07070707074617 0
1070 86.86868686876852 7.070707070746964 0
1071 87.87878787886321 7.070707070747758 0
1072 88.88888888895796 7.070707070748555 0
1073 89.89898989905268 7.070707070749349 0
1074 90.90909090914742 7.070707070750143 0
1075 91.91919191924217 7.070707070750939 0
1076 92.9292929293369 7.070707070751731 0
1077 93.93939393943164 7.070707070752526 0
1078 94.94949494952637 7.070707070753321 0
1079 95.95959595962107 7.070707070754114 0
1080 96.96969696971581 7.07070707075491 0
1081 97.97979797981054 7.070707070755704 0
1082 98.98989898990527 7.070707070756499 0
1083 1.01010101010727 8.080808080777102 0
1084 2.020202020214561 8.080808080778001 0
1085 3.030303030321846 8.080808080778903 0
1086 4.040404040429112 8.080808080779802 0
1087 5.050505050536367 8.080808080780704 0
1088 6.060606060643633 8.080808080781607 0
1089 7.070707070750938 8.080808080782509 0
1090 8.080808080858267 8.080808080783411 0
1091 9.090909090965607 8.080808080784314 0
1092 10.10101010107294 8.080808080785216 0
1093 11.11111111118026 8.080808080786118 0
1094 12.12121212128758 8.080808080787017 0
1095 13.13131313139481 8.08080808078792 0
1096 14.14141414150201 8.080808080788822 0
1097 15.15151515160919 8.080808080789724 0
1098 16.16161616171638 8.080808080790627 0
1099 17.17171717182356 8.080808080791526 0
1100 18.18181818193075 8.080808080792428 0
1101 19.19191919203793 8.080808080793332 0
1102 20.2020202021451 8.080808080794233 0
1103 21.2121212122523 8.080808080795135 0
1104 22.22222222235948 8.080808080796038 0
1105 23.23232323246667 8.08080808079694 0
1106 24.24242424257384 8.080808080797839 0
1107 25.25252525268104 8.080808080798745 0
1108 26.26262626278821 8.080808080799644 0
1109 27.27272727289539 8.080808080800546 0
1110 28.28282828300257 8.080808080801448 0
1111 29.29292929310976 8.080808080802351 0
1112 30.30303030321696 8.08080808080325 0
1113 31.31313131332413 8.080808080804156 0
1114 32.3232323234315 8.080808080805054 0
1115 33.33333333353897 8.080808080805957 0
1116 34.34343434364646 8.080808080806861 0
1117 35.35353535375392 8.080808080807762 0
1118 36.36363636386002 8.080808080808664 0
1119 37.37373737396205 8.080808080809563 0
1120 38.38383838406292 8.080808080810465 0
1121 39.3939393941638 8.080808080811368 0
1122 40.40404040426468 8.08080808081227 0
1123 41.41414141436557 8.080808080813172 0
1124 42.42424242446644 8.080808080814073 0
1125 43.43434343456732 8.080808080814977 0
1126 44.44444444466819 8.08080808081588 0
1127 45.45454545476907 8.080808080816782 0
1128 46.46464646486995 8.080808080817681 0
1129 47.47474747497083 8.080808080818585 0
1130 48.4848484850717 8.080808080819486 0
1131 49.49494949517258 8.080808080820386 0
1132 50.50505050527344 8.08080808082129 0
1133 51.51515151537432 8.080808080822193 0
1134 52.5252525254752 8.080808080823092 0
1135 53.53535353557608 8.080808080823994 0
1136 54.54545454567697 8.080808080824896 0
1137 55.55555555577782 8.080808080825799 0
1138 56.56565656587871 8.080808080826701 0
1139 57.57575757597959 8.0808080808276 0
1140 58.58585858608046 8.080808080828502 0
1141 59.59595959618136 8.080808080829405 0
1142 60.60606060628221 8.080808080830307 0
1143 61.6161616163831 8.080808080831209 0
1144 62.62626262648398 8.080808080832112 0
1145 63.63636363658377 8.080808080833014 0
1146 64.64646464667993 8.080808080833917 0
1147 65.65656565677475 8.080808080834819 0
1148 66.66666666686965 8.080808080835718 0
1149 67.6767676769645 8.08080808083662 0
1150 68.68686868705933 8.080808080837523 0
1151 69.69696969715419 8.080808080838425 0
1152 70.70707070724909 8.080808080839327 0
1153 71.71717171734394 8.080808080840228 0
1154 72.72727272743877 8.080808080841129 0
1155 73.73737373753366 8.080808080842031 0
1156 74.74747474762852 8.080808080842933 0
1157 75.75757575772339 8.080808080843836 0
1158 76.76767676781824 8.080808080844738 0
1159 77.77777777791314 8.080808080845639 0
1160 78.78787878800793 8.080808080846543 0
1161 79.7979797981028 8.080808080847445 0
1162 80.80808080819766 8.080808080848348 0
1163 81.8181818182925 8.080808080849247 0
1164 82.82828282838737 8.080808080850149 0
1165 83.83838383848226 8.080808080851051 0
1166 84.8484848485771 8.080808080851948 0
1167 85.85858585867196 8.080808080852853 0
1168 86.86868686876682 8.080808080853755 0
1169 87.87878787886166 8.080808080854657 0
1170 88.88888888895653 8.08080808085556 0
1171 89.89898989905141 8.080808080856462 0
1172 90.90909090914626 8.080808080857365 0
1173 91.91919191924113 8.080808080858267 0
1174 92.92929292933599 8.080808080859171 0
1175 93.93939393943084 8.080808080860072 0
1176 94.9494949495257 8.080808080860971 0
1177 95.95959595962056 8.080808080861873 0
1178 96.96969696971543 8.080808080862775 0
1179 97.97979797981029 8.080808080863676 0
1180 98.98989898990516 8.08080808086458 0
1181 1.010101010107158 9.090909090874767 0
1182 2.020202020214336 9.090909090875774 0
1183 3.030303030321509 9.090909090876785 0
1184 4.040404040428657 9.090909090877794 0
1185 5.050505050535797 9.090909090878803 0
1186 6.060606060642947 9.090909090879814 0
1187 7.070707070750143 9.090909090880817 0
1188 8.080808080857365 9.09090909088183 0
1189 9.090909090964598 9.090909090882842 0
1190 10.10101010107182 9.090909090883844 0
1191 11.11111111117904 9.090909090884857 0
1192 12.12121212128624 9.090909090885869 0
1193 13.13131313139336 9.090909090886877 0
1194 14.14141414150044 9.090909090887884 0
1195 15.15151515160749 9.090909090888896 0
1196 16.16161616171455 9.090909090889905 0
1197 17.17171717182161 9.090909090890916 0
1198 18.18181818192867 9.090909090891925 0
1199 19.19191919203572 9.090909090892932 0
1200 20.20202020214277 9.090909090893941 0
1201 21.21212121224984 9.09090909089495 0
1202 22.22222222235689 9.090909090895959 0
1203 23.23232323246397 9.090909090896972 0
1204 24.24242424257101 9.090909090897981 0
1205 25.25252525267809 9.09090909089899 0
1206 26.26262626278513 9.090909090899999 0
1207 27.27272727289218 9.090909090901008 0
1208 28.28282828299924 9.090909090902016 0
1209 29.2929292931063 9.090909090903027 0
1210 30.30303030321338 9.090909090904034 0
1211 31.31313131332043 9.090909090905047 0
1212 32.3232323234277 9.090909090906056 0
1213 33.33333333353508 9.090909090907065 0
1214 34.34343434364247 9.090909090908074 0
1215 35.35353535374986 9.090909090909083 0
1216 36.36363636385587 9.090909090910092 0
1217 37.37373737395787 9.090909090911101 0
1218 38.38383838405873 9.09090909091211 0
1219 39.3939393941596 9.090909090913122 0
1220 40.40404040426046 9.090909090914128 0
1221 41.4141414143613 9.090909090915137 0
1222 42.42424242446218 9.090909090916149 0
1223 43.43434343456305 9.090909090917155 0
1224 44.44444444466389 9.090909090918167 0
1225 45.45454545476475 9.090909090919176 0
1226 46.46464646486561 9.090909090920189 0
1227 47.47474747496647 9.090909090921196 0
1228 48.48484848506732 9.090909090922203 0
1229 49.49494949516821 9.090909090923216 0
1230 50.50505050526905 9.090909090924225 0
1231 51.51515151536992 9.090909090925233 0
1232 52.52525252547077 9.090909090926242 0
1233 53.53535353557163 9.090909090927251 0
1234 54.5454545456725 9.09090909092826 0
1235 55.55555555577335 9.090909090929269 0
1236 56.56565656587421 9.090909090930278 0
1237 57.57575757597507 9.090909090931287 0
1238 58.58585858607594 9.090909090932296 0
1239 59.5959595961768 9.090909090933305 0
1240 60.60606060627764 9.090909090934318 0
1241 61.61616161637851 9.090909090935323 0
1242 62.62626262647937 9.090909090936336 0
1243 63.6363636365792 9.090909090937345 0
1244 64.64646464667544 9.090909090938354 0
1245 65.65656565677041 9.090909090939363 0
1246 66.66666666686541 9.090909090940372 0
1247 67.67676767696038 9.090909090941384 0
1248 68.68686868705537 9.090909090942393 0
1249 69.69696969715037 9.090909090943402 0
1250 70.70707070724536 9.090909090944411 0
1251 71.71717171734032 9.09090909094542 0
1252 72.72727272743532 9.090909090946429 0
1253 73.73737373753033 9.090909090947438 0
1254 74.7474747476253 9.090909090948447 0
1255 75.75757575772032 9.090909090949456 0
1256 76.76767676781527 9.090909090950465 0
1257 77.7777777779103 9.090909090951474 0
1258 78.78787878800527 9.090909090952485 0
1259 79.79797979810026 9.090909090953495 0
1260 80.80808080819521 9.090909090954504 0
1261 81.81818181829024 9.090909090955513 0
1262 82.8282828283852 9.090909090956522 0
1263 83.83838383848018 9.090909090957531 0
1264 84.84848484857518 9.090909090958542 0
1265 85.85858585867014 9.090909090959553 0
1266 86.86868686876517 9.090909090960558 0
1267 87.87878787886014 9.090909090961571 0
1268 88.88888888895512 9.090909090962581 0
1269 89.89898989905011 9.090909090963589 0
1270 90.90909090914512 9.090909090964598 0
1271 91.91919191924011 9.090909090965607 0
1272 92.92929292933508 9.090909090966615 0
1273 93.9393939394301 9.090909090967624 0
1274 94.94949494952509 9.090909090968633 0
1275 95.95959595962005 9.090909090969642 0
1276 96.96969696971503 9.090909090970655 0
1277 97.97979797981002 9.090909090971664 0
1278 98.98989898990502 9.090909090972673 0
1279 1.010101010107045 10.10101010097244 0
1280 2.02020202021411 10.10101010097355 0
1281 3.030303030321171 10.10101010097467 0
1282 4.040404040428206 10.10101010097578 0
1283 5.050505050535229 10.1010101009769 0
1284 6.060606060642264 10.10101010097802 0
1285 7.070707070749348 10.10101010097913 0
1286 8.080808080856462 10.10101010098025 0
1287 9.090909090963589 10.10101010098137 0
1288 10.1010101010707 10.10101010098248 0
1289 11.11111111117782 10.1010101009836 0
1290 12.12121212128491 10.10101010098472 0
1291 13.13131313139191 10.10101010098583 0
1292 14.14141414149886 10.10101010098695 0
1293 15.15151515160579 10.10101010098807 0
1294 16.16161616171273 10.10101010098918 0
1295 17.17171717181966 10.1010101009903 0
1296 18.18181818192659 10.10101010099142 0
1297 19.19191919203352 10.10101010099253 0
1298 20.20202020214045 10.10101010099365 0
1299 21.21212121224739 10.10101010099477 0
1300 22.22222222235433 10.10101010099588 0
1301 23.23232323246127 10.101010100997 0
1302 24.24242424256818 10.10101010099812 0
1303 25.25252525267513 10.10101010099923 0
1304 26.26262626278206 10.10101010100035 0
1305 27.27272727288898 10.10101010100147 0
1306 28.28282828299592 10.10101010100258 0
1307 29.29292929310285 10.1010101010037 0
1308 30.30303030320979 10.10101010100482 0
1309 31.31313131331672 10.10101010100593 0
1310 32.32323232342389 10.10101010100705 0
1311 33.33333333353119 10.10101010100817 0
1312 34.34343434363849 10.10101010100929 0
1313 35.35353535374577 10.1010101010104 0
1314 36.36363636385171 10.10101010101152 0
1315 37.3737373739537 10.10101010101263 0
1316 38.38383838405454 10.10101010101375 0
1317 39.39393939415539 10.10101010101487 0
1318 40.40404040425623 10.10101010101599 0
1319 41.41414141435708 10.1010101010171 0
1320 42.42424242445792 10.10101010101822 0
1321 43.43434343455876 10.10101010101933 0
1322 44.4444444446596 10.10101010102045 0
1323 45.45454545476044 10.10101010102157 0
1324 46.46464646486129 10.10101010102269 0
1325 47.47474747496214 10.1010101010238 0
1326 48.48484848506297 10.10101010102492 0
1327 49.49494949516383 10.10101010102603 0
1328 50.50505050526466 10.10101010102715 0
1329 51.5151515153655 10.10101010102827 0
1330 52.52525252546635 10.10101010102938 0
1331 53.53535353556719 10.1010101010305 0
1332 54.54545454566803 10.10101010103162 0
1333 55.55555555576887 10.10101010103273 0
1334 56.56565656586972 10.10101010103385 0
1335 57.57575757597055 10.10101010103497 0
1336 58.5858585860714 10.10101010103609 0
1337 59.59595959617224 10.1010101010372 0
1338 60.6060606062731 10.10101010103832 0
1339 61.61616161637392 10.10101010103944 0
1340 62.62626262647476 10.10101010104055 0
1341 63.6363636365746 10.10101010104167 0
1342 64.64646464667095 10.10101010104279 0
1343 65.65656565676606 10.1010101010439 0
1344 66.66666666686118 10.10101010104502 0
1345 67.67676767695629 10.10101010104613 0
1346 68.68686868705139 10.10101010104725 0
1347 69.69696969714653 10.10101010104837 0
1348 70.70707070724161 10.10101010104948 0
1349 71.71717171733675 10.1010101010506 0
1350 72.72727272743185 10.10101010105172 0
1351 73.73737373752698 10.10101010105284 0
1352 74.74747474762208 10.10101010105395 0
1353 75.75757575771725 10.10101010105507 0
1354 76.76767676781233 10.10101010105619 0
1355 77.77777777790745 10.1010101010573 0
1356 78.78787878800254 10.10101010105842 0
1357 79.7979797980977 10.10101010105954 0
1358 80.80808080819278 10.10101010106065 0
1359 81.81818181828791 10.10101010106177 0
1360 82.82828282838301 10.10101010106288 0
1361 83.83838383847814 10.10101010106401 0
1362 84.84848484857326 10.10101010106512 0
1363 85.85858585866839 10.10101010106624 0
1364 86.86868686876349 10.10101010106735 0
1365 87.87878787885862 10.10101010106847 0
1366 88.8888888889537 10.10101010106958 0
1367 89.89898989904883 10.1010101010707 0
1368 90.909090909144 10.10101010107182 0
1369 91.91919191923908 10.10101010107294 0
1370 92.9292929293342 10.10101010107405 0
1371 93.93939393942931 10.10101010107517 0
1372 94.94949494952442 10.10101010107629 0
1373 95.95959595961955 10.1010101010774 0
1374 96.96969696971463 10.10101010107852 0
1375 97.97979797980977 10.10101010107964 0
1376 98.98989898990489 10.10101010108075 0
1377 1.010101010106933 11.1111111110701 0
1378 2.020202020213886 11.11111111107132 0
1379 3.030303030320834 11.11111111107255 0
1380 4.040404040427752 11.11111111107378 0
1381 5.050505050534659 11.111111111075 0
1382 6.060606060641581 11.11111111107622 0
1383 7.070707070748554 11.11111111107745 0
1384 8.08080808085556 11.11111111107867 0
1385 9.09090909096258 11.11111111107989 0
1386 10.10101010106959 11.11111111108112 0
1387 11.11111111117659 11.11111111108234 0
1388 12.12121212128358 11.11111111108356 0
1389 13.13131313139046 11.11111111108479 0
1390 14.14141414149729 11.11111111108601 0
1391 15.15151515160409 11.11111111108724 0
1392 16.1616161617109 11.11111111108846 0
1393 17.1717171718177 11.11111111108968 0
1394 18.18181818192451 11.11111111109091 0
1395 19.19191919203132 11.11111111109213 0
1396 20.20202020213812 11.11111111109336 0
1397 21.21212121224493 11.11111111109458 0
1398 22.22222222235174 11.11111111109581 0
1399 23.23232323245855 11.11111111109703 0
1400 24.24242424256535 11.11111111109825 0
1401 25.25252525267218 11.11111111109948 0
1402 26.26262626277897 11.1111111111007 0
1403 27.27272727288577 11.11111111110192 0
1404 28.28282828299258 11.11111111110315 0
1405 29.29292929309938 11.11111111110437 0
1406 30.30303030320621 11.11111111110559 0
1407 31.31313131331301 11.11111111110682 0
1408 32.32323232342008 11.11111111110804 0
1409 33.33333333352729 11.11111111110927 0
1410 34.34343434363451 11.11111111111049 0
1411 35.35353535374169 11.11111111111172 0
1412 36.36363636384756 11.11111111111294 0
1413 37.37373737394952 11.11111111111417 0
1414 38.38383838405033 11.11111111111539 0
1415 39.39393939415117 11.11111111111662 0
1416 40.40404040425199 11.11111111111784 0
1417 41.41414141435284 11.11111111111906 0
1418 42.42424242445365 11.11111111112029 0
1419 43.43434343455448 11.11111111112151 0
1420 44.4444444446553 11.11111111112274 0
1421 45.45454545475611 11.11111111112396 0
1422 46.46464646485695 11.11111111112518 0
1423 47.47474747495778 11.11111111112641 0
1424 48.48484848505861 11.11111111112763 0
1425 49.49494949515945 11.11111111112886 0
1426 50.50505050526025 11.11111111113008 0
1427 51.51515151536107 11.1111111111313 0
1428 52.52525252546191 11.11111111113253 0
1429 53.53535353556273 11.11111111113375 0
1430 54.54545454566357 11.11111111113497 0
1431 55.5555555557644 11.1111111111362 0
1432 56.56565656586522 11.11111111113742 0
1433 57.57575757596604 11.11111111113865 0
1434 58.58585858606686 11.11111111113987 0
1435 59.5959595961677 11.1111111111411 0
1436 60.60606060626851 11.11111111114232 0
1437 61.61616161636934 11.11111111114354 0
1438 62.62626262647017 11.11111111114477 0
1439 63.63636363657002 11.11111111114599 0
1440 64.64646464666646 11.11111111114721 0
1441 65.65656565676167 11.11111111114844 0
1442 66.66666666685694 11.11111111114966 0
1443 67.6767676769522 11.11111111115089 0
1444 68.68686868704741 11.11111111115211 0
1445 69.69696969714266 11.11111111115333 0
1446 70.70707070723792 11.11111111115456 0
1447 71.71717171733316 11.11111111115578 0
1448 72.72727272742837 11.111111111157 0
1449 73.73737373752364 11.11111111115823 0
1450 74.7474747476189 11.11111111115946 0
1451 75.75757575771416 11.11111111116068 0
1452 76.76767676780938 11.1111111111619 0
1453 77.77777777790463 11.11111111116313 0
1454 78.78787878799986 11.11111111116435 0
1455 79.79797979809514 11.11111111116557 0
1456 80.80808080819035 11.1111111111668 0
1457 81.81818181828561 11.11111111116802 0
1458 82.82828282838084 11.11111111116925 0
1459 83.83838383847609 11.11111111117047 0
1460 84.84848484857133 11.1111111111717 0
1461 85.85858585866656 11.11111111117292 0
1462 86.8686868687618 11.11111111117414 0
1463 87.87878787885707 11.11111111117537 0
1464 88.88888888895232 11.11111111117659 0
1465 89.89898989904754 11.11111111117781 0
1466 90.90909090914279 11.11111111117904 0
1467 91.91919191923806 11.11111111118026 0
1468 92.92929292933331 11.11111111118149 0
1469 93.93939393942853 11.11111111118271 0
1470 94.94949494952378 11.11111111118393 0
1471 95.95959595961902 11.11111111118516 0
1472 96.96969696971425 11.11111111118638 0
1473 97.97979797980952 11.11111111118761 0
1474 98.98989898990476 11.11111111118883 0
1475 1.01010101010682 12.12121212116759 0
1476 2.020202020213661 12.12121212116892 0
1477 3.030303030320497 12.12121212117025 0
1478 4.0404040404273 12.12121212117159 0
1479 5.050505050534092 12.12121212117292 0
1480 6.060606060640897 12.12121212117425 0
1481 7.070707070747759 12.12121212117559 0
1482 8.080808080854657 12.12121212117692 0
1483 9.090909090961571 12.12121212117825 0
1484 10.10101010106847 12.12121212117959 0
1485 11.11111111117537 12.12121212118093 0
1486 12.12121212128224 12.12121212118226 0
1487 13.13131313138901 12.12121212118359 0
1488 14.14141414149571 12.12121212118492 0
1489 15.15151515160239 12.12121212118625 0
1490 16.16161616170907 12.12121212118759 0
1491 17.17171717181576 12.12121212118893 0
1492 18.18181818192244 12.12121212119025 0
1493 19.19191919202911 12.12121212119159 0
1494 20.20202020213578 12.12121212119292 0
1495 21.21212121224248 12.12121212119426 0
1496 22.22222222234916 12.12121212119559 0
1497 23.23232323245586 12.12121212119692 0
1498 24.24242424256252 12.12121212119825 0
1499 25.25252525266922 12.12121212119959 0
1500 26.26262626277589 12.12121212120092 0
1501 27.27272727288256 12.12121212120225 0
1502 28.28282828298925 12.12121212120359 0
1503 29.29292929309593 12.12121212120492 0
1504 30.30303030320262 12.12121212120625 0
1505 31.3131313133093 12.12121212120759 0
1506 32.32323232341628 12.12121212120892 0
1507 33.33333333352338 12.12121212121025 0
1508 34.34343434363051 12.12121212121159 0
1509 35.35353535373763 12.12121212121292 0
1510 36.36363636384343 12.12121212121425 0
1511 37.37373737394535 12.12121212121559 0
1512 38.38383838404615 12.12121212121692 0
1513 39.39393939414695 12.12121212121825 0
1514 40.40404040424776 12.12121212121959 0
1515 41.41414141434858 12.12121212122092 0
1516 42.42424242444939 12.12121212122225 0
1517 43.4343434345502 12.12121212122359 0
1518 44.444444444651 12.12121212122492 0
1519 45.45454545475179 12.12121212122625 0
1520 46.46464646485263 12.12121212122758 0
1521 47.47474747495344 12.12121212122892 0
1522 48.48484848505424 12.12121212123025 0
1523 49.49494949515505 12.12121212123158 0
1524 50.50505050525584 12.12121212123292 0
1525 51.51515151535667 12.12121212123425 0
1526 52.52525252545749 12.12121212123559 0
1527 53.53535353555829 12.12121212123692 0
1528 54.5454545456591 12.12121212123825 0
1529 55.55555555575991 12.12121212123958 0
1530 56.56565656586073 12.12121212124091 0
1531 57.57575757596152 12.12121212124225 0
1532 58.58585858606234 12.12121212124358 0
1533 59.59595959616315 12.12121212124492 0
1534 60.60606060626397 12.12121212124625 0
1535 61.61616161636476 12.12121212124758 0
1536 62.62626262646558 12.12121212124892 0
1537 63.63636363656543 12.12121212125025 0
1538 64.64646464666198 12.12121212125158 0
1539 65.65656565675731 12.12121212125292 0
1540 66.66666666685271 12.12121212125425 0
1541 67.67676767694809 12.12121212125558 0
1542 68.68686868704341 12.12121212125691 0
1543 69.69696969713883 12.12121212125825 0
1544 70.70707070723419 12.12121212125958 0
1545 71.71717171732956 12.12121212126091 0
1546 72.72727272742492 12.12121212126225 0
1547 73.73737373752033 12.12121212126358 0
1548 74.74747474761567 12.12121212126491 0
1549 75.75757575771105 12.12121212126625 0
1550 76.76767676780645 12.12121212126758 0
1551 77.77777777790183 12.12121212126891 0
1552 78.78787878799717 12.12121212127025 0
1553 79.79797979809256 12.12121212127158 0
1554 80.80808080818792 12.12121212127291 0
1555 81.81818181828331 12.12121212127425 0
1556 82.82828282837866 12.12121212127558 0
1557 83.83838383847406 12.12121212127691 0
1558 84.84848484856943 12.12121212127824 0
1559 85.85858585866478 12.12121212127958 0
1560 86.86868686876016 12.12121212128091 0
1561 87.87878787885553 12.12121212128224 0
1562 88.88888888895092 12.12121212128358 0
1563 89.89898989904627 12.12121212128491 0
1564 90.90909090914167 12.12121212128624 0
1565 91.91919191923705 12.12121212128758 0
1566 92.92929292933241 12.12121212128891 0
1567 93.93939393942779 12.12121212129024 0
1568 94.94949494952316 12.12121212129158 0
1569 95.9595959596185 12.12121212129291 0
1570 96.96969696971389 12.12121212129424 0
1571 97.97979797980926 12.12121212129558 0
1572 98.98989898990462 12.12121212129691 0
1573 1.010101010106707 13.13131313126426 0
1574 2.020202020213435 13.13131313126571 0
1575 3.030303030320159 13.13131313126716 0
1576 4.040404040426847 13.13131313126861 0
1577 5.05050505053352 13.13131313127006 0
1578 6.060606060640214 13.13131313127151 0
1579 7.070707070746963 13.13131313127296 0
1580 8.080808080853755 13.13131313127441 0
1581 9.090909090960563 13.13131313127586 0
1582 10.10101010106735 13.13131313127731 0
1583 11.11111111117414 13.13131313127876 0
1584 12.12121212128091 13.13131313128021 0
1585 13.13131313138756 13.13131313128166 0
1586 14.14141414149414 13.13131313128311 0
1587 15.15151515160069 13.13131313128456 0
1588 16.16161616170725 13.13131313128602 0
1589 17.1717171718138 13.13131313128746 0
1590 18.18181818192036 13.13131313128892 0
1591 19.19191919202691 13.13131313129037 0
1592 20.20202020213345 13.13131313129182 0
1593 21.21212121224002 13.13131313129326 0
1594 22.22222222234658 13.13131313129472 0
1595 23.23232323245314 13.13131313129617 0
1596 24.2424242425597 13.13131313129762 0
1597 25.25252525266626 13.13131313129907 0
1598 26.26262626277281 13.13131313130052 0
1599 27.27272727287936 13.13131313130197 0
1600 28.28282828298592 13.13131313130342 0
1601 29.29292929309248 13.13131313130487 0
1602 30.30303030319904 13.13131313130632 0
1603 31.3131313133056 13.13131313130777 0
1604 32.32323232341247 13.13131313130922 0
1605 33.33333333351949 13.13131313131067 0
1606 34.34343434362653 13.13131313131213 0
1607 35.35353535373353 13.13131313131358 0
1608 36.36363636383926 13.13131313131503 0
1609 37.37373737394117 13.13131313131648 0
1610 38.38383838404195 13.13131313131793 0
1611 39.39393939414274 13.13131313131938 0
1612 40.40404040424352 13.13131313132083 0
1613 41.41414141434434 13.13131313132228 0
1614 42.42424242444513 13.13131313132373 0
1615 43.43434343454592 13.13131313132518 0
1616 44.4444444446467 13.13131313132663 0
1617 45.4545454547475 13.13131313132808 0
1618 46.4646464648483 13.13131313132953 0
1619 47.47474747494909 13.13131313133098 0
1620 48.48484848504988 13.13131313133243 0
1621 49.49494949515068 13.13131313133388 0
1622 50.50505050525146 13.13131313133534 0
1623 51.51515151535227 13.13131313133679 0
1624 52.52525252545306 13.13131313133824 0
1625 53.53535353555385 13.13131313133969 0
1626 54.54545454565464 13.13131313134114 0
1627 55.55555555575544 13.13131313134259 0
1628 56.56565656585622 13.13131313134404 0
1629 57.57575757595701 13.13131313134549 0
1630 58.58585858605781 13.13131313134694 0
1631 59.59595959615861 13.13131313134839 0
1632 60.6060606062594 13.13131313134984 0
1633 61.6161616163602 13.13131313135129 0
1634 62.62626262646099 13.13131313135274 0
1635 63.63636363656084 13.13131313135419 0
1636 64.64646464665748 13.13131313135565 0
1637 65.65656565675296 13.13131313135709 0
1638 66.66666666684847 13.13131313135855 0
1639 67.67676767694395 13.13131313136 0
1640 68.68686868703945 13.13131313136144 0
1641 69.69696969713499 13.1313131313629 0
1642 70.70707070723049 13.13131313136434 0
1643 71.71717171732595 13.1313131313658 0
1644 72.72727272742145 13.13131313136725 0
1645 73.73737373751698 13.1313131313687 0
1646 74.74747474761249 13.13131313137015 0
1647 75.75757575770798 13.1313131313716 0
1648 76.76767676780349 13.13131313137305 0
1649 77.77777777789898 13.1313131313745 0
1650 78.78787878799446 13.13131313137595 0
1651 79.79797979808997 13.13131313137741 0
1652 80.80808080818549 13.13131313137885 0
1653 81.81818181828098 13.1313131313803 0
1654 82.82828282837647 13.13131313138175 0
1655 83.838383838472 13.1313131313832 0
1656 84.84848484856751 13.13131313138465 0
1657 85.85858585866299 13.13131313138611 0
1658 86.86868686875849 13.13131313138756 0
1659 87.878787878854 13.13131313138901 0
1660 88.88888888894948 13.13131313139046 0
1661 89.89898989904499 13.13131313139191 0
1662 90.9090909091405 13.13131313139336 0
1663 91.91919191923601 13.13131313139481 0
1664 92.9292929293315 13.13131313139626 0
1665 93.93939393942699 13.13131313139771 0
1666 94.9494949495225 13.13131313139916 0
1667 95.95959595961799 13.13131313140061 0
1668 96.9696969697135 13.13131313140206 0
1669 97.97979797980899 13.13131313140351 0
1670 98.9898989899045 13.13131313140496 0
1671 1.010101010106595 14.14141414136022 0
1672 2.020202020213211 14.14141414136179 0
1673 3.030303030319821 14.14141414136337 0
1674 4.040404040426393 14.14141414136494 0
1675 5.050505050532951 14.14141414136652 0
1676 6.060606060639527 14.1414141413681 0
1677 7.070707070746171 14.14141414136967 0
1678 8.080808080852853 14.14141414137125 0
1679 9.090909090959553 14.14141414137282 0
1680 10.10101010106624 14.14141414137439 0
1681 11.11111111117292 14.14141414137597 0
1682 12.12121212127958 14.14141414137755 0
1683 13.13131313138611 14.14141414137912 0
1684 14.14141414149256 14.1414141413807 0
1685 15.15151515159899 14.14141414138227 0
1686 16.16161616170542 14.14141414138385 0
1687 17.17171717181185 14.14141414138543 0
1688 18.18181818191828 14.141414141387 0
1689 19.19191919202471 14.14141414138858 0
1690 20.20202020213113 14.14141414139015 0
1691 21.21212121223757 14.14141414139173 0
1692 22.222222222344 14.1414141413933 0
1693 23.23232323245044 14.14141414139488 0
1694 24.24242424255687 14.14141414139645 0
1695 25.25252525266331 14.14141414139803 0
1696 26.26262626276973 14.1414141413996 0
1697 27.27272727287615 14.14141414140118 0
1698 28.28282828298258 14.14141414140276 0
1699 29.29292929308902 14.14141414140433 0
1700 30.30303030319546 14.14141414140591 0
1701 31.31313131330189 14.14141414140748 0
1702 32.32323232340866 14.14141414140905 0
1703 33.33333333351558 14.14141414141064 0
1704 34.34343434362255 14.14141414141221 0
1705 35.35353535372947 14.14141414141378 0
1706 36.36363636383511 14.14141414141536 0
1707 37.37373737393699 14.14141414141694 0
1708 38.38383838403774 14.14141414141851 0
1709 39.39393939413853 14.14141414142009 0
1710 40.40404040423931 14.14141414142166 0
1711 41.41414141434007 14.14141414142324 0
1712 42.42424242444087 14.14141414142481 0
1713 43.43434343454165 14.14141414142639 0
1714 44.44444444464241 14.14141414142796 0
1715 45.45454545474318 14.14141414142954 0
1716 46.46464646484397 14.14141414143112 0
1717 47.47474747494474 14.14141414143269 0
1718 48.48484848504552 14.14141414143427 0
1719 49.49494949514629 14.14141414143584 0
1720 50.50505050524707 14.14141414143742 0
1721 51.51515151534783 14.14141414143899 0
1722 52.52525252544862 14.14141414144057 0
1723 53.5353535355494 14.14141414144214 0
1724 54.54545454565017 14.14141414144372 0
1725 55.55555555575096 14.1414141414453 0
1726 56.56565656585173 14.14141414144687 0
1727 57.57575757595251 14.14141414144845 0
1728 58.58585858605328 14.14141414145002 0
1729 59.59595959615406 14.14141414145159 0
1730 60.60606060625483 14.14141414145317 0
1731 61.61616161635561 14.14141414145475 0
1732 62.62626262645639 14.14141414145632 0
1733 63.63636363655625 14.1414141414579 0
1734 64.64646464665299 14.14141414145947 0
1735 65.65656565674861 14.14141414146105 0
1736 66.66666666684424 14.14141414146263 0
1737 67.67676767693986 14.1414141414642 0
1738 68.68686868703547 14.14141414146578 0
1739 69.69696969713112 14.14141414146735 0
1740 70.70707070722675 14.14141414146892 0
1741 71.71717171732237 14.1414141414705 0
1742 72.72727272741798 14.14141414147208 0
1743 73.73737373751364 14.14141414147365 0
1744 74.74747474760926 14.14141414147523 0
1745 75.7575757577049 14.14141414147681 0
1746 76.76767676780054 14.14141414147838 0
1747 77.77777777789616 14.14141414147996 0
1748 78.78787878799177 14.14141414148153 0
1749 79.79797979808741 14.14141414148311 0
1750 80.80808080818306 14.14141414148468 0
1751 81.81818181827867 14.14141414148626 0
1752 82.82828282837428 14.14141414148783 0
1753 83.83838383846995 14.14141414148941 0
1754 84.84848484856556 14.14141414149099 0
1755 85.85858585866116 14.14141414149256 0
1756 86.86868686875681 14.14141414149413 0
1757 87.87878787885246 14.14141414149571 0
1758 88.88888888894807 14.14141414149728 0
1759 89.89898989904368 14.14141414149886 0
1760 90.90909090913934 14.14141414150044 0
1761 91.91919191923498 14.14141414150201 0
1762 92.92929292933059 14.14141414150359 0
1763 93.93939393942624 14.14141414150516 0
1764 94.94949494952186 14.14141414150674 0
1765 95.95959595961746 14.14141414150832 0
1766 96.9696969697131 14.14141414150989 0
1767 97.97979797980877 14.14141414151146 0
1768 98.98989898990438 14.14141414151304 0
1769 1.010101010106482 15.15151515145611 0
1770 2.020202020212986 15.15151515145781 0
1771 3.030303030319484 15.15151515145951 0
1772 4.040404040425943 15.15151515146121 0
1773 5.050505050532383 15.15151515146291 0
1774 6.060606060638845 15.15151515146461 0
1775 7.070707070745375 15.15151515146632 0
1776 8.08080808085195 15.15151515146802 0
1777 9.090909090958544 15.15151515146971 0
1778 10.10101010106512 15.15151515147142 0
1779 11.1111111111717 15.15151515147312 0
1780 12.12121212127824 15.15151515147482 0
1781 13.13131313138465 15.15151515147652 0
1782 14.14141414149098 15.15151515147822 0
1783 15.15151515159729 15.15151515147992 0
1784 16.16161616170359 15.15151515148162 0
1785 17.1717171718099 15.15151515148332 0
1786 18.1818181819162 15.15151515148502 0
1787 19.19191919202251 15.15151515148672 0
1788 20.2020202021288 15.15151515148843 0
1789 21.21212121223512 15.15151515149013 0
1790 22.22222222234142 15.15151515149183 0
1791 23.23232323244774 15.15151515149353 0
1792 24.24242424255403 15.15151515149523 0
1793 25.25252525266036 15.15151515149693 0
1794 26.26262626276665 15.15151515149863 0
1795 27.27272727287295 15.15151515150033 0
1796 28.28282828297926 15.15151515150203 0
1797 29.29292929308556 15.15151515150373 0
1798 30.30303030319187 15.15151515150544 0
1799 31.31313131329819 15.15151515150714 0
1800 32.32323232340485 15.15151515150884 0
1801 33.33333333351169 15.15151515151054 0
1802 34.34343434361855 15.15151515151224 0
1803 35.35353535372539 15.15151515151394 0
1804 36.36363636383095 15.15151515151564 0
1805 37.37373737393279 15.15151515151734 0
1806 38.38383838403355 15.15151515151905 0
1807 39.3939393941343 15.15151515152074 0
1808 40.40404040423508 15.15151515152245 0
1809 41.41414141433584 15.15151515152415 0
1810 42.42424242443661 15.15151515152585 0
1811 43.43434343453735 15.15151515152754 0
1812 44.44444444463812 15.15151515152925 0
1813 45.45454545473887 15.15151515153095 0
1814 46.46464646483963 15.15151515153265 0
1815 47.4747474749404 15.15151515153435 0
1816 48.48484848504116 15.15151515153605 0
1817 49.49494949514191 15.15151515153775 0
1818 50.50505050524266 15.15151515153945 0
1819 51.51515151534343 15.15151515154116 0
1820 52.52525252544419 15.15151515154286 0
1821 53.53535353554496 15.15151515154456 0
1822 54.54545454564572 15.15151515154626 0
1823 55.55555555574647 15.15151515154796 0
1824 56.56565656584724 15.15151515154966 0
1825 57.57575757594799 15.15151515155136 0
1826 58.58585858604874 15.15151515155306 0
1827 59.59595959614951 15.15151515155476 0
1828 60.60606060625028 15.15151515155647 0
1829 61.61616161635103 15.15151515155817 0
1830 62.62626262645179 15.15151515155987 0
1831 63.63636363655167 15.15151515156157 0
1832 64.6464646466485 15.15151515156327 0
1833 65.65656565674423 15.15151515156497 0
1834 66.66666666684 15.15151515156667 0
1835 67.67676767693577 15.15151515156837 0
1836 68.68686868703151 15.15151515157007 0
1837 69.69696969712726 15.15151515157177 0
1838 70.70707070722304 15.15151515157347 0
1839 71.71717171731879 15.15151515157517 0
1840 72.72727272741452 15.15151515157688 0
1841 73.7373737375103 15.15151515157858 0
1842 74.74747474760605 15.15151515158028 0
1843 75.75757575770183 15.15151515158198 0
1844 76.76767676779758 15.15151515158368 0
1845 77.77777777789336 15.15151515158538 0
1846 78.78787878798907 15.15151515158708 0
1847 79.79797979808485 15.15151515158878 0
1848 80.80808080818061 15.15151515159049 0
1849 81.81818181827637 15.15151515159218 0
1850 82.8282828283721 15.15151515159389 0
1851 83.83838383846788 15.15151515159559 0
1852 84.84848484856363 15.15151515159729 0
1853 85.85858585865938 15.15151515159899 0
1854 86.86868686875516 15.15151515160069 0
1855 87.87878787885093 15.15151515160239 0
1856 88.88888888894665 15.15151515160409 0
1857 89.89898989904243 15.15151515160579 0
1858 90.9090909091382 15.1515151516075 0
1859 91.91919191923395 15.15151515160919 0
1860 92.9292929293297 15.1515151516109 0
1861 93.93939393942544 15.1515151516126 0
1862 94.94949494952122 15.1515151516143 0
1863 95.95959595961695 15.151515151616 0
1864 96.96969696971271 15.1515151516177 0
1865 97.97979797980848 15.1515151516194 0
1866 98.98989898990425 15.1515151516211 0
1867 1.010101010106369 16.161616161552 0
1868 2.020202020212761 16.16161616155383 0
1869 3.030303030319146 16.16161616155565 0
1870 4.040404040425488 16.16161616155748 0
1871 5.050505050531815 16.16161616155931 0
1872 6.060606060638159 16.16161616156113 0
1873 7.070707070744581 16.16161616156296 0
1874 8.080808080851051 16.16161616156478 0
1875 9.090909090957531 16.16161616156661 0
1876 10.101010101064 16.16161616156844 0
1877 11.11111111117047 16.16161616157027 0
1878 12.12121212127692 16.16161616157209 0
1879 13.1313131313832 16.16161616157392 0
1880 14.14141414148941 16.16161616157574 0
1881 15.15151515159559 16.16161616157757 0
1882 16.16161616170177 16.1616161615794 0
1883 17.17171717180794 16.16161616158123 0
1884 18.18181818191412 16.16161616158305 0
1885 19.1919191920203 16.16161616158488 0
1886 20.20202020212648 16.1616161615867 0
1887 21.21212121223267 16.16161616158853 0
1888 22.22222222233885 16.16161616159036 0
1889 23.23232323244503 16.16161616159218 0
1890 24.24242424255121 16.16161616159401 0
1891 25.2525252526574 16.16161616159583 0
1892 26.26262626276356 16.16161616159766 0
1893 27.27272727286974 16.16161616159949 0
1894 28.28282828297592 16.16161616160131 0
1895 29.2929292930821 16.16161616160314 0
1896 30.3030303031883 16.16161616160496 0
1897 31.31313131329448 16.1616161616068 0
1898 32.32323232340104 16.16161616160862 0
1899 33.33333333350779 16.16161616161044 0
1900 34.34343434361456 16.16161616161227 0
1901 35.35353535372131 16.1616161616141 0
1902 36.36363636382681 16.16161616161593 0
1903 37.37373737392862 16.16161616161776 0
1904 38.38383838402935 16.16161616161958 0
1905 39.39393939413009 16.16161616162141 0
1906 40.40404040423085 16.16161616162324 0
1907 41.41414141433159 16.16161616162506 0
1908 42.42424242443234 16.16161616162688 0
1909 43.43434343453309 16.16161616162871 0
1910 44.44444444463382 16.16161616163054 0
1911 45.45454545473454 16.16161616163236 0
1912 46.46464646483531 16.16161616163419 0
1913 47.47474747493604 16.16161616163602 0
1914 48.48484848503679 16.16161616163784 0
1915 49.49494949513753 16.16161616163967 0
1916 50.50505050523827 16.16161616164149 0
1917 51.51515151533901 16.16161616164332 0
1918 52.52525252543975 16.16161616164515 0
1919 53.5353535355405 16.16161616164697 0
1920 54.54545454564125 16.1616161616488 0
1921 55.55555555574199 16.16161616165063 0
1922 56.56565656584273 16.16161616165246 0
1923 57.57575757594348 16.16161616165428 0
1924 58.58585858604422 16.16161616165611 0
1925 59.59595959614497 16.16161616165794 0
1926 60.6060606062457 16.16161616165976 0
1927 61.61616161634645 16.16161616166158 0
1928 62.62626262644719 16.16161616166341 0
1929 63.63636363654707 16.16161616166524 0
1930 64.64646464664401 16.16161616166707 0
1931 65.65656565673986 16.16161616166889 0
1932 66.66666666683577 16.16161616167072 0
1933 67.67676767693165 16.16161616167255 0
1934 68.68686868702754 16.16161616167437 0
1935 69.69696969712342 16.1616161616762 0
1936 70.70707070721933 16.16161616167802 0
1937 71.7171717173152 16.16161616167986 0
1938 72.72727272741106 16.16161616168167 0
1939 73.73737373750697 16.1616161616835 0
1940 74.74747474760287 16.16161616168533 0
1941 75.75757575769876 16.16161616168715 0
1942 76.76767676779463 16.16161616168898 0
1943 77.77777777789052 16.16161616169081 0
1944 78.7878787879864 16.16161616169264 0
1945 79.79797979808228 16.16161616169446 0
1946 80.80808080817816 16.16161616169629 0
1947 81.81818181827403 16.16161616169812 0
1948 82.82828282836994 16.16161616169994 0
1949 83.83838383846583 16.16161616170177 0
1950 84.84848484856172 16.16161616170359 0
1951 85.85858585865758 16.16161616170542 0
1952 86.86868686875349 16.16161616170725 0
1953 87.87878787884935 16.16161616170907 0
1954 88.88888888894526 16.1616161617109 0
1955 89.89898989904113 16.16161616171273 0
1956 90.90909090913705 16.16161616171455 0
1957 91.91919191923296 16.16161616171638 0
1958 92.92929292932882 16.1616161617182 0
1959 93.9393939394247 16.16161616172003 0
1960 94.94949494952058 16.16161616172186 0
1961 95.95959595961645 16.16161616172368 0
1962 96.96969696971234 16.16161616172551 0
1963 97.97979797980824 16.16161616172733 0
1964 98.98989898990412 16.16161616172916 0
1965 1.010101010106256 17.17171717164788 0
1966 2.020202020212536 17.17171717164985 0
1967 3.030303030318809 17.1717171716518 0
1968 4.040404040425037 17.17171717165375 0
1969 5.050505050531246 17.1717171716557 0
1970 6.060606060637477 17.17171717165765 0
1971 7.070707070743787 17.17171717165959 0
1972 8.080808080850149 17.17171717166156 0
1973 9.090909090956524 17.1717171716635 0
1974 10.10101010106288 17.17171717166546 0
1975 11.11111111116925 17.17171717166741 0
1976 12.12121212127558 17.17171717166936 0
1977 13.13131313138175 17.17171717167131 0
1978 14.14141414148783 17.17171717167327 0
1979 15.15151515159388 17.17171717167522 0
1980 16.16161616169994 17.17171717167717 0
1981 17.17171717180599 17.17171717167912 0
1982 18.18181818191205 17.17171717168107 0
1983 19.1919191920181 17.17171717168303 0
1984 20.20202020212415 17.17171717168497 0
1985 21.21212121223021 17.17171717168693 0
1986 22.22222222233626 17.17171717168888 0
1987 23.23232323244233 17.17171717169084 0
1988 24.24242424254837 17.17171717169278 0
1989 25.25252525265444 17.17171717169474 0
1990 26.26262626276048 17.17171717169669 0
1991 27.27272727286653 17.17171717169864 0
1992 28.28282828297259 17.17171717170059 0
1993 29.29292929307864 17.17171717170254 0
1994 30.30303030318472 17.1717171717045 0
1995 31.31313131329077 17.17171717170645 0
1996 32.32323232339724 17.1717171717084 0
1997 33.33333333350389 17.17171717171036 0
1998 34.34343434361058 17.1717171717123 0
1999 35.35353535371723 17.17171717171426 0
2000 36.36363636382264 17.17171717171621 0
2001 37.37373737392444 17.17171717171816 0
2002 38.38383838402515 17.17171717172011 0
2003 39.39393939412589 17.17171717172207 0
2004 40.40404040422661 17.17171717172401 0
2005 41.41414141432735 17.17171717172597 0
2006 42.42424242442807 17.17171717172792 0
2007 43.4343434345288 17.17171717172987 0
2008 44.44444444462952 17.17171717173182 0
2009 45.45454545473023 17.17171717173377 0
2010 46.46464646483097 17.17171717173573 0
2011 47.47474747493169 17.17171717173768 0
2012 48.48484848503243 17.17171717173963 0
2013 49.49494949513316 17.17171717174158 0
2014 50.50505050523388 17.17171717174354 0
2015 51.5151515153346 17.17171717174548 0
2016 52.52525252543533 17.17171717174744 0
2017 53.53535353553606 17.17171717174939 0
2018 54.54545454563677 17.17171717175134 0
2019 55.55555555573751 17.17171717175329 0
2020 56.56565656583823 17.17171717175525 0
2021 57.57575757593897 17.17171717175719 0
2022 58.58585858603969 17.17171717175915 0
2023 59.59595959614043 17.1717171717611 0
2024 60.60606060624116 17.17171717176305 0
2025 61.61616161634186 17.171717171765 0
2026 62.6262626264426 17.17171717176696 0
2027 63.63636363654248 17.1717171717689 0
2028 64.6464646466395 17.17171717177087 0
2029 65.65656565673551 17.17171717177282 0
2030 66.66666666683153 17.17171717177477 0
2031 67.67676767692753 17.17171717177671 0
2032 68.68686868702355 17.17171717177867 0
2033 69.69696969711958 17.17171717178062 0
2034 70.70707070721558 17.17171717178257 0
2035 71.7171717173116 17.17171717178452 0
2036 72.72727272740761 17.17171717178648 0
2037 73.73737373750363 17.17171717178843 0
2038 74.74747474759964 17.17171717179038 0
2039 75.75757575769568 17.17171717179233 0
2040 76.76767676779167 17.17171717179429 0
2041 77.77777777788769 17.17171717179623 0
2042 78.78787878798369 17.17171717179819 0
2043 79.79797979807969 17.17171717180014 0
2044 80.80808080817573 17.17171717180209 0
2045 81.81818181827175 17.17171717180404 0
2046 82.82828282836775 17.17171717180599 0
2047 83.83838383846377 17.17171717180795 0
2048 84.84848484855979 17.1717171718099 0
2049 85.85858585865577 17.17171717181185 0
2050 86.86868686875182 17.1717171718138 0
2051 87.87878787884783 17.17171717181576 0
2052 88.88888888894384 17.17171717181771 0
2053 89.89898989903988 17.17171717181966 0
2054 90.90909090913588 17.17171717182161 0
2055 91.91919191923188 17.17171717182356 0
2056 92.92929292932791 17.17171717182551 0
2057 93.93939393942391 17.17171717182747 0
2058 94.94949494951993 17.17171717182941 0
2059 95.95959595961594 17.17171717183137 0
2060 96.96969696971198 17.17171717183333 0
2061 97.97979797980797 17.17171717183527 0
2062 98.98989898990398 17.17171717183723 0
2063 1.010101010106144 18.18181818174378 0
2064 2.020202020212312 18.18181818174586 0
2065 3.030303030318471 18.18181818174794 0
2066 4.040404040424584 18.18181818175002 0
2067 5.050505050530676 18.18181818175209 0
2068 6.060606060636792 18.18181818175417 0
2069 7.070707070742992 18.18181818175624 0
2070 8.080808080849247 18.18181818175832 0
2071 9.090909090955515 18.1818181817604 0
2072 10.10101010106177 18.18181818176247 0
2073 11.11111111116803 18.18181818176455 0
2074 12.12121212127424 18.18181818176663 0
2075 13.1313131313803 18.1818181817687 0
2076 14.14141414148625 18.18181818177079 0
2077 15.15151515159218 18.18181818177287 0
2078 16.16161616169812 18.18181818177494 0
2079 17.17171717180405 18.18181818177702 0
2080 18.18181818190997 18.1818181817791 0
2081 19.1919191920159 18.18181818178117 0
2082 20.20202020212182 18.18181818178326 0
2083 21.21212121222776 18.18181818178532 0
2084 22.22222222233368 18.18181818178741 0
2085 23.23232323243963 18.18181818178948 0
2086 24.24242424254554 18.18181818179156 0
2087 25.25252525265148 18.18181818179364 0
2088 26.2626262627574 18.18181818179571 0
2089 27.27272727286333 18.18181818179779 0
2090 28.28282828296926 18.18181818179987 0
2091 29.29292929307518 18.18181818180194 0
2092 30.30303030318112 18.18181818180403 0
2093 31.31313131328707 18.18181818180611 0
2094 32.32323232339343 18.18181818180818 0
2095 33.33333333349999 18.18181818181026 0
2096 34.34343434360659 18.18181818181233 0
2097 35.35353535371316 18.18181818181441 0
2098 36.36363636381851 18.18181818181649 0
2099 37.37373737392026 18.18181818181856 0
2100 38.38383838402097 18.18181818182065 0
2101 39.39393939412167 18.18181818182273 0
2102 40.40404040422238 18.1818181818248 0
2103 41.41414141432311 18.18181818182688 0
2104 42.42424242442381 18.18181818182895 0
2105 43.43434343452451 18.18181818183103 0
2106 44.44444444462523 18.18181818183311 0
2107 45.45454545472592 18.18181818183518 0
2108 46.46464646482664 18.18181818183726 0
2109 47.47474747492735 18.18181818183934 0
2110 48.48484848502807 18.18181818184142 0
2111 49.49494949512878 18.1818181818435 0
2112 50.50505050522947 18.18181818184557 0
2113 51.51515151533018 18.18181818184765 0
2114 52.52525252543089 18.18181818184973 0
2115 53.53535353553161 18.1818181818518 0
2116 54.54545454563233 18.18181818185388 0
2117 55.55555555573302 18.18181818185596 0
2118 56.56565656583373 18.18181818185803 0
2119 57.57575757593445 18.18181818186011 0
2120 58.58585858603516 18.18181818186219 0
2121 59.59595959613588 18.18181818186427 0
2122 60.60606060623657 18.18181818186635 0
2123 61.61616161633728 18.18181818186842 0
2124 62.62626262643799 18.1818181818705 0
2125 63.6363636365379 18.18181818187258 0
2126 64.64646464663502 18.18181818187465 0
2127 65.65656565673116 18.18181818187674 0
2128 66.6666666668273 18.18181818187881 0
2129 67.67676767692345 18.18181818188089 0
2130 68.68686868701958 18.18181818188297 0
2131 69.69696969711572 18.18181818188504 0
2132 70.70707070721188 18.18181818188712 0
2133 71.71717171730802 18.1818181818892 0
2134 72.72727272740414 18.18181818189127 0
2135 73.73737373750032 18.18181818189336 0
2136 74.74747474759644 18.18181818189543 0
2137 75.75757575769259 18.1818181818975 0
2138 76.76767676778871 18.18181818189959 0
2139 77.77777777788488 18.18181818190166 0
2140 78.78787878798099 18.18181818190374 0
2141 79.79797979807717 18.18181818190582 0
2142 80.80808080817327 18.18181818190789 0
2143 81.81818181826944 18.18181818190997 0
2144 82.82828282836556 18.18181818191205 0
2145 83.83838383846172 18.18181818191412 0
2146 84.84848484855787 18.18181818191621 0
2147 85.85858585865401 18.18181818191828 0
2148 86.86868686875016 18.18181818192036 0
2149 87.87878787884625 18.18181818192244 0
2150 88.88888888894243 18.18181818192451 0
2151 89.89898989903857 18.18181818192659 0
2152 90.90909090913473 18.18181818192866 0
2153 91.91919191923085 18.18181818193074 0
2154 92.92929292932699 18.18181818193282 0
2155 93.93939393942316 18.1818181819349 0
2156 94.94949494951931 18.18181818193698 0
2157 95.95959595961543 18.18181818193905 0
2158 96.96969696971156 18.18181818194113 0
2159 97.97979797980773 18.18181818194321 0
2160 98.98989898990385 18.18181818194529 0
2161 1.010101010106031 19.19191919183968 0
2162 2.020202020212087 19.19191919184188 0
2163 3.030303030318134 19.19191919184408 0
2164 4.04040404042413 19.19191919184629 0
2165 5.050505050530107 19.19191919184848 0
2166 6.060606060636109 19.19191919185069 0
2167 7.070707070742199 19.1919191918529 0
2168 8.080808080848346 19.1919191918551 0
2169 9.090909090954504 19.1919191918573 0
2170 10.10101010106065 19.1919191918595 0
2171 11.1111111111668 19.1919191918617 0
2172 12.12121212127291 19.19191919186391 0
2173 13.13131313137885 19.19191919186611 0
2174 14.14141414148468 19.19191919186831 0
2175 15.15151515159048 19.19191919187052 0
2176 16.16161616169628 19.19191919187272 0
2177 17.17171717180209 19.19191919187492 0
2178 18.1818181819079 19.19191919187712 0
2179 19.19191919201369 19.19191919187932 0
2180 20.20202020211949 19.19191919188154 0
2181 21.21212121222531 19.19191919188373 0
2182 22.2222222223311 19.19191919188594 0
2183 23.23232323243692 19.19191919188814 0
2184 24.24242424254271 19.19191919189034 0
2185 25.25252525264852 19.19191919189254 0
2186 26.26262626275432 19.19191919189475 0
2187 27.27272727286012 19.19191919189695 0
2188 28.28282828296593 19.19191919189915 0
2189 29.29292929307173 19.19191919190136 0
2190 30.30303030317754 19.19191919190355 0
2191 31.31313131328335 19.19191919190576 0
2192 32.32323232338961 19.19191919190797 0
2193 33.3333333334961 19.19191919191016 0
2194 34.3434343436026 19.19191919191237 0
2195 35.35353535370908 19.19191919191458 0
2196 36.36363636381434 19.19191919191677 0
2197 37.37373737391608 19.19191919191897 0
2198 38.38383838401676 19.19191919192118 0
2199 39.39393939411747 19.19191919192338 0
2200 40.40404040421815 19.19191919192559 0
2201 41.41414141431886 19.19191919192779 0
2202 42.42424242441955 19.19191919192999 0
2203 43.43434343452024 19.1919191919322 0
2204 44.44444444462093 19.1919191919344 0
2205 45.45454545472161 19.19191919193659 0
2206 46.46464646482232 19.1919191919388 0
2207 47.474747474923 19.19191919194101 0
2208 48.4848484850237 19.1919191919432 0
2209 49.4949494951244 19.19191919194541 0
2210 50.50505050522509 19.19191919194761 0
2211 51.51515151532578 19.19191919194981 0
2212 52.52525252542647 19.19191919195202 0
2213 53.53535353552716 19.19191919195422 0
2214 54.54545454562785 19.19191919195642 0
2215 55.55555555572855 19.19191919195863 0
2216 56.56565656582924 19.19191919196083 0
2217 57.57575757592994 19.19191919196303 0
2218 58.58585858603062 19.19191919196524 0
2219 59.59595959613133 19.19191919196744 0
2220 60.60606060623203 19.19191919196964 0
2221 61.6161616163327 19.19191919197185 0
2222 62.62626262643339 19.19191919197405 0
2223 63.63636363653331 19.19191919197625 0
2224 64.64646464663053 19.19191919197845 0
2225 65.65656565672677 19.19191919198066 0
2226 66.66666666682306 19.19191919198285 0
2227 67.67676767691934 19.19191919198506 0
2228 68.68686868701559 19.19191919198726 0
2229 69.69696969711188 19.19191919198947 0
2230 70.70707070720813 19.19191919199167 0
2231 71.7171717173044 19.19191919199387 0
2232 72.72727272740069 19.19191919199607 0
2233 73.73737373749697 19.19191919199827 0
2234 74.74747474759323 19.19191919200048 0
2235 75.75757575768949 19.19191919200268 0
2236 76.76767676778579 19.19191919200489 0
2237 77.77777777788204 19.19191919200709 0
2238 78.78787878797831 19.19191919200929 0
2239 79.79797979807459 19.19191919201149 0
2240 80.80808080817086 19.1919191920137 0
2241 81.81818181826712 19.1919191920159 0
2242 82.8282828283634 19.1919191920181 0
2243 83.83838383845966 19.1919191920203 0
2244 84.84848484855596 19.19191919202251 0
2245 85.85858585865221 19.19191919202471 0
2246 86.86868686874848 19.19191919202691 0
2247 87.87878787884475 19.19191919202911 0
2248 88.88888888894101 19.19191919203132 0
2249 89.89898989903728 19.19191919203352 0
2250 90.90909090913357 19.19191919203572 0
2251 91.91919191922983 19.19191919203793 0
2252 92.9292929293261 19.19191919204012 0
2253 93.93939393942239 19.19191919204233 0
2254 94.94949494951865 19.19191919204453 0
2255 95.95959595961492 19.19191919204674 0
2256 96.96969696971115 19.19191919204894 0
2257 97.97979797980747 19.19191919205114 0
2258 98.98989898990374 19.19191919205334 0
2259 1.010101010105918 20.20202020193556 0
2260 2.020202020211861 20.2020202019379 0
2261 3.030303030317796 20.20202020194022 0
2262 4.04040404042368 20.20202020194254 0
2263 5.050505050529536 20.20202020194487 0
2264 6.060606060635424 20.20202020194721 0
2265 7.070707070741403 20.20202020194953 0
2266 8.080808080847445 20.20202020195186 0
2267 9.090909090953495 20.20202020195419 0
2268 10.10101010105954 20.20202020195653 0
2269 11.11111111116557 20.20202020195885 0
2270 12.12121212127158 20.20202020196118 0
2271 13.1313131313774 20.2020202019635 0
2272 14.14141414148311 20.20202020196583 0
2273 15.15151515158878 20.20202020196816 0
2274 16.16161616169446 20.20202020197048 0
2275 17.17171717180014 20.20202020197281 0
2276 18.18181818190582 20.20202020197514 0
2277 19.19191919201149 20.20202020197748 0
2278 20.20202020211716 20.2020202019798 0
2279 21.21212121222285 20.20202020198213 0
2280 22.22222222232853 20.20202020198445 0
2281 23.23232323243422 20.20202020198678 0
2282 24.24242424253989 20.20202020198911 0
2283 25.25252525264557 20.20202020199144 0
2284 26.26262626275125 20.20202020199377 0
2285 27.27272727285692 20.2020202019961 0
2286 28.2828282829626 20.20202020199843 0
2287 29.29292929306828 20.20202020200075 0
2288 30.30303030317396 20.20202020200308 0
2289 31.31313131327965 20.20202020200541 0
2290 32.32323232338581 20.20202020200773 0
2291 33.33333333349219 20.20202020201007 0
2292 34.34343434359862 20.20202020201239 0
2293 35.353535353705 20.20202020201472 0
2294 36.36363636381019 20.20202020201705 0
2295 37.37373737391189 20.20202020201938 0
2296 38.38383838401256 20.2020202020217 0
2297 39.39393939411323 20.20202020202404 0
2298 40.40404040421392 20.20202020202636 0
2299 41.41414141431461 20.20202020202869 0
2300 42.42424242441528 20.20202020203102 0
2301 43.43434343451597 20.20202020203335 0
2302 44.44444444461663 20.20202020203568 0
2303 45.45454545471729 20.202020202038 0
2304 46.464646464818 20.20202020204033 0
2305 47.47474747491865 20.20202020204266 0
2306 48.48484848501932 20.20202020204499 0
2307 49.49494949512001 20.20202020204732 0
2308 50.50505050522068 20.20202020204965 0
2309 51.51515151532136 20.20202020205198 0
2310 52.52525252542204 20.2020202020543 0
2311 53.5353535355227 20.20202020205663 0
2312 54.54545454562339 20.20202020205895 0
2313 55.55555555572407 20.20202020206128 0
2314 56.56565656582475 20.20202020206361 0
2315 57.57575757592542 20.20202020206594 0
2316 58.58585858602608 20.20202020206827 0
2317 59.59595959612678 20.2020202020706 0
2318 60.60606060622744 20.20202020207293 0
2319 61.61616161632813 20.20202020207525 0
2320 62.62626262642881 20.20202020207758 0
2321 63.63636363652873 20.20202020207991 0
2322 64.64646464662604 20.20202020208224 0
2323 65.65656565672242 20.20202020208457 0
2324 66.66666666681883 20.20202020208689 0
2325 67.67676767691526 20.20202020208922 0
2326 68.68686868701162 20.20202020209155 0
2327 69.69696969710805 20.20202020209388 0
2328 70.70707070720445 20.20202020209621 0
2329 71.71717171730083 20.20202020209854 0
2330 72.72727272739721 20.20202020210086 0
2331 73.73737373749361 20.20202020210319 0
2332 74.74747474759002 20.20202020210552 0
2333 75.75757575768644 20.20202020210785 0
2334 76.76767676778283 20.20202020211018 0
2335 77.77777777787922 20.20202020211251 0
2336 78.78787878797559 20.20202020211483 0
2337 79.79797979807201 20.20202020211716 0
2338 80.80808080816841 20.20202020211948 0
2339 81.8181818182648 20.20202020212182 0
2340 82.8282828283612 20.20202020212415 0
2341 83.83838383845762 20.20202020212648 0
2342 84.84848484855402 20.2020202021288 0
2343 85.85858585865043 20.20202020213112 0
2344 86.86868686874681 20.20202020213345 0
2345 87.87878787884321 20.20202020213578 0
2346 88.88888888893959 20.20202020213811 0
2347 89.898989899036 20.20202020214045 0
2348 90.90909090913243 20.20202020214277 0
2349 91.91919191922878 20.20202020214509 0
2350 92.92929292932521 20.20202020214742 0
2351 93.93939393942163 20.20202020214975 0
2352 94.94949494951804 20.20202020215208 0
2353 95.9595959596144 20.20202020215442 0
2354 96.9696969697108 20.20202020215674 0
2355 97.97979797980722 20.20202020215907 0
2356 98.98989898990361 20.20202020216139 0
2357 1.010101010105805 21.21212121203146 0
2358 2.020202020211637 21.21212121203391 0
2359 3.030303030317459 21.21212121203637 0
2360 4.040404040423225 21.21212121203882 0
2361 5.050505050528969 21.21212121204127 0
2362 6.060606060634738 21.21212121204374 0
2363 7.070707070740609 21.21212121204618 0
2364 8.080808080846543 21.21212121204864 0
2365 9.090909090952486 21.21212121205109 0
2366 10.10101010105842 21.21212121205355 0
2367 11.11111111116435 21.21212121205599 0
2368 12.12121212127025 21.21212121205845 0
2369 13.13131313137595 21.2121212120609 0
2370 14.14141414148153 21.21212121206336 0
2371 15.15151515158708 21.21212121206581 0
2372 16.16161616169263 21.21212121206826 0
2373 17.17171717179819 21.21212121207072 0
2374 18.18181818190374 21.21212121207317 0
2375 19.19191919200929 21.21212121207562 0
2376 20.20202020211484 21.21212121207808 0
2377 21.2121212122204 21.21212121208053 0
2378 22.22222222232595 21.21212121208298 0
2379 23.23232323243151 21.21212121208544 0
2380 24.24242424253705 21.21212121208789 0
2381 25.25252525264262 21.21212121209035 0
2382 26.26262626274816 21.21212121209281 0
2383 27.27272727285371 21.21212121209525 0
2384 28.28282828295927 21.21212121209771 0
2385 29.29292929306482 21.21212121210016 0
2386 30.30303030317037 21.21212121210262 0
2387 31.31313131327594 21.21212121210507 0
2388 32.323232323382 21.21212121210752 0
2389 33.3333333334883 21.21212121210998 0
2390 34.34343434359464 21.21212121211244 0
2391 35.35353535370093 21.21212121211488 0
2392 36.36363636380604 21.21212121211735 0
2393 37.37373737390771 21.21212121211979 0
2394 38.38383838400838 21.21212121212225 0
2395 39.39393939410903 21.2121212121247 0
2396 40.4040404042097 21.21212121212715 0
2397 41.41414141431035 21.21212121212961 0
2398 42.42424242441102 21.21212121213206 0
2399 43.43434343451168 21.21212121213451 0
2400 44.44444444461234 21.21212121213697 0
2401 45.45454545471297 21.21212121213942 0
2402 46.46464646481365 21.21212121214187 0
2403 47.47474747491431 21.21212121214432 0
2404 48.48484848501497 21.21212121214678 0
2405 49.49494949511563 21.21212121214924 0
2406 50.50505050521628 21.21212121215169 0
2407 51.51515151531695 21.21212121215414 0
2408 52.52525252541761 21.2121212121566 0
2409 53.53535353551828 21.21212121215905 0
2410 54.54545454561892 21.21212121216151 0
2411 55.55555555571958 21.21212121216396 0
2412 56.56565656582026 21.21212121216641 0
2413 57.57575757592092 21.21212121216887 0
2414 58.58585858602157 21.21212121217132 0
2415 59.59595959612223 21.21212121217378 0
2416 60.60606060622289 21.21212121217623 0
2417 61.61616161632356 21.21212121217868 0
2418 62.62626262642421 21.21212121218114 0
2419 63.63636363652414 21.21212121218359 0
2420 64.64646464662155 21.21212121218605 0
2421 65.65656565671807 21.2121212121885 0
2422 66.66666666681459 21.21212121219095 0
2423 67.67676767691114 21.21212121219341 0
2424 68.68686868700765 21.21212121219585 0
2425 69.69696969710418 21.21212121219831 0
2426 70.70707070720069 21.21212121220076 0
2427 71.71717171729723 21.21212121220322 0
2428 72.72727272739377 21.21212121220567 0
2429 73.73737373749029 21.21212121220813 0
2430 74.74747474758681 21.21212121221058 0
2431 75.75757575768336 21.21212121221303 0
2432 76.76767676777988 21.21212121221549 0
2433 77.77777777787641 21.21212121221794 0
2434 78.78787878797291 21.2121212122204 0
2435 79.79797979806943 21.21212121222285 0
2436 80.808080808166 21.2121212122253 0
2437 81.8181818182625 21.21212121222776 0
2438 82.82828282835902 21.21212121223021 0
2439 83.83838383845557 21.21212121223267 0
2440 84.84848484855209 21.21212121223512 0
2441 85.8585858586486 21.21212121223758 0
2442 86.86868686874516 21.21212121224002 0
2443 87.87878787884165 21.21212121224248 0
2444 88.88888888893818 21.21212121224493 0
2445 89.89898989903472 21.21212121224738 0
2446 90.90909090913125 21.21212121224984 0
2447 91.91919191922776 21.2121212122523 0
2448 92.9292929293243 21.21212121225474 0
2449 93.93939393942084 21.2121212122572 0
2450 94.94949494951737 21.21212121225966 0
2451 95.95959595961388 21.2121212122621 0
2452 96.96969696971041 21.21212121226456 0
2453 97.97979797980693 21.21212121226702 0
2454 98.98989898990345 21.21212121226947 0
2455 1.010101010105693 22.22222222212735 0
2456 2.020202020211412 22.22222222212993 0
2457 3.030303030317121 22.22222222213251 0
2458 4.040404040422773 22.22222222213509 0
2459 5.050505050528399 22.22222222213766 0
2460 6.060606060634056 22.22222222214025 0
2461 7.070707070739815 22.22222222214282 0
2462 8.080808080845641 22.2222222221454 0
2463 9.090909090951474 22.22222222214798 0
2464 10.1010101010573 22.22222222215056 0
2465 11.11111111116313 22.22222222215314 0
2466 12.12121212126891 22.22222222215571 0
2467 13.1313131313745 22.2222222221583 0
2468 14.14141414147996 22.22222222216088 0
2469 15.15151515158538 22.22222222216346 0
2470 16.16161616169081 22.22222222216604 0
2471 17.17171717179623 22.22222222216862 0
2472 18.18181818190166 22.22222222217118 0
2473 19.19191919200709 22.22222222217377 0
2474 20.20202020211251 22.22222222217636 0
2475 21.21212121221794 22.22222222217893 0
2476 22.22222222232337 22.22222222218151 0
2477 23.2323232324288 22.22222222218409 0
2478 24.24242424253422 22.22222222218667 0
2479 25.25252525263966 22.22222222218925 0
2480 26.26262626274508 22.22222222219183 0
2481 27.2727272728505 22.22222222219441 0
2482 28.28282828295594 22.22222222219699 0
2483 29.29292929306136 22.22222222219957 0
2484 30.30303030316679 22.22222222220214 0
2485 31.31313131327224 22.22222222220472 0
2486 32.32323232337819 22.22222222220731 0
2487 33.3333333334844 22.22222222220988 0
2488 34.34343434359063 22.22222222221246 0
2489 35.35353535369686 22.22222222221504 0
2490 36.36363636380189 22.22222222221762 0
2491 37.37373737390353 22.2222222222202 0
2492 38.38383838400417 22.22222222222278 0
2493 39.39393939410482 22.22222222222535 0
2494 40.40404040420546 22.22222222222793 0
2495 41.41414141430611 22.22222222223052 0
2496 42.42424242440676 22.2222222222331 0
2497 43.4343434345074 22.22222222223568 0
2498 44.44444444460804 22.22222222223825 0
2499 45.45454545470867 22.22222222224084 0
2500 46.46464646480933 22.22222222224341 0
2501 47.47474747490997 22.222222222246 0
2502 48.48484848501059 22.22222222224857 0
2503 49.49494949511125 22.22222222225115 0
2504 50.50505050521188 22.22222222225373 0
2505 51.51515151531253 22.22222222225631 0
2506 52.52525252541319 22.22222222225889 0
2507 53.53535353551381 22.22222222226147 0
2508 54.54545454561446 22.22222222226405 0
2509 55.5555555557151 22.22222222226663 0
2510 56.56565656581576 22.22222222226921 0
2511 57.5757575759164 22.22222222227179 0
2512 58.58585858601703 22.22222222227437 0
2513 59.59595959611769 22.22222222227694 0
2514 60.60606060621833 22.22222222227952 0
2515 61.61616161631895 22.22222222228211 0
2516 62.62626262641961 22.22222222228468 0
2517 63.63636363651955 22.22222222228726 0
2518 64.64646464661706 22.22222222228984 0
2519 65.6565656567137 22.22222222229242 0
2520 66.66666666681036 22.222222222295 0
2521 67.67676767690701 22.22222222229758 0
2522 68.68686868700365 22.22222222230015 0
2523 69.69696969710031 22.22222222230274 0
2524 70.70707070719699 22.22222222230531 0
2525 71.71717171729364 22.2222222223079 0
2526 72.7272727273903 22.22222222231047 0
2527 73.73737373748698 22.22222222231306 0
2528 74.7474747475836 22.22222222231563 0
2529 75.75757575768026 22.22222222231821 0
2530 76.76767676777693 22.22222222232079 0
2531 77.77777777787358 22.22222222232337 0
2532 78.78787878797023 22.22222222232595 0
2533 79.79797979806688 22.22222222232853 0
2534 80.80808080816357 22.22222222233111 0
2535 81.8181818182602 22.22222222233369 0
2536 82.82828282835686 22.22222222233626 0
2537 83.8383838384535 22.22222222233885 0
2538 84.84848484855017 22.22222222234142 0
2539 85.85858585864682 22.22222222234401 0
2540 86.86868686874348 22.22222222234658 0
2541 87.87878787884011 22.22222222234916 0
2542 88.88888888893675 22.22222222235174 0
2543 89.89898989903345 22.22222222235433 0
2544 90.90909090913013 22.22222222235689 0
2545 91.91919191922676 22.22222222235948 0
2546 92.92929292932342 22.22222222236205 0
2547 93.93939393942006 22.22222222236464 0
2548 94.94949494951672 22.22222222236721 0
2549 95.95959595961338 22.2222222223698 0
2550 96.96969696971004 22.22222222237237 0
2551 97.97979797980668 22.22222222237496 0
2552 98.98989898990335 22.22222222237753 0
2553 1.01010101010558 23.23232323222324 0
2554 2.020202020211187 23.23232323222594 0
2555 3.030303030316784 23.23232323222864 0
2556 4.040404040422318 23.23232323223136 0
2557 5.050505050527829 23.23232323223406 0
2558 6.06060606063337 23.23232323223676 0
2559 7.07070707073902 23.23232323223947 0
2560 8.080808080844738 23.23232323224217 0
2561 9.090909090950465 23.23232323224487 0
2562 10.10101010105619 23.23232323224758 0
2563 11.1111111111619 23.23232323225029 0
2564 12.12121212126758 23.23232323225299 0
2565 13.13131313137305 23.23232323225569 0
2566 14.14141414147838 23.2323232322584 0
2567 15.15151515158368 23.23232323226112 0
2568 16.16161616168898 23.23232323226381 0
2569 17.17171717179428 23.23232323226651 0
2570 18.18181818189958 23.23232323226922 0
2571 19.19191919200488 23.23232323227192 0
2572 20.20202020211018 23.23232323227463 0
2573 21.21212121221549 23.23232323227733 0
2574 22.2222222223208 23.23232323228004 0
2575 23.2323232324261 23.23232323228274 0
2576 24.24242424253139 23.23232323228545 0
2577 25.2525252526367 23.23232323228816 0
2578 26.26262626274199 23.23232323229086 0
2579 27.2727272728473 23.23232323229356 0
2580 28.2828282829526 23.23232323229627 0
2581 29.2929292930579 23.23232323229898 0
2582 30.30303030316322 23.23232323230167 0
2583 31.31313131326853 23.23232323230438 0
2584 32.32323232337438 23.23232323230708 0
2585 33.33333333348051 23.23232323230979 0
2586 34.34343434358665 23.2323232323125 0
2587 35.35353535369278 23.2323232323152 0
2588 36.36363636379775 23.23232323231791 0
2589 37.37373737389936 23.23232323232061 0
2590 38.38383838399997 23.23232323232332 0
2591 39.3939393941006 23.23232323232602 0
2592 40.40404040420123 23.23232323232873 0
2593 41.41414141430187 23.23232323233143 0
2594 42.42424242440249 23.23232323233413 0
2595 43.43434343450312 23.23232323233684 0
2596 44.44444444460375 23.23232323233954 0
2597 45.45454545470437 23.23232323234225 0
2598 46.46464646480499 23.23232323234496 0
2599 47.47474747490562 23.23232323234766 0
2600 48.48484848500624 23.23232323235036 0
2601 49.49494949510688 23.23232323235307 0
2602 50.50505050520749 23.23232323235578 0
2603 51.51515151530813 23.23232323235849 0
2604 52.52525252540875 23.23232323236118 0
2605 53.53535353550938 23.23232323236389 0
2606 54.54545454561 23.23232323236659 0
2607 55.55555555571063 23.2323232323693 0
2608 56.56565656581125 23.232323232372 0
2609 57.57575757591188 23.23232323237471 0
2610 58.5858585860125 23.23232323237741 0
2611 59.59595959611314 23.23232323238011 0
2612 60.60606060621375 23.23232323238283 0
2613 61.61616161631437 23.23232323238553 0
2614 62.62626262641501 23.23232323238824 0
2615 63.63636363651496 23.23232323239094 0
2616 64.64646464661257 23.23232323239364 0
2617 65.65656565670933 23.23232323239635 0
2618 66.66666666680612 23.23232323239906 0
2619 67.67676767690293 23.23232323240176 0
2620 68.68686868699972 23.23232323240446 0
2621 69.69696969709648 23.23232323240717 0
2622 70.70707070719327 23.23232323240987 0
2623 71.71717171729004 23.23232323241257 0
2624 72.72727272738683 23.23232323241529 0
2625 73.73737373748361 23.23232323241799 0
2626 74.74747474758041 23.23232323242069 0
2627 75.75757575767719 23.2323232324234 0
2628 76.76767676777399 23.2323232324261 0
2629 77.7777777778708 23.23232323242881 0
2630 78.78787878796753 23.23232323243151 0
2631 79.79797979806433 23.23232323243422 0
2632 80.80808080816111 23.23232323243692 0
2633 81.8181818182579 23.23232323243963 0
2634 82.82828282835467 23.23232323244233 0
2635 83.83838383845148 23.23232323244503 0
2636 84.84848484854822 23.23232323244774 0
2637 85.85858585864503 23.23232323245044 0
2638 86.8686868687418 23.23232323245314 0
2639 87.87878787883858 23.23232323245585 0
2640 88.88888888893538 23.23232323245856 0
2641 89.89898989903214 23.23232323246127 0
2642 90.90909090912899 23.23232323246397 0
2643 91.91919191922574 23.23232323246667 0
2644 92.92929292932251 23.23232323246938 0
2645 93.9393939394193 23.23232323247209 0
2646 94.94949494951611 23.23232323247479 0
2647 95.95959595961287 23.23232323247749 0
2648 96.96969696970963 23.2323232324802 0
2649 97.97979797980642 23.2323232324829 0
2650 98.98989898990324 23.23232323248561 0
2651 1.010101010105467 24.24242424231913 0
2652 2.020202020210963 24.24242424232196 0
2653 3.030303030316447 24.24242424232479 0
2654 4.040404040421868 24.24242424232763 0
2655 5.050505050527262 24.24242424233045 0
2656 6.060606060632686 24.24242424233327 0
2657 7.070707070738223 24.24242424233611 0
2658 8.080808080843836 24.24242424233894 0
2659 9.090909090949456 24.24242424234177 0
2660 10.10101010105507 24.24242424234461 0
2661 11.11111111116068 24.24242424234744 0
2662 12.12121212126625 24.24242424235026 0
2663 13.1313131313716 24.2424242423531 0
2664 14.1414141414768 24.24242424235592 0
2665 15.15151515158198 24.24242424235875 0
2666 16.16161616168716 24.24242424236158 0
2667 17.17171717179233 24.24242424236441 0
2668 18.18181818189751 24.24242424236725 0
2669 19.19191919200268 24.24242424237007 0
2670 20.20202020210785 24.2424242423729 0
2671 21.21212121221303 24.24242424237574 0
2672 22.22222222231821 24.24242424237856 0
2673 23.2323232324234 24.2424242423814 0
2674 24.24242424252856 24.24242424238422 0
2675 25.25252525263375 24.24242424238705 0
2676 26.26262626273892 24.24242424238989 0
2677 27.27272727284409 24.24242424239272 0
2678 28.28282828294927 24.24242424239555 0
2679 29.29292929305445 24.24242424239837 0
2680 30.30303030315963 24.24242424240121 0
2681 31.31313131326483 24.24242424240404 0
2682 32.32323232337058 24.24242424240687 0
2683 33.33333333347662 24.2424242424097 0
2684 34.34343434358267 24.24242424241253 0
2685 35.3535353536887 24.24242424241535 0
2686 36.3636363637936 24.24242424241818 0
2687 37.37373737389517 24.24242424242102 0
2688 38.38383838399579 24.24242424242384 0
2689 39.39393939409638 24.24242424242668 0
2690 40.40404040419699 24.24242424242951 0
2691 41.41414141429761 24.24242424243234 0
2692 42.42424242439823 24.24242424243516 0
2693 43.43434343449884 24.242424242438 0
2694 44.44444444459943 24.24242424244083 0
2695 45.45454545470005 24.24242424244365 0
2696 46.46464646480067 24.2424242424465 0
2697 47.47474747490127 24.24242424244932 0
2698 48.48484848500188 24.24242424245215 0
2699 49.49494949510249 24.24242424245498 0
2700 50.50505050520309 24.2424242424578 0
2701 51.51515151530371 24.24242424246064 0
2702 52.52525252540431 24.24242424246347 0
2703 53.53535353550491 24.2424242424663 0
2704 54.54545454560554 24.24242424246913 0
2705 55.55555555570614 24.24242424247196 0
2706 56.56565656580676 24.24242424247479 0
2707 57.57575757590736 24.24242424247762 0
2708 58.58585858600799 24.24242424248046 0
2709 59.59595959610859 24.24242424248328 0
2710 60.6060606062092 24.24242424248612 0
2711 61.6161616163098 24.24242424248894 0
2712 62.62626262641042 24.24242424249177 0
2713 63.63636363651037 24.24242424249461 0
2714 64.64646464660808 24.24242424249743 0
2715 65.65656565670498 24.24242424250026 0
2716 66.66666666680189 24.24242424250309 0
2717 67.67676767689882 24.24242424250593 0
2718 68.68686868699572 24.24242424250875 0
2719 69.69696969709264 24.24242424251158 0
2720 70.70707070718954 24.24242424251441 0
2721 71.71717171728643 24.24242424251725 0
2722 72.72727272738335 24.24242424252007 0
2723 73.73737373748028 24.24242424252291 0
2724 74.74747474757717 24.24242424252573 0
2725 75.75757575767409 24.24242424252856 0
2726 76.76767676777104 24.24242424253139 0
2727 77.77777777786794 24.24242424253423 0
2728 78.78787878796484 24.24242424253705 0
2729 79.79797979806176 24.24242424253989 0
2730 80.80808080815866 24.24242424254271 0
2731 81.81818181825555 24.24242424254555 0
2732 82.82828282835249 24.24242424254837 0
2733 83.8383838384494 24.2424242425512 0
2734 84.84848484854632 24.24242424255403 0
2735 85.85858585864322 24.24242424255686 0
2736 86.86868686874016 24.2424242425597 0
2737 87.87878787883704 24.24242424256253 0
2738 88.88888888893398 24.24242424256535 0
2739 89.89898989903088 24.24242424256818 0
2740 90.90909090912778 24.24242424257101 0
2741 91.91919191922472 24.24242424257384 0
2742 92.9292929293216 24.24242424257667 0
2743 93.93939393941851 24.24242424257951 0
2744 94.94949494951544 24.24242424258233 0
2745 95.95959595961236 24.24242424258517 0
2746 96.96969696970926 24.242424242588 0
2747 97.97979797980616 24.24242424259083 0
2748 98.98989898990308 24.24242424259366 0
2749 1.010101010105355 25.25252525241502 0
2750 2.020202020210736 25.25252525241798 0
2751 3.030303030316109 25.25252525242093 0
2752 4.040404040421415 25.25252525242389 0
2753 5.050505050526692 25.25252525242684 0
2754 6.060606060632002 25.2525252524298 0
2755 7.070707070737431 25.25252525243276 0
2756 8.080808080842933 25.25252525243572 0
2757 9.090909090948447 25.25252525243867 0
2758 10.10101010105395 25.25252525244162 0
2759 11.11111111115945 25.25252525244458 0
2760 12.12121212126491 25.25252525244754 0
2761 13.13131313137015 25.25252525245049 0
2762 14.14141414147523 25.25252525245345 0
2763 15.15151515158028 25.2525252524564 0
2764 16.16161616168532 25.25252525245935 0
2765 17.17171717179038 25.25252525246232 0
2766 18.18181818189543 25.25252525246527 0
2767 19.19191919200048 25.25252525246822 0
2768 20.20202020210552 25.25252525247118 0
2769 21.21212121221058 25.25252525247414 0
2770 22.22222222231563 25.25252525247708 0
2771 23.23232323242069 25.25252525248005 0
2772 24.24242424252573 25.252525252483 0
2773 25.25252525263079 25.25252525248596 0
2774 26.26262626273584 25.25252525248892 0
2775 27.27272727284088 25.25252525249187 0
2776 28.28282828294594 25.25252525249483 0
2777 29.29292929305099 25.25252525249778 0
2778 30.30303030315605 25.25252525250075 0
2779 31.31313131326111 25.25252525250369 0
2780 32.32323232336676 25.25252525250665 0
2781 33.33333333347271 25.2525252525096 0
2782 34.34343434357868 25.25252525251256 0
2783 35.35353535368461 25.25252525251552 0
2784 36.36363636378945 25.25252525251847 0
2785 37.373737373891 25.25252525252143 0
2786 38.38383838399158 25.25252525252439 0
2787 39.39393939409218 25.25252525252733 0
2788 40.40404040419277 25.2525252525303 0
2789 41.41414141429338 25.25252525253325 0
2790 42.42424242439397 25.2525252525362 0
2791 43.43434343449456 25.25252525253917 0
2792 44.44444444459513 25.25252525254212 0
2793 45.45454545469572 25.25252525254507 0
2794 46.46464646479634 25.25252525254803 0
2795 47.47474747489694 25.25252525255098 0
2796 48.48484848499753 25.25252525255395 0
2797 49.4949494950981 25.2525252525569 0
2798 50.50505050519868 25.25252525255985 0
2799 51.51515151529928 25.25252525256281 0
2800 52.52525252539988 25.25252525256576 0
2801 53.53535353550048 25.25252525256872 0
2802 54.54545454560107 25.25252525257167 0
2803 55.55555555570167 25.25252525257463 0
2804 56.56565656580227 25.25252525257759 0
2805 57.57575757590285 25.25252525258054 0
2806 58.58585858600345 25.2525252525835 0
2807 59.59595959610404 25.25252525258645 0
2808 60.60606060620462 25.25252525258941 0
2809 61.61616161630522 25.25252525259237 0
2810 62.62626262640582 25.25252525259533 0
2811 63.63636363650578 25.25252525259828 0
2812 64.64646464660359 25.25252525260123 0
2813 65.65656565670062 25.25252525260419 0
2814 66.66666666679765 25.25252525260714 0
2815 67.6767676768947 25.2525252526101 0
2816 68.68686868699174 25.25252525261305 0
2817 69.69696969708878 25.25252525261601 0
2818 70.70707070718582 25.25252525261897 0
2819 71.71717171728287 25.25252525262193 0
2820 72.72727272737988 25.25252525262488 0
2821 73.73737373747696 25.25252525262783 0
2822 74.74747474757399 25.25252525263079 0
2823 75.75757575767102 25.25252525263375 0
2824 76.76767676776808 25.2525252526367 0
2825 77.77777777786511 25.25252525263966 0
2826 78.78787878796211 25.25252525264262 0
2827 79.79797979805917 25.25252525264557 0
2828 80.80808080815622 25.25252525264853 0
2829 81.81818181825327 25.25252525265148 0
2830 82.82828282835031 25.25252525265444 0
2831 83.83838383844736 25.2525252526574 0
2832 84.84848484854442 25.25252525266035 0
2833 85.85858585864145 25.25252525266331 0
2834 86.86868686873848 25.25252525266626 0
2835 87.87878787883552 25.25252525266922 0
2836 88.88888888893254 25.25252525267218 0
2837 89.89898989902959 25.25252525267513 0
2838 90.90909090912665 25.25252525267809 0
2839 91.91919191922369 25.25252525268104 0
2840 92.92929292932072 25.252525252684 0
2841 93.93939393941777 25.25252525268695 0
2842 94.94949494951481 25.25252525268991 0
2843 95.95959595961183 25.25252525269287 0
2844 96.96969696970889 25.25252525269583 0
2845 97.97979797980591 25.25252525269878 0
2846 98.98989898990297 25.25252525270174 0
2847 1.010101010105242 26.26262626251092 0
2848 2.020202020210513 26.26262626251399 0
2849 3.030303030315771 26.26262626251707 0
2850 4.040404040420962 26.26262626252015 0
2851 5.050505050526123 26.26262626252324 0
2852 6.060606060631317 26.26262626252633 0
2853 7.070707070736637 26.2626262625294 0
2854 8.080808080842031 26.26262626253248 0
2855 9.090909090947438 26.26262626253557 0
2856 10.10101010105284 26.26262626253865 0
2857 11.11111111115823 26.26262626254173 0
2858 12.12121212126358 26.26262626254481 0
2859 13.1313131313687 26.26262626254789 0
2860 14.14141414147365 26.26262626255097 0
2861 15.15151515157858 26.26262626255405 0
2862 16.16161616168351 26.26262626255713 0
2863 17.17171717178843 26.26262626256021 0
2864 18.18181818189335 26.26262626256329 0
2865 19.19191919199828 26.26262626256637 0
2866 20.20202020210319 26.26262626256946 0
2867 21.21212121220813 26.26262626257254 0
2868 22.22222222231306 26.26262626257562 0
2869 23.23232323241799 26.2626262625787 0
2870 24.24242424252291 26.26262626258179 0
2871 25.25252525262784 26.26262626258486 0
2872 26.26262626273276 26.26262626258794 0
2873 27.27272727283768 26.26262626259102 0
2874 28.28282828294261 26.2626262625941 0
2875 29.29292929304753 26.26262626259718 0
2876 30.30303030315246 26.26262626260027 0
2877 31.31313131325741 26.26262626260334 0
2878 32.32323232336296 26.26262626260643 0
2879 33.33333333346881 26.2626262626095 0
2880 34.34343434357469 26.26262626261259 0
2881 35.35353535368054 26.26262626261567 0
2882 36.3636363637853 26.26262626261875 0
2883 37.37373737388683 26.26262626262184 0
2884 38.38383838398737 26.26262626262492 0
2885 39.39393939408797 26.26262626262799 0
2886 40.40404040418854 26.26262626263108 0
2887 41.41414141428912 26.26262626263416 0
2888 42.42424242438971 26.26262626263724 0
2889 43.43434343449027 26.26262626264032 0
2890 44.44444444459084 26.2626262626434 0
2891 45.45454545469141 26.26262626264648 0
2892 46.464646464792 26.26262626264957 0
2893 47.47474747489258 26.26262626265265 0
2894 48.48484848499315 26.26262626265573 0
2895 49.49494949509373 26.26262626265881 0
2896 50.5050505051943 26.26262626266189 0
2897 51.51515151529489 26.26262626266497 0
2898 52.52525252539545 26.26262626266805 0
2899 53.53535353549602 26.26262626267113 0
2900 54.54545454559662 26.26262626267421 0
2901 55.55555555569718 26.26262626267729 0
2902 56.56565656579775 26.26262626268037 0
2903 57.57575757589832 26.26262626268345 0
2904 58.58585858599892 26.26262626268654 0
2905 59.5959595960995 26.26262626268961 0
2906 60.60606060620006 26.2626262626927 0
2907 61.61616161630064 26.26262626269578 0
2908 62.62626262640122 26.26262626269887 0
2909 63.63636363650119 26.26262626270194 0
2910 64.6464646465991 26.26262626270502 0
2911 65.65656565669626 26.2626262627081 0
2912 66.66666666679342 26.26262626271118 0
2913 67.67676767689059 26.26262626271426 0
2914 68.68686868698775 26.26262626271735 0
2915 69.69696969708492 26.26262626272042 0
2916 70.70707070718211 26.2626262627235 0
2917 71.71717171727929 26.26262626272659 0
2918 72.72727272737643 26.26262626272966 0
2919 73.73737373747362 26.26262626273275 0
2920 74.74747474757075 26.26262626273584 0
2921 75.75757575766796 26.26262626273891 0
2922 76.76767676776514 26.26262626274199 0
2923 77.7777777778623 26.26262626274508 0
2924 78.78787878795944 26.26262626274816 0
2925 79.7979797980566 26.26262626275124 0
2926 80.80808080815379 26.26262626275432 0
2927 81.81818181825096 26.2626262627574 0
2928 82.82828282834811 26.26262626276048 0
2929 83.8383838384453 26.26262626276357 0
2930 84.84848484854247 26.26262626276664 0
2931 85.85858585863963 26.26262626276972 0
2932 86.8686868687368 26.2626262627728 0
2933 87.87878787883399 26.26262626277589 0
2934 88.88888888893113 26.26262626277897 0
2935 89.89898989902828 26.26262626278205 0
2936 90.90909090912548 26.26262626278513 0
2937 91.91919191922265 26.26262626278821 0
2938 92.92929292931981 26.26262626279129 0
2939 93.93939393941697 26.26262626279437 0
2940 94.94949494951416 26.26262626279746 0
2941 95.95959595961131 26.26262626280053 0
2942 96.96969696970849 26.26262626280361 0
2943 97.97979797980565 26.26262626280669 0
2944 98.98989898990284 26.26262626280978 0
2945 1.010101010105129 27.27272727260681 0
2946 2.020202020210287 27.27272727261002 0
2947 3.030303030315434 27.27272727261322 0
2948 4.040404040420511 27.27272727261644 0
2949 5.050505050525555 27.27272727261963 0
2950 6.060606060630635 27.27272727262285 0
2951 7.070707070735842 27.27272727262604 0
2952 8.080808080841129 27.27272727262925 0
2953 9.090909090946429 27.27272727263246 0
2954 10.10101010105172 27.27272727263567 0
2955 11.11111111115701 27.27272727263888 0
2956 12.12121212126225 27.27272727264208 0
2957 13.13131313136725 27.27272727264529 0
2958 14.14141414147208 27.2727272726485 0
2959 15.15151515157688 27.2727272726517 0
2960 16.16161616168167 27.2727272726549 0
2961 17.17171717178648 27.27272727265812 0
2962 18.18181818189127 27.27272727266132 0
2963 19.19191919199607 27.27272727266453 0
2964 20.20202020210086 27.27272727266773 0
2965 21.21212121220567 27.27272727267094 0
2966 22.22222222231048 27.27272727267414 0
2967 23.23232323241529 27.27272727267736 0
2968 24.24242424252007 27.27272727268056 0
2969 25.25252525262488 27.27272727268377 0
2970 26.26262626272968 27.27272727268697 0
2971 27.27272727283447 27.27272727269018 0
2972 28.28282828293927 27.27272727269339 0
2973 29.29292929304407 27.27272727269659 0
2974 30.30303030314887 27.2727272726998 0
2975 31.3131313132537 27.27272727270301 0
2976 32.32323232335915 27.27272727270621 0
2977 33.33333333346491 27.27272727270942 0
2978 34.34343434357071 27.27272727271262 0
2979 35.35353535367646 27.27272727271583 0
2980 36.36363636378115 27.27272727271904 0
2981 37.37373737388264 27.27272727272224 0
2982 38.3838383839832 27.27272727272545 0
2983 39.39393939408375 27.27272727272866 0
2984 40.40404040418432 27.27272727273186 0
2985 41.41414141428488 27.27272727273507 0
2986 42.42424242438544 27.27272727273827 0
2987 43.434343434486 27.27272727274148 0
2988 44.44444444458656 27.27272727274469 0
2989 45.45454545468711 27.27272727274789 0
2990 46.46464646478768 27.2727272727511 0
2991 47.47474747488824 27.27272727275431 0
2992 48.48484848498879 27.27272727275752 0
2993 49.49494949508937 27.27272727276073 0
2994 50.5050505051899 27.27272727276392 0
2995 51.51515151529046 27.27272727276713 0
2996 52.52525252539102 27.27272727277034 0
2997 53.53535353549158 27.27272727277355 0
2998 54.54545454559215 27.27272727277676 0
2999 55.5555555556927 27.27272727277996 0
3000 56.56565656579326 27.27272727278316 0
3001 57.57575757589383 27.27272727278638 0
3002 58.58585858599438 27.27272727278958 0
3003 59.59595959609495 27.27272727279279 0
3004 60.60606060619551 27.27272727279599 0
3005 61.61616161629604 27.2727272727992 0
3006 62.62626262639662 27.27272727280241 0
3007 63.63636363649661 27.27272727280561 0
3008 64.64646464659461 27.27272727280882 0
3009 65.65656565669188 27.27272727281202 0
3010 66.66666666678918 27.27272727281523 0
3011 67.67676767688648 27.27272727281844 0
3012 68.68686868698379 27.27272727282165 0
3013 69.6969696970811 27.27272727282485 0
3014 70.7070707071784 27.27272727282806 0
3015 71.71717171727568 27.27272727283126 0
3016 72.72727272737296 27.27272727283448 0
3017 73.73737373747028 27.27272727283767 0
3018 74.74747474756758 27.27272727284088 0
3019 75.75757575766488 27.27272727284409 0
3020 76.76767676776217 27.27272727284729 0
3021 77.77777777785948 27.2727272728505 0
3022 78.78787878795676 27.27272727285371 0
3023 79.79797979805403 27.27272727285691 0
3024 80.80808080815133 27.27272727286012 0
3025 81.81818181824863 27.27272727286334 0
3026 82.82828282834595 27.27272727286653 0
3027 83.83838383844324 27.27272727286974 0
3028 84.84848484854055 27.27272727287295 0
3029 85.85858585863782 27.27272727287615 0
3030 86.86868686873515 27.27272727287937 0
3031 87.87878787883245 27.27272727288257 0
3032 88.8888888889297 27.27272727288577 0
3033 89.89898989902701 27.27272727288899 0
3034 90.90909090912432 27.27272727289218 0
3035 91.91919191922163 27.27272727289539 0
3036 92.92929292931893 27.2727272728986 0
3037 93.93939393941625 27.2727272729018 0
3038 94.94949494951354 27.27272727290502 0
3039 95.95959595961079 27.27272727290822 0
3040 96.9696969697081 27.27272727291142 0
3041 97.9797979798054 27.27272727291463 0
3042 98.9898989899027 27.27272727291784 0
3043 1.010101010105017 28.28282828270272 0
3044 2.020202020210062 28.28282828270604 0
3045 3.030303030315096 28.28282828270938 0
3046 4.040404040420056 28.28282828271271 0
3047 5.050505050524984 28.28282828271605 0
3048 6.060606060629949 28.28282828271938 0
3049 7.070707070735047 28.28282828272271 0
3050 8.080808080840226 28.28282828272603 0
3051 9.09090909094542 28.28282828272937 0
3052 10.1010101010506 28.28282828273269 0
3053 11.11111111115578 28.28282828273603 0
3054 12.12121212126091 28.28282828273936 0
3055 13.13131313136579 28.2828282827427 0
3056 14.1414141414705 28.28282828274603 0
3057 15.15151515157517 28.28282828274936 0
3058 16.16161616167986 28.28282828275269 0
3059 17.17171717178452 28.28282828275603 0
3060 18.1818181818892 28.28282828275935 0
3061 19.19191919199387 28.28282828276269 0
3062 20.20202020209854 28.28282828276602 0
3063 21.21212121220322 28.28282828276935 0
3064 22.2222222223079 28.28282828277268 0
3065 23.23232323241258 28.28282828277601 0
3066 24.24242424251724 28.28282828277935 0
3067 25.25252525262193 28.28282828278268 0
3068 26.26262626272659 28.28282828278601 0
3069 27.27272727283126 28.28282828278934 0
3070 28.28282828293594 28.28282828279267 0
3071 29.29292929304061 28.28282828279601 0
3072 30.30303030314529 28.28282828279934 0
3073 31.31313131324999 28.28282828280267 0
3074 32.32323232335534 28.282828282806 0
3075 33.33333333346101 28.28282828280933 0
3076 34.34343434356671 28.28282828281266 0
3077 35.3535353536724 28.28282828281599 0
3078 36.363636363777 28.28282828281934 0
3079 37.37373737387847 28.28282828282266 0
3080 38.38383838397899 28.28282828282599 0
3081 39.39393939407953 28.28282828282934 0
3082 40.40404040418009 28.28282828283266 0
3083 41.41414141428064 28.28282828283599 0
3084 42.42424242438118 28.28282828283932 0
3085 43.43434343448172 28.28282828284265 0
3086 44.44444444458226 28.28282828284599 0
3087 45.45454545468279 28.28282828284932 0
3088 46.46464646478334 28.28282828285264 0
3089 47.47474747488389 28.28282828285598 0
3090 48.48484848498442 28.28282828285931 0
3091 49.49494949508497 28.28282828286264 0
3092 50.5050505051855 28.28282828286597 0
3093 51.51515151528606 28.28282828286931 0
3094 52.52525252538661 28.28282828287264 0
3095 53.53535353548712 28.28282828287598 0
3096 54.54545454558768 28.2828282828793 0
3097 55.55555555568822 28.28282828288264 0
3098 56.56565656578878 28.28282828288597 0
3099 57.57575757588931 28.28282828288929 0
3100 58.58585858598984 28.28282828289263 0
3101 59.5959595960904 28.28282828289595 0
3102 60.60606060619093 28.2828282828993 0
3103 61.61616161629147 28.28282828290263 0
3104 62.62626262639202 28.28282828290596 0
3105 63.63636363649202 28.28282828290928 0
3106 64.64646464659012 28.28282828291262 0
3107 65.65656565668753 28.28282828291595 0
3108 66.66666666678495 28.28282828291928 0
3109 67.67676767688239 28.28282828292261 0
3110 68.68686868697981 28.28282828292595 0
3111 69.69696969707724 28.28282828292927 0
3112 70.70707070717465 28.28282828293261 0
3113 71.71717171727208 28.28282828293594 0
3114 72.7272727273695 28.28282828293927 0
3115 73.73737373746695 28.2828282829426 0
3116 74.74747474756435 28.28282828294594 0
3117 75.75757575766178 28.28282828294927 0
3118 76.76767676775921 28.2828282829526 0
3119 77.77777777785664 28.28282828295594 0
3120 78.78787878795406 28.28282828295927 0
3121 79.79797979805147 28.2828282829626 0
3122 80.80808080814892 28.28282828296593 0
3123 81.81818181824636 28.28282828296926 0
3124 82.82828282834376 28.28282828297259 0
3125 83.83838383844119 28.28282828297592 0
3126 84.84848484853862 28.28282828297926 0
3127 85.85858585863605 28.28282828298259 0
3128 86.86868686873348 28.28282828298592 0
3129 87.87878787883089 28.28282828298925 0
3130 88.88888888892831 28.28282828299259 0
3131 89.89898989902574 28.28282828299591 0
3132 90.90909090912317 28.28282828299925 0
3133 91.91919191922061 28.28282828300258 0
3134 92.92929292931802 28.28282828300591 0
3135 93.93939393941544 28.28282828300924 0
3136 94.94949494951287 28.28282828301257 0
3137 95.95959595961027 28.28282828301591 0
3138 96.9696969697077 28.28282828301923 0
3139 97.97979797980514 28.28282828302257 0
3140 98.98989898990257 28.2828282830259 0
3141 1.010101010104904 29.2929292927986 0
3142 2.020202020209838 29.29292929280206 0
3143 3.030303030314758 29.29292929280551 0
3144 4.040404040419605 29.29292929280897 0
3145 5.050505050524416 29.29292929281243 0
3146 6.060606060629266 29.29292929281588 0
3147 7.070707070734251 29.29292929281934 0
3148 8.080808080839324 29.29292929282281 0
3149 9.090909090944413 29.29292929282625 0
3150 10.10101010104949 29.29292929282971 0
3151 11.11111111115456 29.29292929283318 0
3152 12.12121212125958 29.29292929283664 0
3153 13.13131313136434 29.29292929284009 0
3154 14.14141414146892 29.29292929284355 0
3155 15.15151515157347 29.29292929284701 0
3156 16.16161616167802 29.29292929285046 0
3157 17.17171717178257 29.29292929285392 0
3158 18.18181818188712 29.29292929285738 0
3159 19.19191919199167 29.29292929286083 0
3160 20.20202020209621 29.29292929286429 0
3161 21.21212121220076 29.29292929286775 0
3162 22.22222222230531 29.29292929287121 0
3163 23.23232323240987 29.29292929287466 0
3164 24.24242424251441 29.29292929287812 0
3165 25.25252525261897 29.29292929288158 0
3166 26.2626262627235 29.29292929288503 0
3167 27.27272727282806 29.29292929288848 0
3168 28.28282828293261 29.29292929289195 0
3169 29.29292929303715 29.29292929289542 0
3170 30.30303030314171 29.29292929289887 0
3171 31.31313131324628 29.29292929290232 0
3172 32.32323232335153 29.29292929290578 0
3173 33.33333333345712 29.29292929290923 0
3174 34.34343434356272 29.2929292929127 0
3175 35.35353535366832 29.29292929291615 0
3176 36.36363636377285 29.29292929291961 0
3177 37.37373737387428 29.29292929292306 0
3178 38.3838383839748 29.29292929292652 0
3179 39.39393939407532 29.29292929292998 0
3180 40.40404040417585 29.29292929293344 0
3181 41.41414141427639 29.2929292929369 0
3182 42.42424242437691 29.29292929294036 0
3183 43.43434343447744 29.29292929294381 0
3184 44.44444444457796 29.29292929294726 0
3185 45.45454545467847 29.29292929295072 0
3186 46.46464646477901 29.29292929295418 0
3187 47.47474747487954 29.29292929295764 0
3188 48.48484848498006 29.29292929296109 0
3189 49.4949494950806 29.29292929296455 0
3190 50.5050505051811 29.29292929296801 0
3191 51.51515151528164 29.29292929297147 0
3192 52.52525252538217 29.29292929297493 0
3193 53.53535353548268 29.29292929297838 0
3194 54.54545454558323 29.29292929298184 0
3195 55.55555555568374 29.2929292929853 0
3196 56.56565656578429 29.29292929298875 0
3197 57.57575757588479 29.29292929299221 0
3198 58.58585858598533 29.29292929299567 0
3199 59.59595959608586 29.29292929299913 0
3200 60.60606060618638 29.29292929300258 0
3201 61.61616161628689 29.29292929300605 0
3202 62.62626262638743 29.2929292930095 0
3203 63.63636363648743 29.29292929301295 0
3204 64.6464646465856 29.29292929301641 0
3205 65.65656565668318 29.29292929301987 0
3206 66.66666666678071 29.29292929302333 0
3207 67.6767676768783 29.29292929302678 0
3208 68.68686868697583 29.29292929303024 0
3209 69.69696969707337 29.2929292930337 0
3210 70.70707070717096 29.29292929303715 0
3211 71.71717171726849 29.2929292930406 0
3212 72.72727272736603 29.29292929304407 0
3213 73.73737373746361 29.29292929304753 0
3214 74.74747474756114 29.29292929305099 0
3215 75.75757575765869 29.29292929305445 0
3216 76.76767676775626 29.2929292930579 0
3217 77.77777777785384 29.29292929306136 0
3218 78.78787878795137 29.29292929306482 0
3219 79.79797979804893 29.29292929306827 0
3220 80.80808080814649 29.29292929307173 0
3221 81.81818181824403 29.29292929307518 0
3222 82.82828282834157 29.29292929307864 0
3223 83.83838383843914 29.2929292930821 0
3224 84.84848484853669 29.29292929308555 0
3225 85.85858585863423 29.29292929308902 0
3226 86.8686868687318 29.29292929309247 0
3227 87.87878787882936 29.29292929309593 0
3228 88.88888888892693 29.29292929309939 0
3229 89.89898989902447 29.29292929310285 0
3230 90.90909090912201 29.2929292931063 0
3231 91.9191919192196 29.29292929310976 0
3232 92.9292929293171 29.29292929311321 0
3233 93.93939393941467 29.29292929311668 0
3234 94.94949494951223 29.29292929312013 0
3235 95.95959595960977 29.29292929312359 0
3236 96.96969696970733 29.29292929312705 0
3237 97.97979797980489 29.29292929313051 0
3238 98.98989898990243 29.29292929313396 0
3239 1.010101010104791 30.3030303028945 0
3240 2.020202020209613 30.30303030289808 0
3241 3.030303030314421 30.30303030290166 0
3242 4.04040404041915 30.30303030290525 0
3243 5.050505050523846 30.30303030290883 0
3244 6.060606060628582 30.30303030291241 0
3245 7.070707070733457 30.303030302916 0
3246 8.080808080838422 30.30303030291957 0
3247 9.090909090943402 30.30303030292316 0
3248 10.10101010104837 30.30303030292674 0
3249 11.11111111115333 30.30303030293033 0
3250 12.12121212125825 30.30303030293391 0
3251 13.1313131313629 30.30303030293749 0
3252 14.14141414146735 30.30303030294107 0
3253 15.15151515157178 30.30303030294466 0
3254 16.1616161616762 30.30303030294824 0
3255 17.17171717178062 30.30303030295182 0
3256 18.18181818188504 30.30303030295541 0
3257 19.19191919198946 30.30303030295899 0
3258 20.20202020209388 30.30303030296257 0
3259 21.21212121219831 30.30303030296615 0
3260 22.22222222230274 30.30303030296974 0
3261 23.23232323240717 30.30303030297332 0
3262 24.24242424251158 30.3030303029769 0
3263 25.25252525261602 30.30303030298049 0
3264 26.26262626272042 30.30303030298407 0
3265 27.27272727282485 30.30303030298765 0
3266 28.28282828292928 30.30303030299123 0
3267 29.29292929303369 30.30303030299482 0
3268 30.30303030313814 30.3030303029984 0
3269 31.31313131324258 30.30303030300198 0
3270 32.32323232334772 30.30303030300556 0
3271 33.33333333345323 30.30303030300915 0
3272 34.34343434355874 30.30303030301273 0
3273 35.35353535366424 30.30303030301631 0
3274 36.36363636376871 30.3030303030199 0
3275 37.3737373738701 30.30303030302348 0
3276 38.38383838397061 30.30303030302706 0
3277 39.39393939407112 30.30303030303064 0
3278 40.40404040417162 30.30303030303422 0
3279 41.41414141427214 30.30303030303781 0
3280 42.42424242437264 30.3030303030414 0
3281 43.43434343447316 30.30303030304498 0
3282 44.44444444457366 30.30303030304856 0
3283 45.45454545467417 30.30303030305215 0
3284 46.46464646477468 30.30303030305572 0
3285 47.4747474748752 30.30303030305931 0
3286 48.4848484849757 30.30303030306288 0
3287 49.49494949507621 30.30303030306648 0
3288 50.50505050517671 30.30303030307005 0
3289 51.51515151527722 30.30303030307364 0
3290 52.52525252537774 30.30303030307722 0
3291 53.53535353547825 30.3030303030808 0
3292 54.54545454557875 30.30303030308439 0
3293 55.55555555567926 30.30303030308797 0
3294 56.56565656577978 30.30303030309155 0
3295 57.57575757588027 30.30303030309514 0
3296 58.58585858598079 30.30303030309872 0
3297 59.59595959608131 30.3030303031023 0
3298 60.60606060618181 30.30303030310588 0
3299 61.61616161628233 30.30303030310947 0
3300 62.62626262638283 30.30303030311305 0
3301 63.63636363648284 30.30303030311664 0
3302 64.64646464658111 30.30303030312021 0
3303 65.65656565667881 30.3030303031238 0
3304 66.66666666677648 30.30303030312738 0
3305 67.67676767687416 30.30303030313096 0
3306 68.68686868697185 30.30303030313455 0
3307 69.69696969706953 30.30303030313813 0
3308 70.7070707071672 30.30303030314171 0
3309 71.7171717172649 30.30303030314529 0
3310 72.72727272736256 30.30303030314888 0
3311 73.73737373746026 30.30303030315247 0
3312 74.74747474755794 30.30303030315605 0
3313 75.75757575765563 30.30303030315963 0
3314 76.7676767677533 30.30303030316322 0
3315 77.77777777785101 30.30303030316679 0
3316 78.78787878794866 30.30303030317038 0
3317 79.79797979804637 30.30303030317395 0
3318 80.80808080814403 30.30303030317754 0
3319 81.8181818182417 30.30303030318112 0
3320 82.82828282833941 30.30303030318471 0
3321 83.83838383843711 30.30303030318829 0
3322 84.84848484853477 30.30303030319188 0
3323 85.85858585863244 30.30303030319546 0
3324 86.86868686873012 30.30303030319904 0
3325 87.87878787882779 30.30303030320262 0
3326 88.88888888892551 30.3030303032062 0
3327 89.89898989902316 30.30303030320979 0
3328 90.90909090912085 30.30303030321338 0
3329 91.91919191921855 30.30303030321695 0
3330 92.9292929293162 30.30303030322054 0
3331 93.9393939394139 30.30303030322413 0
3332 94.94949494951162 30.3030303032277 0
3333 95.95959595960926 30.30303030323129 0
3334 96.96969696970696 30.30303030323487 0
3335 97.97979797980463 30.30303030323845 0
3336 98.98989898990231 30.30303030324204 0
3337 1.010101010104678 31.31313131299051 0
3338 2.020202020209388 31.3131313129942 0
3339 3.030303030314084 31.31313131299792 0
3340 4.040404040418698 31.31313131300161 0
3341 5.050505050523276 31.31313131300533 0
3342 6.060606060627897 31.31313131300904 0
3343 7.070707070732663 31.31313131301274 0
3344 8.080808080837523 31.31313131301645 0
3345 9.090909090942393 31.31313131302016 0
3346 10.10101010104725 31.31313131302385 0
3347 11.11111111115211 31.31313131302756 0
3348 12.12121212125691 31.31313131303127 0
3349 13.13131313136144 31.31313131303498 0
3350 14.14141414146578 31.31313131303869 0
3351 15.15151515157007 31.3131313130424 0
3352 16.16161616167437 31.31313131304611 0
3353 17.17171717177867 31.31313131304981 0
3354 18.18181818188297 31.31313131305352 0
3355 19.19191919198726 31.31313131305722 0
3356 20.20202020209155 31.31313131306094 0
3357 21.21212121219586 31.31313131306463 0
3358 22.22222222230016 31.31313131306835 0
3359 23.23232323240446 31.31313131307206 0
3360 24.24242424250875 31.31313131307576 0
3361 25.25252525261306 31.31313131307946 0
3362 26.26262626271735 31.31313131308318 0
3363 27.27272727282164 31.31313131308688 0
3364 28.28282828292595 31.31313131309059 0
3365 29.29292929303024 31.31313131309429 0
3366 30.30303030313455 31.31313131309801 0
3367 31.31313131323888 31.31313131310171 0
3368 32.32323232334391 31.31313131310542 0
3369 33.33333333344932 31.31313131310912 0
3370 34.34343434355476 31.31313131311283 0
3371 35.35353535366016 31.31313131311654 0
3372 36.36363636376455 31.31313131312024 0
3373 37.37373737386591 31.31313131312396 0
3374 38.38383838396641 31.31313131312766 0
3375 39.3939393940669 31.31313131313137 0
3376 40.40404040416739 31.31313131313507 0
3377 41.41414141426788 31.31313131313878 0
3378 42.42424242436839 31.31313131314248 0
3379 43.43434343446888 31.31313131314619 0
3380 44.44444444456936 31.3131313131499 0
3381 45.45454545466986 31.31313131315361 0
3382 46.46464646477035 31.31313131315732 0
3383 47.47474747487085 31.31313131316102 0
3384 48.48484848497133 31.31313131316473 0
3385 49.49494949507184 31.31313131316844 0
3386 50.50505050517231 31.31313131317214 0
3387 51.51515151527281 31.31313131317585 0
3388 52.5252525253733 31.31313131317956 0
3389 53.53535353547379 31.31313131318327 0
3390 54.54545454557429 31.31313131318697 0
3391 55.55555555567479 31.31313131319069 0
3392 56.56565656577529 31.31313131319438 0
3393 57.57575757587577 31.31313131319809 0
3394 58.58585858597627 31.3131313132018 0
3395 59.59595959607676 31.31313131320551 0
3396 60.60606060617726 31.31313131320922 0
3397 61.61616161627774 31.31313131321293 0
3398 62.62626262637824 31.31313131321663 0
3399 63.63636363647825 31.31313131322034 0
3400 64.64646464657665 31.31313131322404 0
3401 65.65656565667442 31.31313131322775 0
3402 66.66666666677224 31.31313131323146 0
3403 67.67676767687006 31.31313131323517 0
3404 68.68686868696787 31.31313131323888 0
3405 69.6969696970657 31.31313131324258 0
3406 70.70707070716351 31.31313131324629 0
3407 71.71717171726131 31.31313131325 0
3408 72.72727272735909 31.3131313132537 0
3409 73.73737373745695 31.31313131325741 0
3410 74.74747474755472 31.31313131326111 0
3411 75.75757575765255 31.31313131326483 0
3412 76.76767676775037 31.31313131326853 0
3413 77.77777777784819 31.31313131327224 0
3414 78.78787878794597 31.31313131327594 0
3415 79.7979797980438 31.31313131327964 0
3416 80.80808080814161 31.31313131328335 0
3417 81.81818181823942 31.31313131328707 0
3418 82.82828282833722 31.31313131329077 0
3419 83.83838383843505 31.31313131329448 0
3420 84.84848484853285 31.31313131329818 0
3421 85.85858585863063 31.31313131330189 0
3422 86.86868686872847 31.3131313133056 0
3423 87.87878787882624 31.31313131330931 0
3424 88.88888888892407 31.31313131331301 0
3425 89.8989898990219 31.31313131331672 0
3426 90.90909090911971 31.31313131332043 0
3427 91.91919191921752 31.31313131332414 0
3428 92.92929292931532 31.31313131332784 0
3429 93.93939393941316 31.31313131333155 0
3430 94.94949494951095 31.31313131333525 0
3431 95.95959595960875 31.31313131333896 0
3432 96.96969696970655 31.31313131334267 0
3433 97.97979797980437 31.31313131334638 0
3434 98.98989898990219 31.31313131335009 0
3435 1.010101010104565 32.32323232308869 0
3436 2.020202020209163 32.3232323230925 0
3437 3.030303030313746 32.3232323230963 0
3438 4.040404040418246 32.32323232310011 0
3439 5.050505050522709 32.32323232310392 0
3440 6.060606060627213 32.32323232310773 0
3441 7.070707070731867 32.32323232311154 0
3442 8.08080808083662 32.32323232311536 0
3443 9.090909090941384 32.32323232311916 0
3444 10.10101010104614 32.32323232312297 0
3445 11.11111111115089 32.32323232312678 0
3446 12.12121212125558 32.32323232313058 0
3447 13.13131313136 32.32323232313439 0
3448 14.1414141414642 32.32323232313821 0
3449 15.15151515156837 32.32323232314201 0
3450 16.16161616167254 32.32323232314583 0
3451 17.17171717177671 32.32323232314964 0
3452 18.18181818188089 32.32323232315345 0
3453 19.19191919198506 32.32323232315725 0
3454 20.20202020208922 32.32323232316106 0
3455 21.21212121219341 32.32323232316487 0
3456 22.22222222229758 32.32323232316868 0
3457 23.23232323240176 32.32323232317249 0
3458 24.24242424250592 32.32323232317631 0
3459 25.2525252526101 32.3232323231801 0
3460 26.26262626271427 32.32323232318392 0
3461 27.27272727281844 32.32323232318774 0
3462 28.28282828292262 32.32323232319155 0
3463 29.29292929302679 32.32323232319534 0
3464 30.30303030313097 32.32323232319916 0
3465 31.31313131323517 32.32323232320295 0
3466 32.32323232334011 32.32323232320678 0
3467 33.33333333344542 32.32323232321059 0
3468 34.34343434355075 32.32323232321438 0
3469 35.35353535365608 32.3232323232182 0
3470 36.3636363637604 32.32323232322201 0
3471 37.37373737386174 32.32323232322582 0
3472 38.38383838396221 32.32323232322963 0
3473 39.39393939406267 32.32323232323343 0
3474 40.40404040416316 32.32323232323725 0
3475 41.41414141426365 32.32323232324106 0
3476 42.42424242436412 32.32323232324486 0
3477 43.43434343446459 32.32323232324867 0
3478 44.44444444456506 32.32323232325248 0
3479 45.45454545466554 32.32323232325629 0
3480 46.46464646476602 32.3232323232601 0
3481 47.4747474748665 32.32323232326391 0
3482 48.48484848496697 32.32323232326773 0
3483 49.49494949506745 32.32323232327154 0
3484 50.50505050516792 32.32323232327535 0
3485 51.51515151526839 32.32323232327914 0
3486 52.52525252536887 32.32323232328295 0
3487 53.53535353546935 32.32323232328677 0
3488 54.54545454556983 32.32323232329057 0
3489 55.5555555556703 32.32323232329439 0
3490 56.56565656577078 32.3232323232982 0
3491 57.57575757587125 32.32323232330201 0
3492 58.58585858597174 32.32323232330582 0
3493 59.59595959607222 32.32323232330963 0
3494 60.60606060617269 32.32323232331343 0
3495 61.61616161627315 32.32323232331724 0
3496 62.62626262637363 32.32323232332105 0
3497 63.63636363647366 32.32323232332486 0
3498 64.64646464657213 32.32323232332868 0
3499 65.65656565667005 32.32323232333248 0
3500 66.66666666676804 32.32323232333628 0
3501 67.67676767686598 32.32323232334009 0
3502 68.68686868696389 32.32323232334392 0
3503 69.69696969706183 32.32323232334772 0
3504 70.70707070715976 32.32323232335153 0
3505 71.71717171725771 32.32323232335534 0
3506 72.72727272735563 32.32323232335915 0
3507 73.73737373745359 32.32323232336296 0
3508 74.74747474755155 32.32323232336677 0
3509 75.75757575764948 32.32323232337058 0
3510 76.76767676774742 32.32323232337438 0
3511 77.77777777784539 32.32323232337819 0
3512 78.78787878794324 32.32323232338199 0
3513 79.79797979804123 32.32323232338581 0
3514 80.80808080813917 32.32323232338962 0
3515 81.81818181823709 32.32323232339342 0
3516 82.82828282833503 32.32323232339724 0
3517 83.83838383843297 32.32323232340104 0
3518 84.84848484853092 32.32323232340485 0
3519 85.85858585862886 32.32323232340866 0
3520 86.8686868687268 32.32323232341246 0
3521 87.87878787882471 32.32323232341628 0
3522 88.88888888892266 32.3232323234201 0
3523 89.89898989902059 32.32323232342389 0
3524 90.90909090911858 32.3232323234277 0
3525 91.9191919192165 32.32323232343151 0
3526 92.92929292931444 32.32323232343532 0
3527 93.93939393941237 32.32323232343913 0
3528 94.9494949495103 32.32323232344295 0
3529 95.95959595960824 32.32323232344675 0
3530 96.96969696970615 32.32323232345057 0
3531 97.9797979798041 32.32323232345437 0
3532 98.98989898990206 32.32323232345818 0
3533 1.010101010104453 33.33333333318814 0
3534 2.020202020208937 33.33333333319202 0
3535 3.030303030313409 33.33333333319593 0
3536 4.040404040417793 33.33333333319983 0
3537 5.050505050522139 33.33333333320374 0
3538 6.06060606062653 33.33333333320763 0
3539 7.070707070731073 33.33333333321154 0
3540 8.080808080835721 33.33333333321542 0
3541 9.090909090940375 33.33333333321933 0
3542 10.10101010104502 33.33333333322322 0
3543 11.11111111114966 33.33333333322713 0
3544 12.12121212125425 33.33333333323102 0
3545 13.13131313135855 33.33333333323492 0
3546 14.14141414146262 33.33333333323881 0
3547 15.15151515156667 33.33333333324272 0
3548 16.16161616167072 33.33333333324661 0
3549 17.17171717177476 33.3333333332505 0
3550 18.18181818187881 33.33333333325442 0
3551 19.19191919198286 33.33333333325831 0
3552 20.20202020208689 33.3333333332622 0
3553 21.21212121219095 33.33333333326611 0
3554 22.22222222229499 33.33333333327001 0
3555 23.23232323239906 33.3333333332739 0
3556 24.2424242425031 33.33333333327781 0
3557 25.25252525260715 33.3333333332817 0
3558 26.26262626271118 33.33333333328559 0
3559 27.27272727281523 33.33333333328949 0
3560 28.28282828291929 33.3333333332934 0
3561 29.29292929302333 33.33333333329729 0
3562 30.30303030312739 33.3333333333012 0
3563 31.31313131323146 33.33333333330508 0
3564 32.3232323233363 33.33333333330899 0
3565 33.33333333344152 33.33333333331288 0
3566 34.34343434354678 33.33333333331679 0
3567 35.35353535365202 33.33333333332068 0
3568 36.36363636375625 33.33333333332457 0
3569 37.37373737385754 33.33333333332847 0
3570 38.38383838395801 33.33333333333237 0
3571 39.39393939405846 33.33333333333627 0
3572 40.40404040415894 33.33333333334016 0
3573 41.41414141425939 33.33333333334407 0
3574 42.42424242435986 33.33333333334797 0
3575 43.43434343446032 33.33333333335187 0
3576 44.44444444456077 33.33333333335577 0
3577 45.45454545466121 33.33333333335966 0
3578 46.4646464647617 33.33333333336357 0
3579 47.47474747486215 33.33333333336745 0
3580 48.4848484849626 33.33333333337137 0
3581 49.49494949506307 33.33333333337525 0
3582 50.50505050516352 33.33333333337916 0
3583 51.51515151526399 33.33333333338305 0
3584 52.52525252536444 33.33333333338695 0
3585 53.53535353546489 33.33333333339085 0
3586 54.54545454556537 33.33333333339475 0
3587 55.55555555566582 33.33333333339864 0
3588 56.56565656576629 33.33333333340255 0
3589 57.57575757586675 33.33333333340644 0
3590 58.58585858596719 33.33333333341034 0
3591 59.59595959606767 33.33333333341423 0
3592 60.60606060616813 33.33333333341812 0
3593 61.61616161626857 33.33333333342203 0
3594 62.62626262636904 33.33333333342594 0
3595 63.63636363646907 33.33333333342983 0
3596 64.64646464656767 33.33333333343373 0
3597 65.65656565666573 33.33333333343762 0
3598 66.66666666676377 33.33333333344152 0
3599 67.67676767686189 33.33333333344542 0
3600 68.68686868695991 33.33333333344932 0
3601 69.69696969705797 33.33333333345323 0
3602 70.70707070715606 33.33333333345712 0
3603 71.71717171725413 33.33333333346101 0
3604 72.72727272735219 33.33333333346491 0
3605 73.73737373745027 33.33333333346881 0
3606 74.7474747475483 33.33333333347271 0
3607 75.75757575764641 33.33333333347662 0
3608 76.76767676774446 33.33333333348051 0
3609 77.77777777784253 33.3333333334844 0
3610 78.78787878794058 33.33333333348829 0
3611 79.79797979803864 33.33333333349221 0
3612 80.80808080813674 33.3333333334961 0
3613 81.81818181823479 33.33333333349999 0
3614 82.82828282833287 33.33333333350389 0
3615 83.83838383843093 33.3333333335078 0
3616 84.84848484852901 33.33333333351169 0
3617 85.85858585862705 33.33333333351558 0
3618 86.86868686872515 33.33333333351949 0
3619 87.87878787882319 33.33333333352338 0
3620 88.88888888892124 33.33333333352729 0
3621 89.89898989901931 33.33333333353118 0
3622 90.90909090911738 33.33333333353508 0
3623 91.91919191921546 33.33333333353897 0
3624 92.92929292931353 33.33333333354288 0
3625 93.93939393941162 33.33333333354678 0
3626 94.94949494950967 33.33333333355068 0
3627 95.95959595960773 33.33333333355458 0
3628 96.96969696970579 33.33333333355847 0
3629 97.97979797980386 33.33333333356236 0
3630 98.98989898990192 33.33333333356625 0
3631 1.01010101010434 34.34343434328757 0
3632 2.020202020208714 34.34343434329156 0
3633 3.030303030313071 34.34343434329556 0
3634 4.04040404041734 34.34343434329955 0
3635 5.05050505052157 34.34343434330352 0
3636 6.060606060625846 34.34343434330752 0
3637 7.07070707073028 34.34343434331151 0
3638 8.080808080834821 34.34343434331549 0
3639 9.090909090939363 34.34343434331947 0
3640 10.1010101010439 34.34343434332347 0
3641 11.11111111114844 34.34343434332744 0
3642 12.12121212125291 34.34343434333144 0
3643 13.13131313135709 34.34343434333542 0
3644 14.14141414146105 34.34343434333941 0
3645 15.15151515156497 34.3434343433434 0
3646 16.16161616166889 34.34343434334738 0
3647 17.17171717177281 34.34343434335138 0
3648 18.18181818187674 34.34343434335537 0
3649 19.19191919198066 34.34343434335936 0
3650 20.20202020208457 34.34343434336334 0
3651 21.2121212121885 34.34343434336733 0
3652 22.22222222229242 34.34343434337131 0
3653 23.23232323239635 34.34343434337531 0
3654 24.24242424250026 34.3434343433793 0
3655 25.25252525260419 34.34343434338328 0
3656 26.2626262627081 34.34343434338727 0
3657 27.27272727281202 34.34343434339125 0
3658 28.28282828291595 34.34343434339524 0
3659 29.29292929301987 34.34343434339924 0
3660 30.3030303031238 34.34343434340322 0
3661 31.31313131322775 34.34343434340721 0
3662 32.32323232333248 34.3434343434112 0
3663 33.33333333343762 34.34343434341518 0
3664 34.34343434354278 34.34343434341918 0
3665 35.35353535364793 34.34343434342317 0
3666 36.36363636375211 34.34343434342715 0
3667 37.37373737385337 34.34343434343113 0
3668 38.38383838395382 34.34343434343512 0
3669 39.39393939405426 34.34343434343911 0
3670 40.40404040415471 34.34343434344309 0
3671 41.41414141425516 34.34343434344709 0
3672 42.42424242435558 34.34343434345108 0
3673 43.43434343445604 34.34343434345506 0
3674 44.44444444455647 34.34343434345905 0
3675 45.4545454546569 34.34343434346304 0
3676 46.46464646475735 34.34343434346702 0
3677 47.4747474748578 34.343434343471 0
3678 48.48484848495825 34.343434343475 0
3679 49.49494949505869 34.34343434347899 0
3680 50.50505050515912 34.34343434348297 0
3681 51.51515151525957 34.34343434348696 0
3682 52.52525252536001 34.34343434349096 0
3683 53.53535353546047 34.34343434349493 0
3684 54.54545454556091 34.34343434349891 0
3685 55.55555555566134 34.34343434350291 0
3686 56.56565656576179 34.3434343435069 0
3687 57.57575757586223 34.34343434351088 0
3688 58.58585858596268 34.34343434351487 0
3689 59.59595959606312 34.34343434351887 0
3690 60.60606060616357 34.34343434352284 0
3691 61.61616161626398 34.34343434352684 0
3692 62.62626262636444 34.34343434353083 0
3693 63.63636363646448 34.34343434353481 0
3694 64.64646464656316 34.34343434353879 0
3695 65.65656565666136 34.34343434354278 0
3696 66.66666666675954 34.34343434354678 0
3697 67.67676767685774 34.34343434355077 0
3698 68.68686868695595 34.34343434355475 0
3699 69.69696969705413 34.34343434355874 0
3700 70.70707070715233 34.34343434356272 0
3701 71.71717171725052 34.34343434356671 0
3702 72.72727272734869 34.34343434357071 0
3703 73.73737373744693 34.34343434357469 0
3704 74.74747474754513 34.34343434357868 0
3705 75.75757575764332 34.34343434358267 0
3706 76.76767676774151 34.34343434358665 0
3707 77.7777777778397 34.34343434359064 0
3708 78.78787878793788 34.34343434359462 0
3709 79.79797979803608 34.34343434359862 0
3710 80.80808080813429 34.3434343436026 0
3711 81.81818181823249 34.34343434360659 0
3712 82.82828282833066 34.34343434361058 0
3713 83.83838383842887 34.34343434361456 0
3714 84.84848484852708 34.34343434361855 0
3715 85.85858585862525 34.34343434362255 0
3716 86.86868686872344 34.34343434362653 0
3717 87.87878787882165 34.34343434363051 0
3718 88.88888888891985 34.3434343436345 0
3719 89.89898989901803 34.34343434363849 0
3720 90.90909090911626 34.34343434364247 0
3721 91.91919191921441 34.34343434364646 0
3722 92.92929292931262 34.34343434365046 0
3723 93.93939393941085 34.34343434365444 0
3724 94.94949494950903 34.34343434365843 0
3725 95.95959595960721 34.34343434366242 0
3726 96.96969696970544 34.3434343436664 0
3727 97.97979797980361 34.34343434367038 0
3728 98.98989898990183 34.34343434367439 0
3729 1.010101010104227 35.35353535338703 0
3730 2.020202020208488 35.35353535339111 0
3731 3.030303030312734 35.35353535339519 0
3732 4.040404040416886 35.35353535339927 0
3733 5.050505050521001 35.35353535340333 0
3734 6.06060606062516 35.35353535340742 0
3735 7.070707070729485 35.35353535341149 0
3736 8.080808080833917 35.35353535341554 0
3737 9.090909090938357 35.35353535341965 0
3738 10.10101010104279 35.35353535342372 0
3739 11.11111111114721 35.3535353534278 0
3740 12.12121212125158 35.35353535343187 0
3741 13.13131313135564 35.35353535343594 0
3742 14.14141414145947 35.35353535344004 0
3743 15.15151515156327 35.3535353534441 0
3744 16.16161616166707 35.35353535344818 0
3745 17.17171717177087 35.35353535345226 0
3746 18.18181818187466 35.35353535345634 0
3747 19.19191919197845 35.35353535346041 0
3748 20.20202020208224 35.35353535346449 0
3749 21.21212121218605 35.35353535346855 0
3750 22.22222222228984 35.35353535347264 0
3751 23.23232323239364 35.35353535347672 0
3752 24.24242424249743 35.35353535348079 0
3753 25.25252525260123 35.35353535348487 0
3754 26.26262626270503 35.35353535348894 0
3755 27.27272727280882 35.35353535349303 0
3756 28.28282828291262 35.35353535349709 0
3757 29.29292929301641 35.35353535350117 0
3758 30.30303030312022 35.35353535350525 0
3759 31.31313131322404 35.35353535350933 0
3760 32.32323232332866 35.35353535351341 0
3761 33.33333333343373 35.35353535351747 0
3762 34.3434343435388 35.35353535352155 0
3763 35.35353535364386 35.35353535352564 0
3764 36.36363636374795 35.35353535352971 0
3765 37.37373737384919 35.35353535353379 0
3766 38.38383838394963 35.35353535353788 0
3767 39.39393939405005 35.35353535354194 0
3768 40.40404040415046 35.35353535354602 0
3769 41.41414141425091 35.3535353535501 0
3770 42.42424242435133 35.35353535355418 0
3771 43.43434343445176 35.35353535355824 0
3772 44.44444444455216 35.35353535356232 0
3773 45.45454545465261 35.35353535356641 0
3774 46.46464646475303 35.35353535357048 0
3775 47.47474747485344 35.35353535357456 0
3776 48.48484848495389 35.35353535357864 0
3777 49.49494949505431 35.3535353535827 0
3778 50.50505050515473 35.35353535358679 0
3779 51.51515151525514 35.35353535359086 0
3780 52.52525252535558 35.35353535359494 0
3781 53.535353535456 35.35353535359901 0
3782 54.54545454555644 35.35353535360309 0
3783 55.55555555565687 35.35353535360717 0
3784 56.56565656575729 35.35353535361125 0
3785 57.5757575758577 35.35353535361533 0
3786 58.58585858595814 35.35353535361939 0
3787 59.59595959605857 35.35353535362347 0
3788 60.606060606159 35.35353535362755 0
3789 61.6161616162594 35.35353535363163 0
3790 62.62626262635985 35.35353535363571 0
3791 63.6363636364599 35.35353535363978 0
3792 64.64646464655868 35.35353535364386 0
3793 65.65656565665698 35.35353535364793 0
3794 66.6666666667553 35.35353535365202 0
3795 67.67676767685363 35.35353535365608 0
3796 68.68686868695195 35.35353535366016 0
3797 69.69696969705029 35.35353535366424 0
3798 70.70707070714862 35.35353535366832 0
3799 71.71717171724693 35.3535353536724 0
3800 72.72727272734525 35.35353535367648 0
3801 73.73737373744359 35.35353535368056 0
3802 74.7474747475419 35.35353535368462 0
3803 75.75757575764024 35.3535353536887 0
3804 76.76767676773858 35.35353535369278 0
3805 77.7777777778369 35.35353535369686 0
3806 78.78787878793517 35.35353535370093 0
3807 79.79797979803351 35.35353535370499 0
3808 80.80808080813183 35.35353535370909 0
3809 81.81818181823017 35.35353535371316 0
3810 82.8282828283285 35.35353535371725 0
3811 83.83838383842684 35.35353535372131 0
3812 84.84848484852515 35.35353535372539 0
3813 85.85858585862347 35.35353535372947 0
3814 86.8686868687218 35.35353535373355 0
3815 87.87878787882012 35.35353535373763 0
3816 88.88888888891844 35.35353535374169 0
3817 89.89898989901677 35.35353535374577 0
3818 90.90909090911511 35.35353535374985 0
3819 91.9191919192134 35.35353535375393 0
3820 92.92929292931174 35.35353535375801 0
3821 93.93939393941008 35.35353535376208 0
3822 94.94949494950839 35.35353535376615 0
3823 95.9595959596067 35.35353535377023 0
3824 96.96969696970503 35.35353535377432 0
3825 97.97979797980335 35.35353535377838 0
3826 98.98989898990169 35.35353535378246 0
3827 1.010101010104114 36.36363636348647 0
3828 2.020202020208264 36.36363636349061 0
3829 3.030303030312395 36.36363636349477 0
3830 4.040404040416435 36.36363636349891 0
3831 5.050505050520432 36.36363636350305 0
3832 6.060606060624478 36.3636363635072 0
3833 7.070707070728691 36.36363636351138 0
3834 8.080808080833014 36.36363636351552 0
3835 9.090909090937345 36.36363636351967 0
3836 10.10101010104167 36.36363636352382 0
3837 11.11111111114599 36.36363636352796 0
3838 12.12121212125025 36.36363636353212 0
3839 13.13131313135419 36.36363636353626 0
3840 14.1414141414579 36.36363636354042 0
3841 15.15151515156156 36.36363636354457 0
3842 16.16161616166524 36.36363636354871 0
3843 17.17171717176891 36.36363636355286 0
3844 18.18181818187258 36.36363636355701 0
3845 19.19191919197625 36.36363636356116 0
3846 20.2020202020799 36.36363636356533 0
3847 21.21212121218359 36.36363636356948 0
3848 22.22222222228726 36.36363636357361 0
3849 23.23232323239094 36.36363636357776 0
3850 24.24242424249459 36.36363636358193 0
3851 25.25252525259828 36.36363636358607 0
3852 26.26262626270194 36.36363636359022 0
3853 27.27272727280561 36.36363636359438 0
3854 28.28282828290929 36.36363636359852 0
3855 29.29292929301295 36.36363636360267 0
3856 30.30303030311664 36.36363636360683 0
3857 31.31313131322034 36.36363636361097 0
3858 32.32323232332485 36.36363636361512 0
3859 33.33333333342983 36.36363636361929 0
3860 34.34343434353481 36.36363636362343 0
3861 35.35353535363978 36.36363636362758 0
3862 36.3636363637438 36.36363636363172 0
3863 37.37373737384501 36.36363636363588 0
3864 38.38383838394542 36.36363636364003 0
3865 39.39393939404582 36.36363636364418 0
3866 40.40404040414624 36.36363636364834 0
3867 41.41414141424666 36.36363636365249 0
3868 42.42424242434707 36.36363636365663 0
3869 43.43434343444748 36.36363636366079 0
3870 44.44444444454787 36.36363636366494 0
3871 45.45454545464828 36.36363636366908 0
3872 46.4646464647487 36.36363636367324 0
3873 47.4747474748491 36.36363636367739 0
3874 48.48484848494952 36.36363636368154 0
3875 49.49494949504994 36.36363636368568 0
3876 50.50505050515033 36.36363636368984 0
3877 51.51515151525074 36.36363636369398 0
3878 52.52525252535116 36.36363636369815 0
3879 53.53535353545156 36.3636363637023 0
3880 54.54545454555198 36.36363636370645 0
3881 55.55555555565239 36.36363636371059 0
3882 56.56565656575279 36.36363636371475 0
3883 57.5757575758532 36.3636363637189 0
3884 58.58585858595361 36.36363636372304 0
3885 59.59595959605402 36.3636363637272 0
3886 60.60606060615444 36.36363636373136 0
3887 61.61616161625483 36.36363636373551 0
3888 62.62626262635526 36.36363636373965 0
3889 63.63636363645531 36.36363636374379 0
3890 64.64646464655419 36.36363636374794 0
3891 65.65656565665263 36.3636363637521 0
3892 66.6666666667511 36.36363636375625 0
3893 67.67676767684954 36.36363636376041 0
3894 68.68686868694797 36.36363636376456 0
3895 69.69696969704643 36.36363636376871 0
3896 70.70707070714489 36.36363636377285 0
3897 71.71717171724336 36.363636363777 0
3898 72.72727272734177 36.36363636378115 0
3899 73.73737373744027 36.3636363637853 0
3900 74.74747474753869 36.36363636378945 0
3901 75.75757575763714 36.3636363637936 0
3902 76.76767676773562 36.36363636379775 0
3903 77.77777777783406 36.36363636380191 0
3904 78.7878787879325 36.36363636380604 0
3905 79.79797979803095 36.36363636381021 0
3906 80.80808080812939 36.36363636381436 0
3907 81.81818181822788 36.3636363638185 0
3908 82.82828282832631 36.36363636382264 0
3909 83.83838383842476 36.36363636382681 0
3910 84.84848484852321 36.36363636383096 0
3911 85.85858585862165 36.36363636383511 0
3912 86.86868686872015 36.36363636383926 0
3913 87.87878787881857 36.36363636384341 0
3914 88.88888888891702 36.36363636384755 0
3915 89.89898989901548 36.36363636385171 0
3916 90.90909090911396 36.36363636385587 0
3917 91.91919191921235 36.36363636386002 0
3918 92.92929292931086 36.36363636386417 0
3919 93.9393939394093 36.36363636386832 0
3920 94.94949494950774 36.36363636387247 0
3921 95.95959595960619 36.36363636387662 0
3922 96.96969696970461 36.36363636388077 0
3923 97.9797979798031 36.36363636388491 0
3924 98.98989898990155 36.36363636388906 0
3925 1.010101010104002 37.37373737358586 0
3926 2.020202020208039 37.37373737359003 0
3927 3.030303030312058 37.37373737359422 0
3928 4.040404040415981 37.3737373735984 0
3929 5.050505050519863 37.37373737360258 0
3930 6.060606060623792 37.37373737360676 0
3931 7.070707070727896 37.37373737361093 0
3932 8.080808080832112 37.37373737361511 0
3933 9.090909090936332 37.37373737361929 0
3934 10.10101010104055 37.37373737362348 0
3935 11.11111111114477 37.37373737362766 0
3936 12.12121212124891 37.37373737363184 0
3937 13.13131313135274 37.37373737363602 0
3938 14.14141414145632 37.3737373736402 0
3939 15.15151515155987 37.37373737364437 0
3940 16.16161616166342 37.37373737364857 0
3941 17.17171717176696 37.37373737365273 0
3942 18.1818181818705 37.37373737365692 0
3943 19.19191919197405 37.37373737366109 0
3944 20.20202020207758 37.37373737366527 0
3945 21.21212121218113 37.37373737366945 0
3946 22.22222222228468 37.37373737367363 0
3947 23.23232323238823 37.37373737367781 0
3948 24.24242424249177 37.37373737368198 0
3949 25.25252525259533 37.37373737368618 0
3950 26.26262626269887 37.37373737369035 0
3951 27.2727272728024 37.37373737369455 0
3952 28.28282828290596 37.37373737369872 0
3953 29.2929292930095 37.37373737370289 0
3954 30.30303030311305 37.37373737370707 0
3955 31.31313131321663 37.37373737371126 0
3956 32.32323232332105 37.37373737371544 0
3957 33.33333333342593 37.37373737371961 0
3958 34.34343434353083 37.3737373737238 0
3959 35.35353535363571 37.37373737372797 0
3960 36.36363636373964 37.37373737373215 0
3961 37.37373737384083 37.37373737373633 0
3962 38.38383838394122 37.37373737374052 0
3963 39.39393939404162 37.3737373737447 0
3964 40.404040404142 37.37373737374888 0
3965 41.41414141424241 37.37373737375305 0
3966 42.4242424243428 37.37373737375724 0
3967 43.43434343444319 37.37373737376141 0
3968 44.44444444454358 37.37373737376559 0
3969 45.45454545464397 37.37373737376978 0
3970 46.46464646474436 37.37373737377396 0
3971 47.47474747484475 37.37373737377814 0
3972 48.48484848494515 37.37373737378232 0
3973 49.49494949504555 37.37373737378649 0
3974 50.50505050514593 37.37373737379068 0
3975 51.51515151524633 37.37373737379486 0
3976 52.52525252534673 37.37373737379905 0
3977 53.53535353544711 37.37373737380322 0
3978 54.54545454554751 37.37373737380739 0
3979 55.5555555556479 37.37373737381158 0
3980 56.5656565657483 37.37373737381577 0
3981 57.57575757584868 37.37373737381993 0
3982 58.58585858594907 37.37373737382413 0
3983 59.59595959604948 37.37373737382831 0
3984 60.60606060614986 37.37373737383248 0
3985 61.61616161625027 37.37373737383665 0
3986 62.62626262635066 37.37373737384083 0
3987 63.63636363645073 37.37373737384502 0
3988 64.64646464654969 37.37373737384919 0
3989 65.65656565664828 37.37373737385338 0
3990 66.66666666674683 37.37373737385754 0
3991 67.67676767684546 37.37373737386174 0
3992 68.68686868694401 37.37373737386591 0
3993 69.69696969704259 37.37373737387009 0
3994 70.70707070714117 37.37373737387427 0
3995 71.71717171723975 37.37373737387846 0
3996 72.72727272733832 37.37373737388265 0
3997 73.73737373743691 37.37373737388682 0
3998 74.74747474753549 37.373737373891 0
3999 75.75757575763409 37.37373737389518 0
4000 76.76767676773267 37.37373737389935 0
4001 77.77777777783123 37.37373737390354 0
4002 78.78787878792978 37.37373737390771 0
4003 79.79797979802841 37.3737373739119 0
4004 80.80808080812696 37.37373737391608 0
4005 81.81818181822555 37.37373737392026 0
4006 82.82828282832412 37.37373737392444 0
4007 83.83838383842273 37.37373737392861 0
4008 84.84848484852128 37.37373737393279 0
4009 85.85858585861988 37.37373737393698 0
4010 86.86868686871844 37.37373737394116 0
4011 87.87878787881706 37.37373737394535 0
4012 88.88888888891563 37.37373737394952 0
4013 89.8989898990142 37.3737373739537 0
4014 90.90909090911278 37.37373737395787 0
4015 91.91919191921136 37.37373737396205 0
4016 92.92929292930995 37.37373737396623 0
4017 93.9393939394085 37.37373737397041 0
4018 94.94949494950713 37.3737373739746 0
4019 95.95959595960568 37.37373737397877 0
4020 96.96969696970424 37.37373737398296 0
4021 97.97979797980284 37.37373737398713 0
4022 98.98989898990141 37.37373737399131 0
4023 1.010101010103889 38.38383838368524 0
4024 2.020202020207814 38.38383838368943 0
4025 3.030303030311721 38.38383838369364 0
4026 4.040404040415529 38.38383838369782 0
4027 5.050505050519295 38.38383838370202 0
4028 6.060606060623108 38.38383838370622 0
4029 7.070707070727103 38.38383838371041 0
4030 8.080808080831209 38.38383838371461 0
4031 9.090909090935327 38.3838383837188 0
4032 10.10101010103943 38.383838383723 0
4033 11.11111111114354 38.3838383837272 0
4034 12.12121212124758 38.38383838373139 0
4035 13.13131313135129 38.38383838373559 0
4036 14.14141414145475 38.38383838373978 0
4037 15.15151515155816 38.38383838374397 0
4038 16.16161616166159 38.38383838374818 0
4039 17.171717171765 38.38383838375238 0
4040 18.18181818186842 38.38383838375656 0
4041 19.19191919197185 38.38383838376077 0
4042 20.20202020207525 38.38383838376496 0
4043 21.21212121217869 38.38383838376915 0
4044 22.22222222228211 38.38383838377336 0
4045 23.23232323238553 38.38383838377756 0
4046 24.24242424248894 38.38383838378174 0
4047 25.25252525259236 38.38383838378595 0
4048 26.26262626269578 38.38383838379014 0
4049 27.2727272727992 38.38383838379434 0
4050 28.28282828290261 38.38383838379854 0
4051 29.29292929300604 38.38383838380275 0
4052 30.30303030310947 38.38383838380693 0
4053 31.31313131321292 38.38383838381112 0
4054 32.32323232331725 38.38383838381534 0
4055 33.33333333342203 38.38383838381952 0
4056 34.34343434352684 38.38383838382373 0
4057 35.35353535363163 38.38383838382793 0
4058 36.3636363637355 38.38383838383212 0
4059 37.37373737383665 38.38383838383631 0
4060 38.38383838393704 38.38383838384051 0
4061 39.3939393940374 38.3838383838447 0
4062 40.40404040413777 38.3838383838489 0
4063 41.41414141423815 38.3838383838531 0
4064 42.42424242433853 38.38383838385729 0
4065 43.43434343443892 38.3838383838615 0
4066 44.44444444453929 38.38383838386569 0
4067 45.45454545463964 38.38383838386988 0
4068 46.46464646474004 38.38383838387409 0
4069 47.4747474748404 38.38383838387828 0
4070 48.48484848494079 38.38383838388247 0
4071 49.49494949504117 38.38383838388667 0
4072 50.50505050514153 38.38383838389087 0
4073 51.5151515152419 38.38383838389507 0
4074 52.5252525253423 38.38383838389927 0
4075 53.53535353544267 38.38383838390345 0
4076 54.54545454554304 38.38383838390766 0
4077 55.55555555564342 38.38383838391184 0
4078 56.56565656574381 38.38383838391604 0
4079 57.57575757584416 38.38383838392025 0
4080 58.58585858594454 38.38383838392444 0
4081 59.59595959604492 38.38383838392863 0
4082 60.60606060614531 38.38383838393283 0
4083 61.61616161624568 38.38383838393703 0
4084 62.62626262634605 38.38383838394122 0
4085 63.63636363644613 38.38383838394542 0
4086 64.64646464654521 38.38383838394962 0
4087 65.65656565664391 38.38383838395382 0
4088 66.66666666674263 38.38383838395801 0
4089 67.67676767684135 38.38383838396221 0
4090 68.68686868694002 38.3838383839664 0
4091 69.69696969703875 38.3838383839706 0
4092 70.70707070713748 38.3838383839748 0
4093 71.71717171723616 38.38383838397899 0
4094 72.72727272733486 38.3838383839832 0
4095 73.73737373743359 38.38383838398739 0
4096 74.74747474753227 38.38383838399158 0
4097 75.757575757631 38.38383838399577 0
4098 76.76767676772971 38.38383838399997 0
4099 77.77777777782843 38.38383838400418 0
4100 78.7878787879271 38.38383838400838 0
4101 79.79797979802584 38.38383838401257 0
4102 80.80808080812454 38.38383838401676 0
4103 81.81818181822324 38.38383838402097 0
4104 82.82828282832196 38.38383838402516 0
4105 83.83838383842067 38.38383838402936 0
4106 84.84848484851938 38.38383838403356 0
4107 85.85858585861808 38.38383838403774 0
4108 86.86868686871679 38.38383838404194 0
4109 87.87878787881552 38.38383838404614 0
4110 88.88888888891418 38.38383838405033 0
4111 89.89898989901292 38.38383838405453 0
4112 90.90909090911164 38.38383838405874 0
4113 91.91919191921032 38.38383838406293 0
4114 92.92929292930904 38.38383838406713 0
4115 93.93939393940775 38.38383838407132 0
4116 94.94949494950649 38.38383838407551 0
4117 95.95959595960515 38.38383838407972 0
4118 96.96969696970389 38.38383838408392 0
4119 97.97979797980258 38.3838383840881 0
4120 98.98989898990129 38.38383838409231 0
4121 1.010101010103777 39.3939393937846 0
4122 2.020202020207589 39.39393939378881 0
4123 3.030303030311384 39.39393939379302 0
4124 4.040404040415076 39.39393939379723 0
4125 5.050505050518725 39.39393939380145 0
4126 6.060606060622424 39.39393939380565 0
4127 7.070707070726307 39.39393939380988 0
4128 8.080808080830307 39.39393939381407 0
4129 9.090909090934318 39.39393939381831 0
4130 10.10101010103832 39.3939393938225 0
4131 11.11111111114232 39.39393939382673 0
4132 12.12121212124625 39.39393939383094 0
4133 13.13131313134984 39.39393939383515 0
4134 14.14141414145317 39.39393939383937 0
4135 15.15151515155646 39.39393939384357 0
4136 16.16161616165976 39.39393939384779 0
4137 17.17171717176305 39.393939393852 0
4138 18.18181818186635 39.39393939385623 0
4139 19.19191919196964 39.39393939386042 0
4140 20.20202020207293 39.39393939386464 0
4141 21.21212121217623 39.39393939386886 0
4142 22.22222222227952 39.39393939387307 0
4143 23.23232323238283 39.39393939387729 0
4144 24.24242424248611 39.3939393938815 0
4145 25.25252525258941 39.39393939388571 0
4146 26.2626262626927 39.39393939388993 0
4147 27.272727272796 39.39393939389415 0
4148 28.2828282828993 39.39393939389836 0
4149 29.29292929300259 39.39393939390258 0
4150 30.30303030310588 39.39393939390677 0
4151 31.31313131320922 39.393939393911 0
4152 32.32323232331343 39.3939393939152 0
4153 33.33333333341814 39.39393939391942 0
4154 34.34343434352284 39.39393939392363 0
4155 35.35353535362755 39.39393939392785 0
4156 36.36363636373135 39.39393939393206 0
4157 37.37373737383248 39.39393939393627 0
4158 38.38383838393283 39.39393939394049 0
4159 39.39393939403318 39.39393939394471 0
4160 40.40404040413355 39.39393939394892 0
4161 41.41414141423392 39.39393939395313 0
4162 42.42424242433428 39.39393939395734 0
4163 43.43434343443464 39.39393939396157 0
4164 44.44444444453499 39.39393939396577 0
4165 45.45454545463535 39.39393939396998 0
4166 46.46464646473571 39.39393939397419 0
4167 47.47474747483605 39.39393939397841 0
4168 48.48484848493641 39.39393939398262 0
4169 49.49494949503679 39.39393939398684 0
4170 50.50505050513714 39.39393939399105 0
4171 51.51515151523749 39.39393939399525 0
4172 52.52525252533786 39.39393939399947 0
4173 53.5353535354382 39.39393939400368 0
4174 54.54545454553858 39.3939393940079 0
4175 55.55555555563895 39.39393939401211 0
4176 56.5656565657393 39.39393939401633 0
4177 57.57575757583965 39.39393939402055 0
4178 58.58585858594002 39.39393939402476 0
4179 59.59595959604038 39.39393939402897 0
4180 60.60606060614074 39.39393939403319 0
4181 61.6161616162411 39.39393939403741 0
4182 62.62626262634144 39.39393939404161 0
4183 63.63636363644154 39.39393939404582 0
4184 64.64646464654072 39.39393939405004 0
4185 65.65656565663951 39.39393939405426 0
4186 66.66666666673837 39.39393939405846 0
4187 67.6767676768372 39.39393939406268 0
4188 68.68686868693604 39.39393939406689 0
4189 69.69696969703489 39.39393939407112 0
4190 70.70707070713371 39.39393939407532 0
4191 71.71717171723256 39.39393939407952 0
4192 72.72727272733141 39.39393939408374 0
4193 73.73737373743023 39.39393939408797 0
4194 74.74747474752908 39.39393939409217 0
4195 75.75757575762793 39.39393939409639 0
4196 76.76767676772675 39.39393939410061 0
4197 77.77777777782559 39.39393939410483 0
4198 78.78787878792443 39.39393939410903 0
4199 79.79797979802325 39.39393939411323 0
4200 80.80808080812211 39.39393939411746 0
4201 81.81818181822095 39.39393939412168 0
4202 82.82828282831976 39.39393939412589 0
4203 83.83838383841862 39.39393939413009 0
4204 84.84848484851744 39.39393939413431 0
4205 85.85858585861628 39.39393939413853 0
4206 86.86868686871512 39.39393939414274 0
4207 87.87878787881397 39.39393939414695 0
4208 88.88888888891276 39.39393939415116 0
4209 89.89898989901162 39.39393939415539 0
4210 90.90909090911049 39.39393939415959 0
4211 91.9191919192093 39.3939393941638 0
4212 92.92929292930813 39.39393939416802 0
4213 93.93939393940695 39.39393939417224 0
4214 94.94949494950583 39.39393939417646 0
4215 95.95959595960466 39.39393939418066 0
4216 96.96969696970348 39.39393939418487 0
4217 97.97979797980233 39.3939393941891 0
4218 98.98989898990118 39.3939393941933 0
4219 1.010101010103664 40.40404040388397 0
4220 2.020202020207364 40.40404040388821 0
4221 3.030303030311045 40.40404040389242 0
4222 4.040404040414624 40.40404040389667 0
4223 5.050505050518154 40.40404040390089 0
4224 6.060606060621739 40.40404040390512 0
4225 7.070707070725512 40.40404040390936 0
4226 8.080808080829405 40.40404040391357 0
4227 9.090909090933305 40.40404040391781 0
4228 10.1010101010372 40.40404040392205 0
4229 11.11111111114109 40.40404040392627 0
4230 12.12121212124492 40.4040404039305 0
4231 13.13131313134839 40.40404040393474 0
4232 14.1414141414516 40.40404040393895 0
4233 15.15151515155476 40.40404040394319 0
4234 16.16161616165793 40.40404040394741 0
4235 17.1717171717611 40.40404040395165 0
4236 18.18181818186427 40.40404040395588 0
4237 19.19191919196744 40.40404040396011 0
4238 20.2020202020706 40.40404040396435 0
4239 21.21212121217377 40.40404040396857 0
4240 22.22222222227695 40.4040404039728 0
4241 23.23232323238011 40.40404040397703 0
4242 24.24242424248328 40.40404040398126 0
4243 25.25252525258646 40.40404040398549 0
4244 26.26262626268961 40.40404040398973 0
4245 27.27272727279279 40.40404040399395 0
4246 28.28282828289596 40.40404040399817 0
4247 29.29292929299913 40.40404040400241 0
4248 30.30303030310231 40.40404040400664 0
4249 31.31313131320551 40.40404040401086 0
4250 32.32323232330963 40.40404040401511 0
4251 33.33333333341423 40.40404040401933 0
4252 34.34343434351887 40.40404040402358 0
4253 35.35353535362347 40.4040404040278 0
4254 36.3636363637272 40.40404040403202 0
4255 37.37373737382831 40.40404040403626 0
4256 38.38383838392863 40.40404040404049 0
4257 39.39393939402897 40.40404040404471 0
4258 40.40404040412933 40.40404040404893 0
4259 41.41414141422966 40.40404040405318 0
4260 42.42424242433 40.40404040405741 0
4261 43.43434343443035 40.40404040406164 0
4262 44.44444444453067 40.40404040406587 0
4263 45.45454545463105 40.40404040407009 0
4264 46.46464646473137 40.40404040407432 0
4265 47.47474747483172 40.40404040407856 0
4266 48.48484848493206 40.40404040408278 0
4267 49.49494949503242 40.40404040408701 0
4268 50.50505050513274 40.40404040409123 0
4269 51.5151515152331 40.40404040409547 0
4270 52.52525252533344 40.40404040409971 0
4271 53.53535353543378 40.40404040410394 0
4272 54.54545454553413 40.40404040410816 0
4273 55.55555555563446 40.40404040411239 0
4274 56.5656565657348 40.40404040411662 0
4275 57.57575757583515 40.40404040412086 0
4276 58.58585858593548 40.40404040412509 0
4277 59.59595959603584 40.40404040412933 0
4278 60.60606060613616 40.40404040413355 0
4279 61.61616161623651 40.40404040413778 0
4280 62.62626262633685 40.40404040414199 0
4281 63.63636363643696 40.40404040414623 0
4282 64.6464646465362 40.40404040415046 0
4283 65.65656565663515 40.4040404041547 0
4284 66.66666666673416 40.40404040415893 0
4285 67.67676767683312 40.40404040416315 0
4286 68.68686868693207 40.40404040416738 0
4287 69.69696969703102 40.40404040417162 0
4288 70.70707070713001 40.40404040417584 0
4289 71.71717171722898 40.40404040418008 0
4290 72.72727272732794 40.4040404041843 0
4291 73.73737373742691 40.40404040418854 0
4292 74.74747474752586 40.40404040419278 0
4293 75.75757575762485 40.404040404197 0
4294 76.7676767677238 40.40404040420123 0
4295 77.77777777782275 40.40404040420546 0
4296 78.78787878792171 40.40404040420969 0
4297 79.79797979802068 40.40404040421392 0
4298 80.80808080811968 40.40404040421814 0
4299 81.81818181821862 40.40404040422238 0
4300 82.82828282831758 40.40404040422661 0
4301 83.83838383841656 40.40404040423085 0
4302 84.84848484851553 40.40404040423508 0
4303 85.85858585861448 40.40404040423931 0
4304 86.86868686871345 40.40404040424354 0
4305 87.8787878788124 40.40404040424775 0
4306 88.88888888891135 40.40404040425199 0
4307 89.89898989901032 40.40404040425622 0
4308 90.90909090910932 40.40404040426046 0
4309 91.91919191920829 40.40404040426468 0
4310 92.92929292930722 40.4040404042689 0
4311 93.93939393940624 40.40404040427314 0
4312 94.94949494950519 40.40404040427737 0
4313 95.95959595960414 40.40404040428161 0
4314 96.96969696970309 40.40404040428582 0
4315 97.97979797980204 40.40404040429007 0
4316 98.98989898990101 40.40404040429429 0
4317 1.010101010103551 41.41414141398337 0
4318 2.020202020207139 41.41414141398761 0
4319 3.030303030310708 41.41414141399185 0
4320 4.040404040414171 41.41414141399608 0
4321 5.050505050517586 41.41414141400034 0
4322 6.060606060621057 41.41414141400458 0
4323 7.07070707072472 41.41414141400884 0
4324 8.080808080828502 41.41414141401308 0
4325 9.090909090932296 41.41414141401732 0
4326 10.10101010103609 41.41414141402157 0
4327 11.11111111113987 41.41414141402582 0
4328 12.12121212124358 41.41414141403007 0
4329 13.13131313134694 41.41414141403432 0
4330 14.14141414145002 41.41414141403855 0
4331 15.15151515155306 41.41414141404282 0
4332 16.16161616165611 41.41414141404706 0
4333 17.17171717175915 41.4141414140513 0
4334 18.18181818186219 41.41414141405554 0
4335 19.19191919196524 41.41414141405981 0
4336 20.20202020206827 41.41414141406404 0
4337 21.21212121217132 41.41414141406828 0
4338 22.22222222227436 41.41414141407254 0
4339 23.23232323237741 41.41414141407679 0
4340 24.24242424248045 41.41414141408102 0
4341 25.2525252525835 41.41414141408527 0
4342 26.26262626268654 41.41414141408953 0
4343 27.27272727278958 41.41414141409378 0
4344 28.28282828289263 41.41414141409803 0
4345 29.29292929299567 41.41414141410226 0
4346 30.30303030309873 41.41414141410651 0
4347 31.3131313132018 41.41414141411075 0
4348 32.32323232330582 41.414141414115 0
4349 33.33333333341034 41.41414141411926 0
4350 34.34343434351487 41.41414141412351 0
4351 35.35353535361939 41.41414141412776 0
4352 36.36363636372305 41.414141414132 0
4353 37.37373737382412 41.41414141413624 0
4354 38.38383838392443 41.41414141414048 0
4355 39.39393939402476 41.41414141414474 0
4356 40.40404040412508 41.41414141414899 0
4357 41.41414141422543 41.41414141415324 0
4358 42.42424242432574 41.41414141415748 0
4359 43.43434343442608 41.41414141416172 0
4360 44.44444444452638 41.41414141416598 0
4361 45.45454545462671 41.41414141417022 0
4362 46.46464646472705 41.41414141417446 0
4363 47.47474747482735 41.4141414141787 0
4364 48.4848484849277 41.41414141418296 0
4365 49.49494949502802 41.41414141418719 0
4366 50.50505050512835 41.41414141419144 0
4367 51.51515151522867 41.41414141419569 0
4368 52.52525252532899 41.41414141419994 0
4369 53.53535353542931 41.41414141420419 0
4370 54.54545454552965 41.41414141420843 0
4371 55.55555555562998 41.41414141421268 0
4372 56.56565656573031 41.41414141421693 0
4373 57.57575757583064 41.41414141422119 0
4374 58.58585858593095 41.41414141422543 0
4375 59.59595959603129 41.41414141422967 0
4376 60.60606060613162 41.41414141423392 0
4377 61.61616161623192 41.41414141423815 0
4378 62.62626262633226 41.41414141424242 0
4379 63.63636363643236 41.41414141424665 0
4380 64.64646464653171 41.4141414142509 0
4381 65.65656565663083 41.41414141425516 0
4382 66.6666666667299 41.4141414142594 0
4383 67.67676767682902 41.41414141426365 0
4384 68.68686868692809 41.41414141426788 0
4385 69.69696969702719 41.41414141427214 0
4386 70.70707070712628 41.41414141427639 0
4387 71.7171717172254 41.41414141428063 0
4388 72.72727272732448 41.41414141428488 0
4389 73.73737373742358 41.41414141428912 0
4390 74.74747474752266 41.41414141429337 0
4391 75.75757575762174 41.41414141429762 0
4392 76.76767676772084 41.41414141430187 0
4393 77.77777777781998 41.41414141430612 0
4394 78.78787878791903 41.41414141431036 0
4395 79.7979797980181 41.41414141431461 0
4396 80.80808080811724 41.41414141431885 0
4397 81.81818181821632 41.4141414143231 0
4398 82.82828282831539 41.41414141432735 0
4399 83.8383838384145 41.4141414143316 0
4400 84.84848484851361 41.41414141433584 0
4401 85.85858585861268 41.41414141434009 0
4402 86.86868686871179 41.41414141434434 0
4403 87.87878787881087 41.41414141434858 0
4404 88.88888888890997 41.41414141435284 0
4405 89.89898989900905 41.41414141435707 0
4406 90.90909090910817 41.41414141436131 0
4407 91.91919191920726 41.41414141436557 0
4408 92.92929292930634 41.41414141436981 0
4409 93.93939393940542 41.41414141437406 0
4410 94.94949494950457 41.41414141437831 0
4411 95.95959595960363 41.41414141438255 0
4412 96.9696969697027 41.4141414143868 0
4413 97.97979797980182 41.41414141439105 0
4414 98.98989898990089 41.4141414143953 0
4415 1.010101010103438 42.42424242408271 0
4416 2.020202020206914 42.42424242408698 0
4417 3.030303030310371 42.42424242409125 0
4418 4.040404040413717 42.42424242409551 0
4419 5.050505050517017 42.42424242409979 0
4420 6.06060606062037 42.42424242410404 0
4421 7.070707070723923 42.42424242410831 0
4422 8.080808080827598 42.42424242411256 0
4423 9.090909090931287 42.42424242411683 0
4424 10.10101010103497 42.42424242412109 0
4425 11.11111111113865 42.42424242412535 0
4426 12.12121212124225 42.42424242412963 0
4427 13.13131313134549 42.42424242413389 0
4428 14.14141414144845 42.42424242413815 0
4429 15.15151515155136 42.42424242414241 0
4430 16.16161616165428 42.42424242414668 0
4431 17.17171717175719 42.42424242415093 0
4432 18.18181818186012 42.4242424241552 0
4433 19.19191919196303 42.42424242415946 0
4434 20.20202020206594 42.42424242416374 0
4435 21.21212121216887 42.424242424168 0
4436 22.22222222227179 42.42424242417225 0
4437 23.23232323237471 42.42424242417653 0
4438 24.24242424247761 42.42424242418078 0
4439 25.25252525258054 42.42424242418504 0
4440 26.26262626268346 42.42424242418932 0
4441 27.27272727278638 42.42424242419357 0
4442 28.2828282828893 42.42424242419783 0
4443 29.29292929299221 42.42424242420211 0
4444 30.30303030309514 42.42424242420637 0
4445 31.3131313131981 42.42424242421062 0
4446 32.323232323302 42.4242424242149 0
4447 33.33333333340644 42.42424242421914 0
4448 34.34343434351089 42.42424242422342 0
4449 35.35353535361533 42.42424242422769 0
4450 36.3636363637189 42.42424242423195 0
4451 37.37373737381995 42.42424242423622 0
4452 38.38383838392024 42.42424242424046 0
4453 39.39393939402055 42.42424242424474 0
4454 40.40404040412085 42.42424242424899 0
4455 41.41414141422118 42.42424242425326 0
4456 42.42424242432148 42.42424242425753 0
4457 43.43434343442179 42.42424242426179 0
4458 44.4444444445221 42.42424242426604 0
4459 45.45454545462239 42.4242424242703 0
4460 46.46464646472272 42.42424242427458 0
4461 47.47474747482303 42.42424242427884 0
4462 48.48484848492333 42.42424242428311 0
4463 49.49494949502365 42.42424242428737 0
4464 50.50505050512394 42.42424242429163 0
4465 51.51515151522425 42.42424242429591 0
4466 52.52525252532458 42.42424242430016 0
4467 53.53535353542487 42.42424242430442 0
4468 54.54545454552519 42.42424242430869 0
4469 55.5555555556255 42.42424242431295 0
4470 56.56565656572582 42.42424242431721 0
4471 57.57575757582611 42.42424242432148 0
4472 58.58585858592644 42.42424242432574 0
4473 59.59595959602674 42.42424242433 0
4474 60.60606060612706 42.42424242433427 0
4475 61.61616161622734 42.42424242433853 0
4476 62.62626262632766 42.42424242434281 0
4477 63.63636363642778 42.42424242434706 0
4478 64.64646464652725 42.42424242435132 0
4479 65.65656565662644 42.42424242435558 0
4480 66.66666666672569 42.42424242435985 0
4481 67.67676767682492 42.42424242436412 0
4482 68.6868686869241 42.42424242436839 0
4483 69.69696969702335 42.42424242437265 0
4484 70.70707070712258 42.42424242437691 0
4485 71.71717171722177 42.42424242438118 0
4486 72.72727272732099 42.42424242438543 0
4487 73.73737373742023 42.42424242438969 0
4488 74.74747474751945 42.42424242439397 0
4489 75.75757575761867 42.42424242439823 0
4490 76.76767676771792 42.42424242440249 0
4491 77.77777777781712 42.42424242440676 0
4492 78.78787878791633 42.42424242441102 0
4493 79.79797979801555 42.42424242441528 0
4494 80.80808080811478 42.42424242441955 0
4495 81.81818181821401 42.42424242442381 0
4496 82.82828282831323 42.42424242442807 0
4497 83.83838383841245 42.42424242443233 0
4498 84.84848484851167 42.4242424244366 0
4499 85.85858585861089 42.42424242444086 0
4500 86.86868686871014 42.42424242444513 0
4501 87.87878787880933 42.42424242444939 0
4502 88.88888888890855 42.42424242445365 0
4503 89.89898989900774 42.42424242445791 0
4504 90.90909090910701 42.42424242446218 0
4505 91.91919191920621 42.42424242446644 0
4506 92.92929292930546 42.42424242447071 0
4507 93.93939393940468 42.42424242447497 0
4508 94.9494949495039 42.42424242447923 0
4509 95.95959595960311 42.4242424244835 0
4510 96.96969696970234 42.42424242448776 0
4511 97.97979797980156 42.42424242449202 0
4512 98.98989898990078 42.42424242449629 0
4513 1.010101010103325 43.43434343418209 0
4514 2.020202020206689 43.43434343418637 0
4515 3.030303030310033 43.43434343419066 0
4516 4.040404040413267 43.43434343419494 0
4517 5.050505050516447 43.43434343419922 0
4518 6.060606060619687 43.4343434342035 0
4519 7.070707070723127 43.43434343420778 0
4520 8.080808080826698 43.43434343421205 0
4521 9.090909090930278 43.43434343421634 0
4522 10.10101010103385 43.43434343422063 0
4523 11.11111111113742 43.4343434342249 0
4524 12.12121212124092 43.43434343422919 0
4525 13.13131313134404 43.43434343423347 0
4526 14.14141414144687 43.43434343423775 0
4527 15.15151515154966 43.43434343424202 0
4528 16.16161616165246 43.43434343424629 0
4529 17.17171717175525 43.43434343425058 0
4530 18.18181818185803 43.43434343425487 0
4531 19.19191919196083 43.43434343425915 0
4532 20.20202020206361 43.43434343426343 0
4533 21.21212121216641 43.4343434342677 0
4534 22.2222222222692 43.43434343427198 0
4535 23.232323232372 43.43434343427627 0
4536 24.24242424247479 43.43434343428055 0
4537 25.25252525257759 43.43434343428483 0
4538 26.26262626268038 43.43434343428912 0
4539 27.27272727278316 43.4343434342934 0
4540 28.28282828288597 43.43434343429767 0
4541 29.29292929298875 43.43434343430195 0
4542 30.30303030309155 43.43434343430624 0
4543 31.31313131319439 43.4343434343105 0
4544 32.32323232329819 43.43434343431478 0
4545 33.33333333340255 43.43434343431906 0
4546 34.3434343435069 43.43434343432334 0
4547 35.35353535361124 43.43434343432763 0
4548 36.36363636371473 43.43434343433191 0
4549 37.37373737381576 43.43434343433618 0
4550 38.38383838391604 43.43434343434048 0
4551 39.39393939401634 43.43434343434475 0
4552 40.40404040411662 43.43434343434903 0
4553 41.41414141421693 43.43434343435329 0
4554 42.42424242431721 43.43434343435759 0
4555 43.43434343441751 43.43434343436186 0
4556 44.44444444451781 43.43434343436616 0
4557 45.45454545461807 43.43434343437043 0
4558 46.46464646471838 43.43434343437471 0
4559 47.47474747481868 43.434343434379 0
4560 48.48484848491897 43.43434343438328 0
4561 49.49494949501928 43.43434343438756 0
4562 50.50505050511954 43.43434343439183 0
4563 51.51515151521985 43.43434343439613 0
4564 52.52525252532013 43.43434343440039 0
4565 53.53535353542043 43.43434343440467 0
4566 54.54545454552073 43.43434343440896 0
4567 55.55555555562101 43.43434343441324 0
4568 56.56565656572132 43.43434343441751 0
4569 57.5757575758216 43.43434343442179 0
4570 58.5858585859219 43.43434343442608 0
4571 59.5959595960222 43.43434343443035 0
4572 60.60606060612249 43.43434343443464 0
4573 61.61616161622277 43.43434343443892 0
4574 62.62626262632307 43.43434343444319 0
4575 63.63636363642318 43.43434343444748 0
4576 64.64646464652273 43.43434343445176 0
4577 65.65656565662208 43.43434343445604 0
4578 66.66666666672143 43.43434343446032 0
4579 67.67676767682079 43.43434343446459 0
4580 68.68686868692014 43.43434343446887 0
4581 69.69696969701948 43.43434343447316 0
4582 70.70707070711885 43.43434343447744 0
4583 71.71717171721818 43.43434343448172 0
4584 72.72727272731754 43.434343434486 0
4585 73.7373737374169 43.43434343449029 0
4586 74.74747474751624 43.43434343449455 0
4587 75.7575757576156 43.43434343449884 0
4588 76.76767676771493 43.43434343450312 0
4589 77.77777777781429 43.4343434345074 0
4590 78.78787878791363 43.43434343451167 0
4591 79.79797979801299 43.43434343451595 0
4592 80.80808080811235 43.43434343452024 0
4593 81.81818181821168 43.43434343452452 0
4594 82.82828282831105 43.4343434345288 0
4595 83.83838383841038 43.43434343453309 0
4596 84.84848484850974 43.43434343453735 0
4597 85.85858585860908 43.43434343454165 0
4598 86.86868686870844 43.43434343454592 0
4599 87.87878787880778 43.4343434345502 0
4600 88.88888888890716 43.43434343455449 0
4601 89.89898989900652 43.43434343455876 0
4602 90.90909090910584 43.43434343456305 0
4603 91.91919191920522 43.43434343456732 0
4604 92.92929292930455 43.43434343457159 0
4605 93.93939393940391 43.43434343457589 0
4606 94.94949494950325 43.43434343458016 0
4607 95.95959595960258 43.43434343458445 0
4608 96.96969696970197 43.43434343458873 0
4609 97.9797979798013 43.434343434593 0
4610 98.98989898990064 43.4343434345973 0
4611 1.010101010103213 44.44444444428147 0
4612 2.020202020206465 44.44444444428576 0
4613 3.030303030309695 44.44444444429006 0
4614 4.040404040412812 44.44444444429437 0
4615 5.050505050515879 44.44444444429866 0
4616 6.060606060619003 44.44444444430296 0
4617 7.070707070722335 44.44444444430724 0
4618 8.080808080825799 44.44444444431156 0
4619 9.090909090929269 44.44444444431584 0
4620 10.10101010103273 44.44444444432013 0
4621 11.1111111111362 44.44444444432443 0
4622 12.12121212123958 44.44444444432875 0
4623 13.13131313134259 44.44444444433304 0
4624 14.14141414144529 44.44444444433733 0
4625 15.15151515154796 44.44444444434163 0
4626 16.16161616165062 44.44444444434592 0
4627 17.17171717175329 44.44444444435022 0
4628 18.18181818185596 44.44444444435452 0
4629 19.19191919195863 44.44444444435881 0
4630 20.20202020206128 44.44444444436312 0
4631 21.21212121216396 44.4444444443674 0
4632 22.22222222226663 44.4444444443717 0
4633 23.2323232323693 44.444444444376 0
4634 24.24242424247196 44.4444444443803 0
4635 25.25252525257463 44.44444444438459 0
4636 26.26262626267729 44.44444444438888 0
4637 27.27272727277996 44.44444444439319 0
4638 28.28282828288264 44.44444444439748 0
4639 29.2929292929853 44.44444444440179 0
4640 30.30303030308797 44.44444444440609 0
4641 31.31313131319068 44.44444444441038 0
4642 32.32323232329439 44.44444444441466 0
4643 33.33333333339864 44.44444444441896 0
4644 34.34343434350292 44.44444444442328 0
4645 35.35353535360717 44.44444444442756 0
4646 36.3636363637106 44.44444444443185 0
4647 37.37373737381157 44.44444444443615 0
4648 38.38383838391186 44.44444444444045 0
4649 39.39393939401211 44.44444444444474 0
4650 40.40404040411239 44.44444444444903 0
4651 41.41414141421269 44.44444444445334 0
4652 42.42424242431295 44.44444444445764 0
4653 43.43434343441324 44.44444444446195 0
4654 44.44444444451351 44.44444444446623 0
4655 45.45454545461379 44.44444444447053 0
4656 46.46464646471406 44.44444444447483 0
4657 47.47474747481435 44.44444444447913 0
4658 48.4848484849146 44.44444444448341 0
4659 49.49494949501488 44.44444444448771 0
4660 50.50505050511516 44.44444444449201 0
4661 51.51515151521545 44.44444444449631 0
4662 52.52525252531571 44.44444444450061 0
4663 53.53535353541599 44.44444444450492 0
4664 54.54545454551626 44.4444444445092 0
4665 55.55555555561654 44.44444444451351 0
4666 56.56565656571682 44.44444444451781 0
4667 57.57575757581709 44.4444444445221 0
4668 58.58585858591737 44.44444444452638 0
4669 59.59595959601764 44.44444444453069 0
4670 60.60606060611791 44.44444444453498 0
4671 61.6161616162182 44.44444444453929 0
4672 62.62626262631846 44.44444444454358 0
4673 63.63636363641859 44.44444444454788 0
4674 64.64646464651824 44.44444444455217 0
4675 65.65656565661773 44.44444444455647 0
4676 66.66666666671722 44.44444444456078 0
4677 67.6767676768167 44.44444444456506 0
4678 68.68686868691614 44.44444444456936 0
4679 69.69696969701565 44.44444444457366 0
4680 70.70707070711514 44.44444444457794 0
4681 71.7171717172146 44.44444444458225 0
4682 72.72727272731407 44.44444444458656 0
4683 73.73737373741358 44.44444444459085 0
4684 74.74747474751302 44.44444444459513 0
4685 75.75757575761253 44.44444444459943 0
4686 76.767676767712 44.44444444460374 0
4687 77.77777777781149 44.44444444460804 0
4688 78.78787878791093 44.44444444461233 0
4689 79.79797979801043 44.44444444461663 0
4690 80.80808080810989 44.44444444462091 0
4691 81.81818181820938 44.44444444462523 0
4692 82.82828282830886 44.44444444462952 0
4693 83.83838383840833 44.44444444463382 0
4694 84.84848484850781 44.44444444463811 0
4695 85.85858585860728 44.4444444446424 0
4696 86.86868686870679 44.44444444464669 0
4697 87.87878787880625 44.444444444651 0
4698 88.88888888890573 44.44444444465531 0
4699 89.89898989900519 44.4444444446596 0
4700 90.90909090910471 44.44444444466389 0
4701 91.91919191920418 44.44444444466818 0
4702 92.92929292930364 44.44444444467249 0
4703 93.93939393940315 44.44444444467678 0
4704 94.94949494950262 44.44444444468109 0
4705 95.95959595960207 44.44444444468538 0
4706 96.96969696970156 44.44444444468967 0
4707 97.97979797980105 44.44444444469396 0
4708 98.98989898990052 44.44444444469828 0
4709 1.0101010101031 45.45454545438083 0
4710 2.020202020206239 45.45454545438516 0
4711 3.030303030309358 45.45454545438947 0
4712 4.040404040412361 45.45454545439379 0
4713 5.05050505051531 45.4545454543981 0
4714 6.060606060618319 45.45454545440241 0
4715 7.070707070721539 45.45454545440672 0
4716 8.080808080824896 45.45454545441104 0
4717 9.09090909092826 45.45454545441536 0
4718 10.10101010103162 45.45454545441967 0
4719 11.11111111113497 45.45454545442398 0
4720 12.12121212123825 45.45454545442828 0
4721 13.13131313134114 45.45454545443261 0
4722 14.14141414144372 45.45454545443692 0
4723 15.15151515154626 45.45454545444124 0
4724 16.1616161616488 45.45454545444555 0
4725 17.17171717175134 45.45454545444986 0
4726 18.18181818185388 45.45454545445418 0
4727 19.19191919195642 45.45454545445848 0
4728 20.20202020205896 45.4545454544628 0
4729 21.21212121216151 45.45454545446712 0
4730 22.22222222226404 45.45454545447144 0
4731 23.2323232323666 45.45454545447574 0
4732 24.24242424246913 45.45454545448006 0
4733 25.25252525257168 45.45454545448437 0
4734 26.26262626267421 45.4545454544887 0
4735 27.27272727277675 45.45454545449301 0
4736 28.2828282828793 45.45454545449732 0
4737 29.29292929298184 45.45454545450163 0
4738 30.30303030308438 45.45454545450594 0
4739 31.31313131318697 45.45454545451025 0
4740 32.32323232329058 45.45454545451457 0
4741 33.33333333339475 45.45454545451888 0
4742 34.34343434349893 45.45454545452321 0
4743 35.35353535360309 45.45454545452751 0
4744 36.36363636370644 45.45454545453181 0
4745 37.37373737380739 45.45454545453614 0
4746 38.38383838390765 45.45454545454045 0
4747 39.39393939400791 45.45454545454477 0
4748 40.40404040410818 45.45454545454908 0
4749 41.41414141420843 45.45454545455338 0
4750 42.42424242430869 45.4545454545577 0
4751 43.43434343440896 45.45454545456199 0
4752 44.44444444450921 45.45454545456632 0
4753 45.45454545460947 45.45454545457064 0
4754 46.46464646470973 45.45454545457495 0
4755 47.47474747480999 45.45454545457927 0
4756 48.48484848491024 45.45454545458357 0
4757 49.4949494950105 45.45454545458789 0
4758 50.50505050511076 45.45454545459221 0
4759 51.51515151521101 45.45454545459651 0
4760 52.52525252531127 45.45454545460083 0
4761 53.53535353541155 45.45454545460515 0
4762 54.5454545455118 45.45454545460946 0
4763 55.55555555561206 45.45454545461379 0
4764 56.56565656571232 45.4545454546181 0
4765 57.57575757581257 45.45454545462242 0
4766 58.58585858591282 45.45454545462671 0
4767 59.5959595960131 45.45454545463103 0
4768 60.60606060611335 45.45454545463534 0
4769 61.61616161621362 45.45454545463966 0
4770 62.62626262631387 45.45454545464397 0
4771 63.63636363641402 45.45454545464828 0
4772 64.64646464651375 45.45454545465259 0
4773 65.65656565661338 45.45454545465691 0
4774 66.66666666671298 45.45454545466122 0
4775 67.67676767681259 45.45454545466554 0
4776 68.68686868691218 45.45454545466985 0
4777 69.69696969701181 45.45454545467417 0
4778 70.70707070711138 45.45454545467847 0
4779 71.71717171721102 45.45454545468279 0
4780 72.72727272731061 45.45454545468711 0
4781 73.73737373741022 45.45454545469143 0
4782 74.74747474750981 45.45454545469573 0
4783 75.75757575760943 45.45454545470005 0
4784 76.76767676770905 45.45454545470437 0
4785 77.77777777780867 45.45454545470869 0
4786 78.78787878790824 45.45454545471299 0
4787 79.79797979800786 45.4545454547173 0
4788 80.80808080810746 45.45454545472162 0
4789 81.81818181820708 45.45454545472595 0
4790 82.82828282830667 45.45454545473024 0
4791 83.83838383840629 45.45454545473455 0
4792 84.8484848485059 45.45454545473886 0
4793 85.85858585860549 45.45454545474318 0
4794 86.86868686870511 45.4545454547475 0
4795 87.87878787880472 45.45454545475182 0
4796 88.88888888890429 45.45454545475611 0
4797 89.89898989900394 45.45454545476044 0
4798 90.90909090910357 45.45454545476476 0
4799 91.91919191920317 45.45454545476906 0
4800 92.92929292930276 45.45454545477337 0
4801 93.93939393940236 45.45454545477769 0
4802 94.94949494950198 45.45454545478201 0
4803 95.95959595960156 45.45454545478631 0
4804 96.96969696970115 45.45454545479063 0
4805 97.97979797980081 45.45454545479495 0
4806 98.98989898990038 45.45454545479927 0
4807 1.010101010102987 46.46464646448023 0
4808 2.020202020206014 46.46464646448456 0
4809 3.03030303030902 46.46464646448889 0
4810 4.040404040411905 46.46464646449322 0
4811 5.05050505051474 46.46464646449754 0
4812 6.060606060617635 46.46464646450188 0
4813 7.070707070720744 46.46464646450622 0
4814 8.080808080823997 46.46464646451053 0
4815 9.090909090927251 46.46464646451486 0
4816 10.1010101010305 46.46464646451919 0
4817 11.11111111113375 46.46464646452353 0
4818 12.12121212123692 46.46464646452785 0
4819 13.13131313133969 46.46464646453219 0
4820 14.14141414144214 46.46464646453651 0
4821 15.15151515154456 46.46464646454085 0
4822 16.16161616164697 46.46464646454518 0
4823 17.17171717174939 46.46464646454951 0
4824 18.1818181818518 46.46464646455384 0
4825 19.19191919195422 46.46464646455816 0
4826 20.20202020205663 46.46464646456251 0
4827 21.21212121215905 46.46464646456683 0
4828 22.22222222226147 46.46464646457116 0
4829 23.23232323236389 46.46464646457548 0
4830 24.24242424246631 46.46464646457981 0
4831 25.25252525256872 46.46464646458414 0
4832 26.26262626267113 46.46464646458847 0
4833 27.27272727277355 46.4646464645928 0
4834 28.28282828287598 46.46464646459714 0
4835 29.29292929297838 46.46464646460146 0
4836 30.3030303030808 46.4646464646058 0
4837 31.31313131318327 46.46464646461014 0
4838 32.32323232328677 46.46464646461448 0
4839 33.33333333339085 46.4646464646188 0
4840 34.34343434349493 46.46464646462312 0
4841 35.35353535359901 46.46464646462745 0
4842 36.36363636370228 46.46464646463178 0
4843 37.37373737380321 46.4646464646361 0
4844 38.38383838390345 46.46464646464044 0
4845 39.3939393940037 46.46464646464477 0
4846 40.40404040410394 46.46464646464911 0
4847 41.41414141420419 46.46464646465343 0
4848 42.42424242430442 46.46464646465776 0
4849 43.43434343440468 46.4646464646621 0
4850 44.4444444445049 46.46464646466642 0
4851 45.45454545460514 46.46464646467075 0
4852 46.4646464647054 46.46464646467508 0
4853 47.47474747480565 46.46464646467941 0
4854 48.48484848490588 46.46464646468374 0
4855 49.49494949500613 46.46464646468809 0
4856 50.50505050510637 46.46464646469241 0
4857 51.5151515152066 46.46464646469673 0
4858 52.52525252530685 46.46464646470106 0
4859 53.53535353540708 46.4646464647054 0
4860 54.54545454550734 46.46464646470972 0
4861 55.55555555560757 46.46464646471406 0
4862 56.56565656570783 46.46464646471838 0
4863 57.57575757580805 46.46464646472272 0
4864 58.5858585859083 46.46464646472704 0
4865 59.59595959600855 46.46464646473139 0
4866 60.60606060610879 46.46464646473571 0
4867 61.61616161620901 46.46464646474003 0
4868 62.62626262630927 46.46464646474436 0
4869 63.63636363640943 46.4646464647487 0
4870 64.64646464650926 46.46464646475303 0
4871 65.656565656609 46.46464646475737 0
4872 66.66666666670875 46.4646464647617 0
4873 67.6767676768085 46.46464646476602 0
4874 68.6868686869082 46.46464646477034 0
4875 69.69696969700794 46.46464646477469 0
4876 70.70707070710769 46.46464646477901 0
4877 71.71717171720744 46.46464646478334 0
4878 72.72727272730714 46.46464646478768 0
4879 73.7373737374069 46.464646464792 0
4880 74.74747474750663 46.46464646479633 0
4881 75.75757575760636 46.46464646480067 0
4882 76.76767676770609 46.46464646480499 0
4883 77.77777777780585 46.46464646480933 0
4884 78.78787878790556 46.46464646481365 0
4885 79.79797979800527 46.46464646481799 0
4886 80.80808080810505 46.46464646482232 0
4887 81.81818181820475 46.46464646482665 0
4888 82.82828282830451 46.46464646483096 0
4889 83.83838383840424 46.46464646483531 0
4890 84.84848484850397 46.46464646483964 0
4891 85.8585858586037 46.46464646484397 0
4892 86.86868686870343 46.4646464648483 0
4893 87.87878787880317 46.46464646485262 0
4894 88.88888888890294 46.46464646485695 0
4895 89.89898989900263 46.46464646486129 0
4896 90.90909090910237 46.46464646486561 0
4897 91.91919191920215 46.46464646486994 0
4898 92.92929292930185 46.46464646487428 0
4899 93.93939393940158 46.46464646487861 0
4900 94.94949494950131 46.46464646488295 0
4901 95.95959595960105 46.46464646488727 0
4902 96.96969696970079 46.4646464648916 0
4903 97.97979797980051 46.46464646489594 0
4904 98.98989898990027 46.46464646490026 0
4905 1.010101010102875 47.47474747457959 0
4906 2.02020202020579 47.47474747458394 0
4907 3.030303030308683 47.47474747458828 0
4908 4.040404040411455 47.47474747459264 0
4909 5.050505050514172 47.47474747459699 0
4910 6.06060606061695 47.47474747460132 0
4911 7.070707070719951 47.47474747460567 0
4912 8.080808080823097 47.47474747461002 0
4913 9.090909090926244 47.47474747461437 0
4914 10.10101010102939 47.47474747461872 0
4915 11.11111111113253 47.47474747462306 0
4916 12.12121212123558 47.47474747462741 0
4917 13.13131313133824 47.47474747463176 0
4918 14.14141414144057 47.4747474746361 0
4919 15.15151515154286 47.47474747464045 0
4920 16.16161616164515 47.47474747464479 0
4921 17.17171717174744 47.47474747464913 0
4922 18.18181818184973 47.4747474746535 0
4923 19.19191919195202 47.47474747465784 0
4924 20.2020202020543 47.47474747466219 0
4925 21.2121212121566 47.47474747466651 0
4926 22.22222222225889 47.47474747467087 0
4927 23.23232323236119 47.47474747467522 0
4928 24.24242424246347 47.47474747467958 0
4929 25.25252525256576 47.47474747468393 0
4930 26.26262626266805 47.47474747468826 0
4931 27.27272727277034 47.47474747469261 0
4932 28.28282828287264 47.47474747469696 0
4933 29.29292929297493 47.47474747470131 0
4934 30.30303030307723 47.47474747470567 0
4935 31.31313131317956 47.47474747471001 0
4936 32.32323232328295 47.47474747471436 0
4937 33.33333333338695 47.47474747471869 0
4938 34.34343434349096 47.47474747472304 0
4939 35.35353535359494 47.47474747472739 0
4940 36.36363636369813 47.47474747473174 0
4941 37.37373737379903 47.47474747473608 0
4942 38.38383838389926 47.47474747474043 0
4943 39.39393939399947 47.47474747474477 0
4944 40.40404040409971 47.47474747474912 0
4945 41.41414141419993 47.47474747475346 0
4946 42.42424242430016 47.47474747475781 0
4947 43.43434343440039 47.47474747476217 0
4948 44.44444444450062 47.47474747476652 0
4949 45.45454545460083 47.47474747477086 0
4950 46.46464646470107 47.47474747477521 0
4951 47.4747474748013 47.47474747477956 0
4952 48.48484848490152 47.4747474747839 0
4953 49.49494949500174 47.47474747478824 0
4954 50.50505050510196 47.47474747479259 0
4955 51.5151515152022 47.47474747479693 0
4956 52.52525252530243 47.47474747480128 0
4957 53.53535353540264 47.47474747480565 0
4958 54.54545454550288 47.47474747481 0
4959 55.55555555560309 47.47474747481434 0
4960 56.56565656570333 47.47474747481868 0
4961 57.57575757580354 47.47474747482302 0
4962 58.58585858590376 47.47474747482737 0
4963 59.595959596004 47.4747474748317 0
4964 60.60606060610422 47.47474747483607 0
4965 61.61616161620444 47.47474747484041 0
4966 62.62626262630468 47.47474747484477 0
4967 63.63636363640484 47.4747474748491 0
4968 64.64646464650477 47.47474747485344 0
4969 65.65656565660463 47.47474747485781 0
4970 66.66666666670449 47.47474747486215 0
4971 67.67676767680436 47.4747474748665 0
4972 68.68686868690421 47.47474747487084 0
4973 69.69696969700408 47.47474747487519 0
4974 70.70707070710395 47.47474747487955 0
4975 71.71717171720383 47.47474747488389 0
4976 72.72727272730367 47.47474747488822 0
4977 73.73737373740357 47.47474747489258 0
4978 74.74747474750339 47.47474747489692 0
4979 75.75757575760326 47.47474747490127 0
4980 76.76767676770314 47.47474747490563 0
4981 77.77777777780304 47.47474747490996 0
4982 78.78787878790284 47.47474747491431 0
4983 79.79797979800271 47.47474747491865 0
4984 80.8080808081026 47.47474747492299 0
4985 81.81818181820245 47.47474747492736 0
4986 82.82828282830232 47.4747474749317 0
4987 83.83838383840219 47.47474747493604 0
4988 84.84848484850205 47.47474747494039 0
4989 85.85858585860191 47.47474747494474 0
4990 86.86868686870179 47.4747474749491 0
4991 87.87878787880165 47.47474747495344 0
4992 88.88888888890152 47.47474747495779 0
4993 89.89898989900135 47.47474747496214 0
4994 90.90909090910125 47.47474747496648 0
4995 91.91919191920111 47.47474747497083 0
4996 92.92929292930094 47.47474747497517 0
4997 93.93939393940084 47.47474747497952 0
4998 94.9494949495007 47.47474747498386 0
4999 95.95959595960053 47.47474747498821 0
5000 96.96969696970042 47.47474747499255 0
5001 97.97979797980027 47.47474747499691 0
5002 98.98989898990014 47.47474747500126 0
5003 1.010101010102762 48.48484848467896 0
5004 2.020202020205564 48.48484848468332 0
5005 3.030303030308345 48.48484848468769 0
5006 4.040404040411002 48.48484848469205 0
5007 5.050505050513603 48.48484848469643 0
5008 6.060606060616266 48.48484848470078 0
5009 7.070707070719155 48.48484848470515 0
5010 8.080808080822193 48.48484848470951 0
5011 9.090909090925233 48.48484848471386 0
5012 10.10101010102827 48.48484848471824 0
5013 11.1111111111313 48.4848484847226 0
5014 12.12121212123425 48.48484848472697 0
5015 13.13131313133678 48.48484848473132 0
5016 14.14141414143899 48.48484848473569 0
5017 15.15151515154116 48.48484848474007 0
5018 16.16161616164332 48.48484848474442 0
5019 17.17171717174548 48.48484848474878 0
5020 18.18181818184765 48.48484848475316 0
5021 19.19191919194981 48.48484848475751 0
5022 20.20202020205197 48.48484848476186 0
5023 21.21212121215414 48.48484848476622 0
5024 22.22222222225631 48.4848484847706 0
5025 23.23232323235849 48.48484848477496 0
5026 24.24242424246064 48.48484848477933 0
5027 25.25252525256281 48.4848484847837 0
5028 26.26262626266497 48.48484848478806 0
5029 27.27272727276713 48.48484848479241 0
5030 28.28282828286931 48.48484848479676 0
5031 29.29292929297146 48.48484848480114 0
5032 30.30303030307364 48.48484848480551 0
5033 31.31313131317585 48.48484848480987 0
5034 32.32323232327914 48.48484848481423 0
5035 33.33333333338305 48.48484848481861 0
5036 34.34343434348696 48.48484848482296 0
5037 35.35353535359086 48.48484848482734 0
5038 36.36363636369398 48.48484848483169 0
5039 37.37373737379485 48.48484848483606 0
5040 38.38383838389506 48.48484848484042 0
5041 39.39393939399525 48.48484848484478 0
5042 40.40404040409547 48.48484848484915 0
5043 41.4141414141957 48.48484848485352 0
5044 42.4242424242959 48.48484848485788 0
5045 43.43434343439611 48.48484848486224 0
5046 44.44444444449631 48.4848484848666 0
5047 45.45454545459653 48.48484848487097 0
5048 46.46464646469673 48.48484848487533 0
5049 47.47474747479695 48.48484848487969 0
5050 48.48484848489716 48.48484848488405 0
5051 49.49494949499736 48.48484848488843 0
5052 50.50505050509756 48.48484848489278 0
5053 51.51515151519777 48.48484848489714 0
5054 52.52525252529799 48.48484848490151 0
5055 53.53535353539819 48.48484848490586 0
5056 54.5454545454984 48.48484848491023 0
5057 55.55555555559862 48.48484848491461 0
5058 56.56565656569883 48.48484848491897 0
5059 57.57575757579903 48.48484848492332 0
5060 58.58585858589924 48.4848484849277 0
5061 59.59595959599946 48.48484848493207 0
5062 60.60606060609967 48.48484848493642 0
5063 61.61616161619986 48.4848484849408 0
5064 62.62626262630008 48.48484848494515 0
5065 63.63636363640025 48.48484848494952 0
5066 64.64646464650028 48.48484848495387 0
5067 65.65656565660028 48.48484848495825 0
5068 66.66666666670028 48.4848484849626 0
5069 67.67676767680027 48.48484848496697 0
5070 68.68686868690023 48.48484848497133 0
5071 69.69696969700024 48.4848484849757 0
5072 70.70707070710026 48.48484848498006 0
5073 71.71717171720022 48.48484848498443 0
5074 72.7272727273002 48.48484848498879 0
5075 73.73737373740022 48.48484848499314 0
5076 74.74747474750021 48.48484848499753 0
5077 75.75757575760019 48.48484848500188 0
5078 76.76767676770021 48.48484848500625 0
5079 77.7777777778002 48.4848484850106 0
5080 78.78787878790017 48.48484848501498 0
5081 79.79797979800014 48.48484848501932 0
5082 80.80808080810017 48.4848484850237 0
5083 81.81818181820015 48.48484848502805 0
5084 82.82828282830013 48.48484848503242 0
5085 83.83838383840015 48.48484848503679 0
5086 84.84848484850014 48.48484848504116 0
5087 85.85858585860012 48.48484848504552 0
5088 86.86868686870011 48.48484848504987 0
5089 87.8787878788001 48.48484848505426 0
5090 88.8888888889001 48.48484848505861 0
5091 89.89898989900007 48.48484848506298 0
5092 90.9090909091001 48.48484848506733 0
5093 91.9191919192001 48.48484848507169 0
5094 92.92929292930006 48.48484848507606 0
5095 93.93939393940003 48.48484848508043 0
5096 94.94949494950006 48.48484848508478 0
5097 95.95959595960002 48.48484848508916 0
5098 96.96969696970002 48.48484848509352 0
5099 97.97979797980003 48.48484848509788 0
5100 98.98989898990001 48.48484848510225 0
5101 1.010101010102649 49.49494949477834 0
5102 2.02020202020534 49.49494949478273 0
5103 3.030303030308008 49.49494949478711 0
5104 4.040404040410548 49.49494949479148 0
5105 5.050505050513033 49.49494949479586 0
5106 6.060606060615582 49.49494949480025 0
5107 7.070707070718363 49.49494949480464 0
5108 8.080808080821289 49.49494949480901 0
5109 9.090909090924225 49.49494949481339 0
5110 10.10101010102715 49.49494949481777 0
5111 11.11111111113008 49.49494949482216 0
5112 12.12121212123292 49.49494949482653 0
5113 13.13131313133533 49.49494949483091 0
5114 14.14141414143742 49.49494949483528 0
5115 15.15151515153945 49.49494949483967 0
5116 16.1616161616415 49.49494949484405 0
5117 17.17171717174354 49.49494949484843 0
5118 18.18181818184557 49.4949494948528 0
5119 19.19191919194761 49.4949494948572 0
5120 20.20202020204965 49.49494949486157 0
5121 21.21212121215169 49.49494949486595 0
5122 22.22222222225373 49.49494949487035 0
5123 23.23232323235577 49.49494949487472 0
5124 24.2424242424578 49.49494949487909 0
5125 25.25252525255985 49.49494949488346 0
5126 26.26262626266189 49.49494949488786 0
5127 27.27272727276393 49.49494949489225 0
5128 28.28282828286597 49.49494949489662 0
5129 29.29292929296801 49.49494949490101 0
5130 30.30303030307006 49.49494949490538 0
5131 31.31313131317214 49.49494949490975 0
5132 32.32323232327533 49.49494949491413 0
5133 33.33333333337916 49.49494949491852 0
5134 34.34343434348297 49.49494949492289 0
5135 35.35353535358679 49.49494949492727 0
5136 36.36363636368983 49.49494949493166 0
5137 37.37373737379067 49.49494949493602 0
5138 38.38383838389086 49.49494949494043 0
5139 39.39393939399105 49.49494949494481 0
5140 40.40404040409123 49.4949494949492 0
5141 41.41414141419146 49.49494949495356 0
5142 42.42424242429163 49.49494949495794 0
5143 43.43434343439183 49.49494949496233 0
5144 44.44444444449202 49.4949494949667 0
5145 45.45454545459221 49.49494949497108 0
5146 46.46464646469241 49.49494949497547 0
5147 47.47474747479259 49.49494949497984 0
5148 48.48484848489279 49.49494949498421 0
5149 49.49494949499298 49.4949494949886 0
5150 50.50505050509318 49.49494949499298 0
5151 51.51515151519336 49.49494949499736 0
5152 52.52525252529355 49.49494949500175 0
5153 53.53535353539376 49.49494949500613 0
5154 54.54545454549395 49.4949494950105 0
5155 55.55555555559413 49.49494949501489 0
5156 56.56565656569434 49.49494949501928 0
5157 57.57575757579452 49.49494949502365 0
5158 58.58585858589471 49.49494949502802 0
5159 59.59595959599491 49.4949494950324 0
5160 60.60606060609508 49.49494949503678 0
5161 61.61616161619528 49.49494949504117 0
5162 62.62626262629549 49.49494949504555 0
5163 63.63636363639565 49.49494949504994 0
5164 64.64646464649579 49.49494949505431 0
5165 65.65656565659592 49.49494949505869 0
5166 66.66666666669605 49.49494949506307 0
5167 67.67676767679617 49.49494949506745 0
5168 68.68686868689625 49.49494949507182 0
5169 69.6969696969964 49.4949494950762 0
5170 70.70707070709652 49.49494949508059 0
5171 71.71717171719663 49.49494949508498 0
5172 72.72727272729674 49.49494949508936 0
5173 73.73737373739689 49.49494949509374 0
5174 74.74747474749699 49.49494949509811 0
5175 75.75757575759712 49.4949494951025 0
5176 76.76767676769725 49.49494949510687 0
5177 77.77777777779737 49.49494949511124 0
5178 78.78787878789748 49.49494949511563 0
5179 79.79797979799758 49.49494949512003 0
5180 80.80808080809773 49.4949494951244 0
5181 81.81818181819784 49.49494949512878 0
5182 82.82828282829796 49.49494949513316 0
5183 83.8383838383981 49.49494949513753 0
5184 84.8484848484982 49.49494949514191 0
5185 85.8585858585983 49.4949494951463 0
5186 86.86868686869843 49.49494949515068 0
5187 87.87878787879856 49.49494949515507 0
5188 88.88888888889866 49.49494949515945 0
5189 89.89898989899876 49.49494949516382 0
5190 90.90909090909891 49.4949494951682 0
5191 91.91919191919906 49.49494949517258 0
5192 92.92929292929915 49.49494949517696 0
5193 93.93939393939928 49.49494949518133 0
5194 94.94949494949941 49.49494949518572 0
5195 95.95959595959951 49.4949494951901 0
5196 96.96969696969961 49.49494949519448 0
5197 97.97979797979977 49.49494949519887 0
5198 98.98989898989987 49.49494949520324 0
5199 1.010101010102537 50.50505050487771 0
5200 2.020202020205115 50.50505050488211 0
5201 3.03030303030767 50.50505050488652 0
5202 4.040404040410098 50.50505050489092 0
5203 5.050505050512465 50.50505050489532 0
5204 6.060606060614898 50.5050505048997 0
5205 7.070707070717567 50.5050505049041 0
5206 8.080808080820388 50.5050505049085 0
5207 9.090909090923216 50.50505050491288 0
5208 10.10101010102603 50.50505050491729 0
5209 11.11111111112885 50.50505050492168 0
5210 12.12121212123158 50.50505050492608 0
5211 13.13131313133388 50.50505050493049 0
5212 14.14141414143584 50.50505050493489 0
5213 15.15151515153776 50.50505050493928 0
5214 16.16161616163967 50.50505050494366 0
5215 17.17171717174158 50.50505050494807 0
5216 18.1818181818435 50.50505050495246 0
5217 19.19191919194541 50.50505050495687 0
5218 20.20202020204731 50.50505050496128 0
5219 21.21212121214923 50.50505050496566 0
5220 22.22222222225115 50.50505050497006 0
5221 23.23232323235307 50.50505050497445 0
5222 24.24242424245498 50.50505050497883 0
5223 25.25252525255689 50.50505050498323 0
5224 26.2626262626588 50.50505050498764 0
5225 27.27272727276072 50.50505050499206 0
5226 28.28282828286264 50.50505050499643 0
5227 29.29292929296455 50.50505050500084 0
5228 30.30303030306648 50.50505050500524 0
5229 31.31313131316844 50.50505050500963 0
5230 32.32323232327153 50.50505050501403 0
5231 33.33333333337525 50.50505050501841 0
5232 34.34343434347899 50.50505050502282 0
5233 35.3535353535827 50.50505050502723 0
5234 36.36363636368569 50.50505050503161 0
5235 37.3737373737865 50.50505050503601 0
5236 38.38383838388668 50.5050505050404 0
5237 39.39393939398685 50.50505050504481 0
5238 40.40404040408701 50.5050505050492 0
5239 41.41414141418719 50.5050505050536 0
5240 42.42424242428737 50.50505050505799 0
5241 43.43434343438756 50.5050505050624 0
5242 44.44444444448772 50.50505050506678 0
5243 45.45454545458789 50.50505050507118 0
5244 46.46464646468807 50.50505050507559 0
5245 47.47474747478825 50.50505050507998 0
5246 48.48484848488842 50.50505050508436 0
5247 49.4949494949886 50.50505050508878 0
5248 50.50505050508878 50.50505050509317 0
5249 51.51515151518895 50.50505050509757 0
5250 52.52525252528912 50.50505050510196 0
5251 53.5353535353893 50.50505050510635 0
5252 54.54545454548948 50.50505050511076 0
5253 55.55555555558965 50.50505050511516 0
5254 56.56565656568984 50.50505050511956 0
5255 57.57575757579001 50.50505050512395 0
5256 58.58585858589018 50.50505050512835 0
5257 59.59595959599036 50.50505050513274 0
5258 60.60606060609054 50.50505050513715 0
5259 61.61616161619071 50.50505050514153 0
5260 62.62626262629088 50.50505050514595 0
5261 63.63636363639107 50.50505050515032 0
5262 64.6464646464913 50.50505050515473 0
5263 65.65656565659154 50.50505050515913 0
5264 66.66666666669181 50.50505050516354 0
5265 67.67676767679207 50.50505050516792 0
5266 68.68686868689227 50.50505050517232 0
5267 69.69696969699254 50.5050505051767 0
5268 70.7070707070928 50.50505050518111 0
5269 71.71717171719305 50.50505050518551 0
5270 72.72727272729327 50.50505050518991 0
5271 73.73737373739354 50.50505050519428 0
5272 74.74747474749378 50.50505050519869 0
5273 75.75757575759403 50.50505050520309 0
5274 76.7676767676943 50.50505050520749 0
5275 77.77777777779457 50.50505050521188 0
5276 78.78787878789475 50.50505050521629 0
5277 79.79797979799504 50.50505050522067 0
5278 80.8080808080953 50.50505050522509 0
5279 81.81818181819554 50.50505050522948 0
5280 82.82828282829578 50.50505050523388 0
5281 83.83838383839603 50.50505050523827 0
5282 84.84848484849627 50.50505050524266 0
5283 85.85858585859651 50.50505050524706 0
5284 86.86868686869678 50.50505050525146 0
5285 87.87878787879703 50.50505050525584 0
5286 88.88888888889724 50.50505050526025 0
5287 89.89898989899753 50.50505050526466 0
5288 90.90909090909777 50.50505050526905 0
5289 91.91919191919803 50.50505050527345 0
5290 92.92929292929827 50.50505050527785 0
5291 93.9393939393985 50.50505050528223 0
5292 94.94949494949876 50.50505050528663 0
5293 95.959595959599 50.50505050529103 0
5294 96.96969696969923 50.50505050529543 0
5295 97.97979797979949 50.50505050529982 0
5296 98.98989898989976 50.50505050530423 0
5297 1.010101010102424 51.5151515149771 0
5298 2.02020202020489 51.5151515149815 0
5299 3.030303030307333 51.51515151498592 0
5300 4.040404040409642 51.51515151499033 0
5301 5.050505050511894 51.51515151499473 0
5302 6.060606060614214 51.51515151499915 0
5303 7.070707070716773 51.51515151500357 0
5304 8.080808080819486 51.51515151500799 0
5305 9.090909090922203 51.51515151501241 0
5306 10.10101010102492 51.51515151501682 0
5307 11.11111111112763 51.51515151502123 0
5308 12.12121212123025 51.51515151502564 0
5309 13.13131313133244 51.51515151503005 0
5310 14.14141414143426 51.51515151503447 0
5311 15.15151515153605 51.51515151503889 0
5312 16.16161616163784 51.51515151504329 0
5313 17.17171717173963 51.51515151504773 0
5314 18.18181818184142 51.51515151505212 0
5315 19.19191919194321 51.51515151505655 0
5316 20.20202020204499 51.51515151506095 0
5317 21.21212121214678 51.51515151506536 0
5318 22.22222222224857 51.5151515150698 0
5319 23.23232323235037 51.51515151507419 0
5320 24.24242424245215 51.51515151507862 0
5321 25.25252525255394 51.51515151508302 0
5322 26.26262626265572 51.51515151508744 0
5323 27.27272727275751 51.51515151509185 0
5324 28.28282828285931 51.51515151509627 0
5325 29.2929292929611 51.51515151510068 0
5326 30.30303030306289 51.5151515151051 0
5327 31.31313131316473 51.5151515151095 0
5328 32.32323232326772 51.51515151511392 0
5329 33.33333333337136 51.51515151511833 0
5330 34.343434343475 51.51515151512275 0
5331 35.35353535357864 51.51515151512716 0
5332 36.36363636368153 51.51515151513156 0
5333 37.37373737378231 51.51515151513598 0
5334 38.38383838388248 51.5151515151404 0
5335 39.39393939398262 51.51515151514481 0
5336 40.40404040408279 51.51515151514924 0
5337 41.41414141418296 51.51515151515364 0
5338 42.42424242428311 51.51515151515805 0
5339 43.43434343438328 51.51515151516247 0
5340 44.44444444448341 51.51515151516689 0
5341 45.45454545458357 51.51515151517129 0
5342 46.46464646468374 51.51515151517571 0
5343 47.4747474747839 51.51515151518011 0
5344 48.48484848488407 51.51515151518456 0
5345 49.49494949498423 51.51515151518895 0
5346 50.50505050508438 51.51515151519336 0
5347 51.51515151518454 51.51515151519776 0
5348 52.52525252528471 51.5151515152022 0
5349 53.53535353538486 51.5151515152066 0
5350 54.54545454548501 51.51515151521102 0
5351 55.55555555558517 51.51515151521542 0
5352 56.56565656568534 51.51515151521985 0
5353 57.57575757578549 51.51515151522425 0
5354 58.58585858588566 51.51515151522868 0
5355 59.59595959598582 51.51515151523309 0
5356 60.60606060608597 51.5151515152375 0
5357 61.61616161618613 51.51515151524192 0
5358 62.62626262628628 51.51515151524634 0
5359 63.63636363638648 51.51515151525074 0
5360 64.64646464648681 51.51515151525516 0
5361 65.65656565658716 51.51515151525956 0
5362 66.66666666668758 51.51515151526398 0
5363 67.67676767678797 51.51515151526839 0
5364 68.6868686868883 51.51515151527282 0
5365 69.6969696969887 51.51515151527723 0
5366 70.70707070708912 51.51515151528164 0
5367 71.71717171718944 51.51515151528605 0
5368 72.72727272728983 51.51515151529046 0
5369 73.73737373739021 51.51515151529487 0
5370 74.74747474749057 51.5151515152993 0
5371 75.75757575759096 51.51515151530371 0
5372 76.76767676769134 51.51515151530813 0
5373 77.77777777779173 51.51515151531253 0
5374 78.7878787878921 51.51515151531695 0
5375 79.79797979799247 51.51515151532136 0
5376 80.80808080809285 51.51515151532578 0
5377 81.81818181819321 51.51515151533017 0
5378 82.8282828282936 51.51515151533461 0
5379 83.83838383839398 51.51515151533902 0
5380 84.84848484849434 51.51515151534342 0
5381 85.85858585859472 51.51515151534785 0
5382 86.86868686869511 51.51515151535227 0
5383 87.87878787879549 51.51515151535666 0
5384 88.88888888889583 51.51515151536108 0
5385 89.89898989899622 51.5151515153655 0
5386 90.90909090909665 51.51515151536992 0
5387 91.919191919197 51.51515151537432 0
5388 92.92929292929736 51.51515151537872 0
5389 93.93939393939776 51.51515151538316 0
5390 94.94949494949813 51.51515151538756 0
5391 95.95959595959849 51.51515151539197 0
5392 96.96969696969889 51.5151515153964 0
5393 97.97979797979926 51.5151515154008 0
5394 98.98989898989961 51.51515151540521 0
5395 1.010101010102311 52.52525252507647 0
5396 2.020202020204665 52.52525252508091 0
5397 3.030303030306995 52.52525252508532 0
5398 4.040404040409192 52.52525252508975 0
5399 5.050505050511326 52.52525252509419 0
5400 6.06060606061353 52.52525252509862 0
5401 7.070707070715979 52.52525252510305 0
5402 8.080808080818583 52.52525252510748 0
5403 9.090909090921194 52.52525252511192 0
5404 10.1010101010238 52.52525252511635 0
5405 11.11111111112641 52.52525252512078 0
5406 12.12121212122892 52.52525252512521 0
5407 13.13131313133099 52.52525252512962 0
5408 14.14141414143269 52.52525252513405 0
5409 15.15151515153435 52.52525252513849 0
5410 16.16161616163602 52.52525252514292 0
5411 17.17171717173768 52.52525252514736 0
5412 18.18181818183934 52.52525252515178 0
5413 19.19191919194101 52.5252525251562 0
5414 20.20202020204266 52.52525252516065 0
5415 21.21212121214433 52.52525252516507 0
5416 22.222222222246 52.5252525251695 0
5417 23.23232323234765 52.52525252517393 0
5418 24.24242424244932 52.52525252517836 0
5419 25.25252525255098 52.52525252518279 0
5420 26.26262626265265 52.52525252518722 0
5421 27.27272727275431 52.52525252519165 0
5422 28.28282828285598 52.52525252519608 0
5423 29.29292929295764 52.52525252520051 0
5424 30.3030303030593 52.52525252520496 0
5425 31.31313131316102 52.52525252520938 0
5426 32.32323232326391 52.5252525252138 0
5427 33.33333333336746 52.52525252521824 0
5428 34.343434343471 52.52525252522266 0
5429 35.35353535357456 52.5252525252271 0
5430 36.36363636367739 52.52525252523154 0
5431 37.37373737377814 52.52525252523596 0
5432 38.38383838387826 52.52525252524039 0
5433 39.3939393939784 52.52525252524484 0
5434 40.40404040407856 52.52525252524925 0
5435 41.41414141417869 52.52525252525368 0
5436 42.42424242427884 52.52525252525811 0
5437 43.43434343437899 52.52525252526255 0
5438 44.44444444447912 52.52525252526696 0
5439 45.45454545457926 52.5252525252714 0
5440 46.46464646467942 52.52525252527583 0
5441 47.47474747477956 52.52525252528026 0
5442 48.48484848487968 52.52525252528469 0
5443 49.49494949497983 52.52525252528912 0
5444 50.50505050507998 52.52525252529355 0
5445 51.51515151518011 52.52525252529799 0
5446 52.52525252528027 52.52525252530243 0
5447 53.5353535353804 52.52525252530684 0
5448 54.54545454548055 52.52525252531127 0
5449 55.55555555558068 52.52525252531572 0
5450 56.56565656568084 52.52525252532013 0
5451 57.57575757578098 52.52525252532458 0
5452 58.58585858588112 52.52525252532899 0
5453 59.59595959598127 52.52525252533344 0
5454 60.60606060608142 52.52525252533786 0
5455 61.61616161618153 52.5252525253423 0
5456 62.62626262628169 52.52525252534672 0
5457 63.6363636363819 52.52525252535115 0
5458 64.64646464648231 52.52525252535558 0
5459 65.65656565658283 52.52525252536002 0
5460 66.66666666668334 52.52525252536444 0
5461 67.67676767678383 52.52525252536887 0
5462 68.68686868688432 52.52525252537331 0
5463 69.69696969698487 52.52525252537774 0
5464 70.70707070708536 52.52525252538217 0
5465 71.71717171718586 52.52525252538659 0
5466 72.72727272728636 52.52525252539103 0
5467 73.73737373738686 52.52525252539544 0
5468 74.74747474748736 52.52525252539988 0
5469 75.75757575758786 52.52525252540432 0
5470 76.76767676768839 52.52525252540875 0
5471 77.7777777777889 52.52525252541318 0
5472 78.78787878788937 52.52525252541762 0
5473 79.79797979798988 52.52525252542205 0
5474 80.80808080809041 52.52525252542647 0
5475 81.81818181819091 52.52525252543089 0
5476 82.82828282829141 52.52525252543532 0
5477 83.83838383839193 52.52525252543976 0
5478 84.84848484849243 52.52525252544419 0
5479 85.85858585859293 52.52525252544863 0
5480 86.86868686869343 52.52525252545306 0
5481 87.87878787879396 52.52525252545749 0
5482 88.88888888889446 52.52525252546192 0
5483 89.89898989899496 52.52525252546634 0
5484 90.90909090909545 52.52525252547076 0
5485 91.91919191919595 52.5252525254752 0
5486 92.92929292929648 52.52525252547963 0
5487 93.93939393939696 52.52525252548406 0
5488 94.94949494949748 52.5252525254885 0
5489 95.95959595959798 52.52525252549293 0
5490 96.96969696969849 52.52525252549736 0
5491 97.97979797979897 52.52525252550178 0
5492 98.98989898989947 52.52525252550622 0
5493 1.010101010102198 53.53535353517585 0
5494 2.02020202020444 53.53535353518029 0
5495 3.030303030306658 53.53535353518475 0
5496 4.040404040408737 53.5353535351892 0
5497 5.050505050510758 53.53535353519364 0
5498 6.060606060612846 53.53535353519809 0
5499 7.070707070715184 53.53535353520254 0
5500 8.080808080817681 53.53535353520698 0
5501 9.090909090920185 53.53535353521141 0
5502 10.10101010102269 53.53535353521588 0
5503 11.11111111112518 53.53535353522032 0
5504 12.12121212122758 53.53535353522474 0
5505 13.13131313132953 53.53535353522921 0
5506 14.14141414143112 53.53535353523366 0
5507 15.15151515153265 53.53535353523812 0
5508 16.16161616163419 53.53535353524256 0
5509 17.17171717173572 53.535353535247 0
5510 18.18181818183727 53.53535353525145 0
5511 19.1919191919388 53.53535353525589 0
5512 20.20202020204033 53.53535353526034 0
5513 21.21212121214187 53.53535353526478 0
5514 22.22222222224341 53.53535353526924 0
5515 23.23232323234496 53.53535353527368 0
5516 24.24242424244649 53.53535353527813 0
5517 25.25252525254803 53.53535353528257 0
5518 26.26262626264957 53.53535353528702 0
5519 27.2727272727511 53.53535353529146 0
5520 28.28282828285265 53.53535353529591 0
5521 29.29292929295418 53.53535353530036 0
5522 30.30303030305572 53.53535353530482 0
5523 31.31313131315731 53.53535353530926 0
5524 32.3232323232601 53.53535353531371 0
5525 33.33333333336356 53.53535353531815 0
5526 34.34343434346702 53.5353535353226 0
5527 35.35353535357048 53.53535353532705 0
5528 36.36363636367324 53.5353535353315 0
5529 37.37373737377396 53.53535353533596 0
5530 38.38383838387409 53.5353535353404 0
5531 39.39393939397419 53.53535353534484 0
5532 40.40404040407432 53.53535353534928 0
5533 41.41414141417446 53.53535353535372 0
5534 42.42424242427458 53.53535353535817 0
5535 43.43434343437471 53.53535353536263 0
5536 44.44444444447483 53.53535353536707 0
5537 45.45454545457496 53.53535353537151 0
5538 46.46464646467508 53.53535353537596 0
5539 47.47474747477521 53.53535353538042 0
5540 48.48484848487532 53.53535353538485 0
5541 49.49494949497546 53.53535353538931 0
5542 50.50505050507559 53.53535353539376 0
5543 51.51515151517571 53.53535353539819 0
5544 52.52525252527583 53.53535353540266 0
5545 53.53535353537596 53.53535353540708 0
5546 54.54545454547609 53.53535353541153 0
5547 55.55555555557621 53.53535353541599 0
5548 56.56565656567635 53.53535353542043 0
5549 57.57575757577646 53.53535353542488 0
5550 58.58585858587659 53.53535353542933 0
5551 59.59595959597672 53.53535353543377 0
5552 60.60606060607684 53.53535353543822 0
5553 61.61616161617695 53.53535353544267 0
5554 62.62626262627708 53.53535353544712 0
5555 63.63636363637731 53.53535353545157 0
5556 64.64646464647782 53.53535353545601 0
5557 65.65656565657846 53.53535353546044 0
5558 66.66666666667911 53.53535353546491 0
5559 67.67676767677975 53.53535353546937 0
5560 68.68686868688033 53.53535353547379 0
5561 69.696969696981 53.53535353547825 0
5562 70.70707070708166 53.53535353548269 0
5563 71.71717171718225 53.53535353548712 0
5564 72.72727272728289 53.53535353549159 0
5565 73.73737373738354 53.53535353549603 0
5566 74.74747474748418 53.53535353550048 0
5567 75.75757575758479 53.53535353550492 0
5568 76.76767676768543 53.53535353550937 0
5569 77.77777777778608 53.53535353551383 0
5570 78.7878787878867 53.53535353551828 0
5571 79.79797979798731 53.53535353552272 0
5572 80.80808080808795 53.53535353552715 0
5573 81.81818181818861 53.53535353553161 0
5574 82.82828282828922 53.53535353553605 0
5575 83.83838383838986 53.5353535355405 0
5576 84.8484848484905 53.53535353554495 0
5577 85.85858585859114 53.5353535355494 0
5578 86.86868686869178 53.53535353555385 0
5579 87.87878787879239 53.53535353555829 0
5580 88.88888888889304 53.53535353556273 0
5581 89.89898989899365 53.53535353556719 0
5582 90.90909090909432 53.53535353557162 0
5583 91.91919191919493 53.53535353557609 0
5584 92.92929292929557 53.53535353558051 0
5585 93.93939393939623 53.53535353558498 0
5586 94.94949494949682 53.53535353558942 0
5587 95.95959595959746 53.53535353559386 0
5588 96.96969696969809 53.53535353559831 0
5589 97.97979797979872 53.53535353560275 0
5590 98.98989898989936 53.53535353560721 0
5591 1.010101010102086 54.54545454527523 0
5592 2.020202020204216 54.54545454527968 0
5593 3.03030303030632 54.54545454528414 0
5594 4.040404040408286 54.54545454528863 0
5595 5.050505050510187 54.54545454529308 0
5596 6.060606060612161 54.54545454529754 0
5597 7.070707070714388 54.54545454530199 0
5598 8.080808080816778 54.54545454530648 0
5599 9.090909090919176 54.54545454531092 0
5600 10.10101010102157 54.5454545453154 0
5601 11.11111111112396 54.54545454531986 0
5602 12.12121212122625 54.54545454532432 0
5603 13.13131313132808 54.54545454532879 0
5604 14.14141414142954 54.54545454533324 0
5605 15.15151515153095 54.54545454533771 0
5606 16.16161616163236 54.54545454534218 0
5607 17.17171717173377 54.54545454534664 0
5608 18.18181818183518 54.54545454535111 0
5609 19.1919191919366 54.54545454535558 0
5610 20.20202020203801 54.54545454536004 0
5611 21.21212121213942 54.54545454536449 0
5612 22.22222222224084 54.54545454536895 0
5613 23.23232323234225 54.54545454537342 0
5614 24.24242424244365 54.54545454537789 0
5615 25.25252525254507 54.54545454538236 0
5616 26.26262626264649 54.54545454538682 0
5617 27.27272727274789 54.54545454539129 0
5618 28.28282828284932 54.54545454539574 0
5619 29.29292929295072 54.5454545454002 0
5620 30.30303030305214 54.54545454540467 0
5621 31.31313131315361 54.54545454540914 0
5622 32.32323232325629 54.54545454541359 0
5623 33.33333333335966 54.54545454541807 0
5624 34.34343434346303 54.54545454542254 0
5625 35.3535353535664 54.54545454542699 0
5626 36.36363636366909 54.54545454543145 0
5627 37.37373737376978 54.54545454543593 0
5628 38.38383838386989 54.54545454544039 0
5629 39.39393939396999 54.54545454544484 0
5630 40.40404040407009 54.54545454544932 0
5631 41.4141414141702 54.54545454545377 0
5632 42.42424242427032 54.54545454545823 0
5633 43.43434343437043 54.54545454546269 0
5634 44.44444444447053 54.54545454546717 0
5635 45.45454545457063 54.54545454547161 0
5636 46.46464646467075 54.54545454547608 0
5637 47.47474747477087 54.54545454548055 0
5638 48.48484848487097 54.54545454548501 0
5639 49.49494949497108 54.54545454548948 0
5640 50.5050505050712 54.54545454549395 0
5641 51.51515151517131 54.54545454549842 0
5642 52.5252525252714 54.54545454550288 0
5643 53.5353535353715 54.54545454550733 0
5644 54.54545454547163 54.5454545455118 0
5645 55.55555555557173 54.54545454551626 0
5646 56.56565656567184 54.54545454552073 0
5647 57.57575757577196 54.54545454552519 0
5648 58.58585858587207 54.54545454552965 0
5649 59.59595959597217 54.54545454553411 0
5650 60.60606060607228 54.54545454553858 0
5651 61.61616161617238 54.54545454554304 0
5652 62.62626262627249 54.5454545455475 0
5653 63.63636363637272 54.54545454555196 0
5654 64.64646464647333 54.54545454555644 0
5655 65.6565656565741 54.5454545455609 0
5656 66.66666666667487 54.54545454556536 0
5657 67.67676767677565 54.54545454556985 0
5658 68.68686868687635 54.54545454557429 0
5659 69.69696969697713 54.54545454557875 0
5660 70.70707070707792 54.54545454558323 0
5661 71.71717171717867 54.54545454558769 0
5662 72.72727272727943 54.54545454559216 0
5663 73.73737373738021 54.54545454559662 0
5664 74.74747474748096 54.54545454560108 0
5665 75.75757575758172 54.54545454560554 0
5666 76.76767676768247 54.54545454561 0
5667 77.77777777778326 54.54545454561447 0
5668 78.78787878788398 54.54545454561892 0
5669 79.79797979798475 54.54545454562339 0
5670 80.80808080808551 54.54545454562785 0
5671 81.8181818181863 54.54545454563232 0
5672 82.82828282828706 54.54545454563678 0
5673 83.83838383838781 54.54545454564123 0
5674 84.84848484848857 54.54545454564571 0
5675 85.85858585858932 54.54545454565017 0
5676 86.86868686869011 54.54545454565464 0
5677 87.87878787879083 54.54545454565911 0
5678 88.88888888889163 54.54545454566357 0
5679 89.89898989899235 54.54545454566804 0
5680 90.90909090909318 54.54545454567251 0
5681 91.91919191919391 54.54545454567697 0
5682 92.92929292929466 54.54545454568142 0
5683 93.93939393939544 54.54545454568589 0
5684 94.9494949494962 54.54545454569035 0
5685 95.95959595959694 54.54545454569481 0
5686 96.96969696969769 54.54545454569928 0
5687 97.97979797979846 54.54545454570374 0
5688 98.98989898989925 54.5454545457082 0
5689 1.010101010101973 55.55555555537457 0
5690 2.02020202020399 55.55555555537907 0
5691 3.030303030305983 55.55555555538355 0
5692 4.040404040407832 55.55555555538803 0
5693 5.050505050509619 55.5555555553925 0
5694 6.060606060611477 55.55555555539698 0
5695 7.070707070713594 55.55555555540146 0
5696 8.080808080815876 55.55555555540595 0
5697 9.090909090918167 55.55555555541044 0
5698 10.10101010102045 55.55555555541492 0
5699 11.11111111112274 55.55555555541939 0
5700 12.12121212122492 55.55555555542387 0
5701 13.13131313132663 55.55555555542835 0
5702 14.14141414142796 55.55555555543283 0
5703 15.15151515152925 55.55555555543729 0
5704 16.16161616163054 55.5555555554418 0
5705 17.17171717173182 55.55555555544628 0
5706 18.18181818183311 55.55555555545074 0
5707 19.1919191919344 55.55555555545524 0
5708 20.20202020203568 55.55555555545972 0
5709 21.21212121213696 55.55555555546418 0
5710 22.22222222223825 55.55555555546869 0
5711 23.23232323233955 55.55555555547316 0
5712 24.24242424244082 55.55555555547762 0
5713 25.25252525254212 55.55555555548211 0
5714 26.2626262626434 55.55555555548661 0
5715 27.27272727274469 55.55555555549108 0
5716 28.28282828284599 55.55555555549557 0
5717 29.29292929294726 55.55555555550005 0
5718 30.30303030304856 55.55555555550451 0
5719 31.3131313131499 55.555555555509 0
5720 32.32323232325248 55.55555555551349 0
5721 33.33333333335577 55.55555555551797 0
5722 34.34343434345905 55.55555555552245 0
5723 35.35353535356232 55.55555555552692 0
5724 36.36363636366493 55.55555555553141 0
5725 37.37373737376561 55.55555555553588 0
5726 38.38383838386567 55.55555555554036 0
5727 39.39393939396577 55.55555555554486 0
5728 40.40404040406585 55.55555555554933 0
5729 41.41414141416597 55.55555555555382 0
5730 42.42424242426605 55.55555555555829 0
5731 43.43434343436616 55.55555555556276 0
5732 44.44444444446625 55.55555555556725 0
5733 45.45454545456632 55.55555555557173 0
5734 46.46464646466644 55.55555555557621 0
5735 47.47474747476651 55.55555555558068 0
5736 48.4848484848666 55.55555555558517 0
5737 49.49494949496669 55.55555555558964 0
5738 50.50505050506679 55.55555555559413 0
5739 51.51515151516686 55.55555555559862 0
5740 52.52525252526698 55.55555555560309 0
5741 53.53535353536707 55.55555555560757 0
5742 54.54545454546715 55.55555555561206 0
5743 55.55555555556725 55.55555555561652 0
5744 56.56565656566735 55.55555555562101 0
5745 57.57575757576744 55.55555555562549 0
5746 58.58585858586752 55.55555555562998 0
5747 59.59595959596763 55.55555555563446 0
5748 60.60606060606773 55.55555555563895 0
5749 61.61616161616781 55.55555555564341 0
5750 62.62626262626789 55.5555555556479 0
5751 63.63636363636813 55.55555555565238 0
5752 64.64646464646884 55.55555555565685 0
5753 65.65656565656973 55.55555555566133 0
5754 66.66666666667064 55.55555555566582 0
5755 67.67676767677156 55.5555555556703 0
5756 68.6868686868724 55.55555555567479 0
5757 69.6969696969733 55.55555555567926 0
5758 70.70707070707421 55.55555555568374 0
5759 71.71717171717509 55.55555555568823 0
5760 72.72727272727596 55.55555555569269 0
5761 73.73737373737686 55.55555555569718 0
5762 74.74747474747775 55.55555555570165 0
5763 75.75757575757865 55.55555555570614 0
5764 76.76767676767955 55.55555555571063 0
5765 77.77777777778044 55.55555555571512 0
5766 78.78787878788128 55.55555555571958 0
5767 79.79797979798219 55.55555555572407 0
5768 80.80808080808309 55.55555555572856 0
5769 81.81818181818397 55.55555555573302 0
5770 82.82828282828487 55.55555555573751 0
5771 83.83838383838577 55.55555555574198 0
5772 84.84848484848666 55.55555555574647 0
5773 85.85858585858753 55.55555555575096 0
5774 86.86868686868843 55.55555555575542 0
5775 87.8787878787893 55.55555555575991 0
5776 88.88888888889021 55.5555555557644 0
5777 89.8989898989911 55.55555555576886 0
5778 90.90909090909197 55.55555555577335 0
5779 91.91919191919288 55.55555555577784 0
5780 92.92929292929378 55.55555555578231 0
5781 93.93939393939466 55.5555555557868 0
5782 94.94949494949554 55.55555555579127 0
5783 95.95959595959643 55.55555555579574 0
5784 96.96969696969731 55.55555555580023 0
5785 97.97979797979821 55.55555555580472 0
5786 98.9898989898991 55.55555555580919 0
5787 1.01010101010186 56.56565656547399 0
5788 2.020202020203766 56.56565656547848 0
5789 3.030303030305645 56.56565656548299 0
5790 4.040404040407379 56.56565656548747 0
5791 5.050505050509049 56.56565656549197 0
5792 6.060606060610793 56.56565656549648 0
5793 7.070707070712801 56.56565656550097 0
5794 8.080808080814974 56.56565656550546 0
5795 9.090909090917155 56.56565656550995 0
5796 10.10101010101933 56.56565656551445 0
5797 11.11111111112151 56.56565656551896 0
5798 12.12121212122359 56.56565656552345 0
5799 13.13131313132518 56.56565656552794 0
5800 14.14141414142639 56.56565656553244 0
5801 15.15151515152755 56.56565656553693 0
5802 16.16161616162871 56.56565656554143 0
5803 17.17171717172987 56.56565656554594 0
5804 18.18181818183103 56.56565656555043 0
5805 19.19191919193219 56.56565656555492 0
5806 20.20202020203335 56.56565656555942 0
5807 21.21212121213451 56.56565656556393 0
5808 22.22222222223568 56.56565656556842 0
5809 23.23232323233684 56.56565656557291 0
5810 24.242424242438 56.56565656557741 0
5811 25.25252525253916 56.56565656558192 0
5812 26.26262626264031 56.56565656558641 0
5813 27.27272727274148 56.5656565655909 0
5814 28.28282828284265 56.56565656559541 0
5815 29.2929292929438 56.5656565655999 0
5816 30.30303030304498 56.56565656560441 0
5817 31.31313131314619 56.5656565656089 0
5818 32.32323232324867 56.56565656561338 0
5819 33.33333333335187 56.56565656561787 0
5820 34.34343434345506 56.56565656562238 0
5821 35.35353535355826 56.56565656562688 0
5822 36.36363636366079 56.56565656563137 0
5823 37.37373737376143 56.56565656563586 0
5824 38.38383838386149 56.56565656564038 0
5825 39.39393939396155 56.56565656564487 0
5826 40.40404040406164 56.56565656564936 0
5827 41.41414141416173 56.56565656565385 0
5828 42.42424242426179 56.56565656565837 0
5829 43.43434343436188 56.56565656566286 0
5830 44.44444444446193 56.56565656566735 0
5831 45.45454545456201 56.56565656567184 0
5832 46.4646464646621 56.56565656567633 0
5833 47.47474747476216 56.56565656568086 0
5834 48.48484848486224 56.56565656568534 0
5835 49.49494949496232 56.56565656568984 0
5836 50.50505050506239 56.56565656569434 0
5837 51.51515151516247 56.56565656569883 0
5838 52.52525252526255 56.56565656570332 0
5839 53.53535353536262 56.56565656570783 0
5840 54.54545454546269 56.56565656571232 0
5841 55.55555555556278 56.56565656571682 0
5842 56.56565656566286 56.56565656572133 0
5843 57.57575757576292 56.56565656572582 0
5844 58.585858585863 56.56565656573031 0
5845 59.59595959596307 56.56565656573481 0
5846 60.60606060606315 56.56565656573931 0
5847 61.61616161616323 56.56565656574379 0
5848 62.6262626262633 56.5656565657483 0
5849 63.63636363636354 56.5656565657528 0
5850 64.64646464646435 56.56565656575728 0
5851 65.65656565656536 56.5656565657618 0
5852 66.6666666666664 56.56565656576629 0
5853 67.67676767676741 56.56565656577078 0
5854 68.68686868686841 56.56565656577529 0
5855 69.69696969696946 56.56565656577976 0
5856 70.70707070707046 56.56565656578429 0
5857 71.71717171717148 56.56565656578877 0
5858 72.72727272727249 56.56565656579327 0
5859 73.73737373737353 56.56565656579775 0
5860 74.74747474747454 56.56565656580226 0
5861 75.75757575757555 56.56565656580677 0
5862 76.76767676767659 56.56565656581125 0
5863 77.77777777777763 56.56565656581575 0
5864 78.78787878787861 56.56565656582023 0
5865 79.79797979797964 56.56565656582476 0
5866 80.80808080808067 56.56565656582924 0
5867 81.81818181818167 56.56565656583373 0
5868 82.82828282828268 56.56565656583824 0
5869 83.83838383838372 56.56565656584273 0
5870 84.84848484848473 56.56565656584723 0
5871 85.85858585858574 56.56565656585173 0
5872 86.86868686868678 56.56565656585622 0
5873 87.87878787878776 56.56565656586072 0
5874 88.88888888888877 56.56565656586523 0
5875 89.8989898989898 56.56565656586972 0
5876 90.90909090909082 56.5656565658742 0
5877 91.91919191919186 56.5656565658787 0
5878 92.92929292929287 56.56565656588322 0
5879 93.9393939393939 56.56565656588771 0
5880 94.94949494949492 56.5656565658922 0
5881 95.9595959595959 56.56565656589669 0
5882 96.96969696969695 56.56565656590119 0
5883 97.97979797979795 56.5656565659057 0
5884 98.98989898989896 56.56565656591019 0
5885 1.010101010101748 57.57575757557334 0
5886 2.020202020203541 57.57575757557785 0
5887 3.030303030305308 57.57575757558237 0
5888 4.040404040406929 57.5757575755869 0
5889 5.05050505050848 57.5757575755914 0
5890 6.060606060610109 57.57575757559592 0
5891 7.070707070712005 57.57575757560041 0
5892 8.080808080814075 57.57575757560494 0
5893 9.090909090916149 57.57575757560944 0
5894 10.10101010101822 57.57575757561396 0
5895 11.11111111112028 57.57575757561847 0
5896 12.12121212122225 57.57575757562298 0
5897 13.13131313132373 57.57575757562751 0
5898 14.14141414142481 57.57575757563201 0
5899 15.15151515152585 57.57575757563653 0
5900 16.16161616162688 57.57575757564106 0
5901 17.17171717172792 57.57575757564557 0
5902 18.18181818182895 57.57575757565007 0
5903 19.19191919192999 57.57575757565459 0
5904 20.20202020203102 57.57575757565911 0
5905 21.21212121213206 57.57575757566362 0
5906 22.22222222223309 57.57575757566813 0
5907 23.23232323233413 57.57575757567265 0
5908 24.24242424243517 57.57575757567716 0
5909 25.2525252525362 57.57575757568166 0
5910 26.26262626263724 57.57575757568618 0
5911 27.27272727273828 57.5757575756907 0
5912 28.28282828283932 57.57575757569522 0
5913 29.29292929294035 57.57575757569974 0
5914 30.3030303030414 57.57575757570423 0
5915 31.31313131314248 57.57575757570876 0
5916 32.32323232324487 57.57575757571328 0
5917 33.33333333334797 57.57575757571779 0
5918 34.34343434345108 57.57575757572229 0
5919 35.35353535355416 57.5757575757268 0
5920 36.36363636365664 57.57575757573134 0
5921 37.37373737375723 57.57575757573585 0
5922 38.3838383838573 57.57575757574034 0
5923 39.39393939395734 57.57575757574486 0
5924 40.40404040405742 57.57575757574939 0
5925 41.41414141415747 57.5757575757539 0
5926 42.42424242425753 57.57575757575841 0
5927 43.43434343435759 57.57575757576292 0
5928 44.44444444445764 57.57575757576744 0
5929 45.45454545455772 57.57575757577196 0
5930 46.46464646465776 57.57575757577646 0
5931 47.47474747475781 57.57575757578098 0
5932 48.48484848485788 57.57575757578549 0
5933 49.49494949495794 57.57575757579 0
5934 50.50505050505799 57.57575757579453 0
5935 51.51515151515806 57.57575757579903 0
5936 52.52525252525811 57.57575757580355 0
5937 53.53535353535818 57.57575757580805 0
5938 54.54545454545823 57.57575757581257 0
5939 55.55555555555829 57.57575757581709 0
5940 56.56565656565836 57.5757575758216 0
5941 57.5757575757584 57.57575757582613 0
5942 58.58585858585847 57.57575757583064 0
5943 59.59595959595853 57.57575757583514 0
5944 60.60606060605861 57.57575757583966 0
5945 61.61616161615864 57.57575757584418 0
5946 62.62626262625869 57.57575757584868 0
5947 63.63636363635895 57.57575757585322 0
5948 64.64646464645986 57.57575757585771 0
5949 65.65656565656101 57.57575757586223 0
5950 66.66666666666217 57.57575757586675 0
5951 67.67676767676332 57.57575757587126 0
5952 68.68686868686446 57.57575757587577 0
5953 69.6969696969656 57.57575757588027 0
5954 70.70707070706678 57.57575757588479 0
5955 71.7171717171679 57.57575757588931 0
5956 72.72727272726905 57.57575757589383 0
5957 73.73737373737021 57.57575757589835 0
5958 74.74747474747133 57.57575757590284 0
5959 75.75757575757248 57.57575757590736 0
5960 76.76767676767363 57.57575757591187 0
5961 77.77777777777479 57.57575757591639 0
5962 78.78787878787588 57.57575757592092 0
5963 79.79797979797708 57.57575757592541 0
5964 80.80808080807823 57.57575757592993 0
5965 81.81818181817937 57.57575757593445 0
5966 82.82828282828052 57.57575757593897 0
5967 83.83838383838167 57.57575757594348 0
5968 84.8484848484828 57.57575757594799 0
5969 85.85858585858392 57.57575757595249 0
5970 86.8686868686851 57.57575757595701 0
5971 87.87878787878624 57.57575757596153 0
5972 88.88888888888737 57.57575757596605 0
5973 89.89898989898855 57.57575757597057 0
5974 90.90909090908971 57.57575757597508 0
5975 91.91919191919084 57.57575757597958 0
5976 92.92929292929199 57.5757575759841 0
5977 93.9393939393931 57.57575757598862 0
5978 94.94949494949427 57.57575757599312 0
5979 95.95959595959539 57.57575757599763 0
5980 96.96969696969654 57.57575757600215 0
5981 97.9797979797977 57.57575757600666 0
5982 98.98989898989885 57.57575757601118 0
5983 1.010101010101635 58.58585858567272 0
5984 2.020202020203315 58.58585858567725 0
5985 3.03030303030497 58.58585858568178 0
5986 4.040404040406473 58.58585858568631 0
5987 5.050505050507912 58.58585858569084 0
5988 6.060606060609425 58.58585858569537 0
5989 7.070707070711213 58.5858585856999 0
5990 8.080808080813172 58.58585858570444 0
5991 9.090909090915137 58.58585858570896 0
5992 10.1010101010171 58.58585858571349 0
5993 11.11111111111906 58.58585858571803 0
5994 12.12121212122091 58.58585858572255 0
5995 13.13131313132228 58.58585858572708 0
5996 14.14141414142324 58.58585858573161 0
5997 15.15151515152415 58.58585858573615 0
5998 16.16161616162506 58.58585858574067 0
5999 17.17171717172597 58.5858585857452 0
6000 18.18181818182688 58.58585858574975 0
6001 19.19191919192779 58.58585858575425 0
6002 20.20202020202869 58.58585858575879 0
6003 21.21212121212961 58.58585858576333 0
6004 22.22222222223052 58.58585858576786 0
6005 23.23232323233142 58.58585858577239 0
6006 24.24242424243234 58.58585858577693 0
6007 25.25252525253325 58.58585858578144 0
6008 26.26262626263416 58.58585858578599 0
6009 27.27272727273507 58.5858585857905 0
6010 28.28282828283598 58.58585858579504 0
6011 29.2929292929369 58.58585858579956 0
6012 30.30303030303781 58.58585858580412 0
6013 31.31313131313878 58.58585858580864 0
6014 32.32323232324106 58.58585858581317 0
6015 33.33333333334407 58.58585858581768 0
6016 34.34343434344709 58.58585858582222 0
6017 35.3535353535501 58.58585858582676 0
6018 36.36363636365248 58.58585858583128 0
6019 37.37373737375306 58.58585858583581 0
6020 38.3838383838531 58.58585858584035 0
6021 39.39393939395314 58.58585858584487 0
6022 40.40404040405318 58.58585858584941 0
6023 41.41414141415324 58.58585858585393 0
6024 42.42424242425326 58.58585858585847 0
6025 43.43434343435331 58.58585858586301 0
6026 44.44444444445334 58.58585858586752 0
6027 45.45454545455338 58.58585858587205 0
6028 46.46464646465343 58.5858585858766 0
6029 47.47474747475346 58.58585858588111 0
6030 48.48484848485352 58.58585858588565 0
6031 49.49494949495356 58.58585858589018 0
6032 50.5050505050536 58.58585858589473 0
6033 51.51515151515365 58.58585858589925 0
6034 52.52525252525368 58.58585858590377 0
6035 53.53535353535373 58.5858585859083 0
6036 54.54545454545377 58.58585858591283 0
6037 55.55555555555381 58.58585858591737 0
6038 56.56565656565385 58.58585858592189 0
6039 57.5757575757539 58.58585858592644 0
6040 58.58585858585394 58.58585858593096 0
6041 59.59595959595399 58.5858585859355 0
6042 60.60606060605402 58.58585858594003 0
6043 61.61616161615405 58.58585858594454 0
6044 62.6262626262541 58.58585858594909 0
6045 63.63636363635436 58.58585858595362 0
6046 64.64646464645537 58.58585858595814 0
6047 65.65656565655665 58.58585858596268 0
6048 66.66666666665793 58.5858585859672 0
6049 67.67676767675923 58.58585858597175 0
6050 68.68686868686048 58.58585858597627 0
6051 69.69696969696176 58.58585858598078 0
6052 70.70707070706301 58.58585858598532 0
6053 71.71717171716429 58.58585858598985 0
6054 72.72727272726559 58.5858585859944 0
6055 73.73737373736685 58.58585858599891 0
6056 74.74747474746812 58.58585858600343 0
6057 75.75757575756938 58.58585858600799 0
6058 76.76767676767068 58.5858585860125 0
6059 77.77777777777196 58.58585858601704 0
6060 78.78787878787321 58.58585858602157 0
6061 79.79797979797452 58.58585858602611 0
6062 80.80808080807579 58.58585858603063 0
6063 81.81818181817707 58.58585858603516 0
6064 82.82828282827833 58.5858585860397 0
6065 83.8383838383796 58.58585858604422 0
6066 84.84848484848087 58.58585858604874 0
6067 85.85858585858216 58.58585858605328 0
6068 86.86868686868343 58.58585858605782 0
6069 87.87878787878469 58.58585858606233 0
6070 88.88888888888596 58.58585858606687 0
6071 89.89898989898724 58.5858585860714 0
6072 90.90909090908855 58.58585858607594 0
6073 91.9191919191898 58.58585858608046 0
6074 92.92929292929108 58.585858586085 0
6075 93.93939393939236 58.58585858608952 0
6076 94.94949494949364 58.58585858609406 0
6077 95.95959595959486 58.58585858609858 0
6078 96.96969696969617 58.58585858610311 0
6079 97.97979797979744 58.58585858610765 0
6080 98.98989898989873 58.58585858611218 0
6081 1.010101010101522 59.5959595957721 0
6082 2.020202020203091 59.59595959577663 0
6083 3.030303030304633 59.59595959578119 0
6084 4.040404040406023 59.59595959578574 0
6085 5.050505050507343 59.59595959579028 0
6086 6.060606060608739 59.59595959579482 0
6087 7.070707070710417 59.59595959579937 0
6088 8.08080808081227 59.59595959580395 0
6089 9.090909090914128 59.59595959580847 0
6090 10.10101010101599 59.59595959581301 0
6091 11.11111111111784 59.59595959581756 0
6092 12.12121212121959 59.59595959582212 0
6093 13.13131313132083 59.59595959582664 0
6094 14.14141414142166 59.5959595958312 0
6095 15.15151515152244 59.59595959583575 0
6096 16.16161616162323 59.59595959584029 0
6097 17.17171717172401 59.59595959584485 0
6098 18.1818181818248 59.59595959584939 0
6099 19.19191919192559 59.59595959585395 0
6100 20.20202020202636 59.59595959585849 0
6101 21.21212121212715 59.59595959586304 0
6102 22.22222222222793 59.59595959586758 0
6103 23.23232323232873 59.59595959587212 0
6104 24.24242424242951 59.59595959587666 0
6105 25.25252525253029 59.59595959588123 0
6106 26.26262626263108 59.59595959588577 0
6107 27.27272727273186 59.59595959589031 0
6108 28.28282828283265 59.59595959589486 0
6109 29.29292929293344 59.59595959589942 0
6110 30.30303030303422 59.59595959590396 0
6111 31.31313131313507 59.5959595959085 0
6112 32.32323232323725 59.59595959591306 0
6113 33.33333333334016 59.5959595959176 0
6114 34.34343434344309 59.59595959592215 0
6115 35.35353535354602 59.59595959592669 0
6116 36.36363636364834 59.59595959593123 0
6117 37.37373737374888 59.5959595959358 0
6118 38.38383838384891 59.59595959594034 0
6119 39.39393939394892 59.59595959594488 0
6120 40.40404040404895 59.59595959594944 0
6121 41.41414141414896 59.59595959595398 0
6122 42.424242424249 59.59595959595855 0
6123 43.43434343434903 59.59595959596308 0
6124 44.44444444444905 59.59595959596762 0
6125 45.45454545454906 59.59595959597218 0
6126 46.46464646464909 59.59595959597672 0
6127 47.47474747474911 59.59595959598126 0
6128 48.48484848484915 59.59595959598582 0
6129 49.49494949494918 59.59595959599036 0
6130 50.5050505050492 59.59595959599491 0
6131 51.51515151514921 59.59595959599946 0
6132 52.52525252524925 59.59595959600401 0
6133 53.53535353534927 59.59595959600856 0
6134 54.5454545454493 59.5959595960131 0
6135 55.55555555554932 59.59595959601765 0
6136 56.56565656564936 59.59595959602219 0
6137 57.57575757574938 59.59595959602674 0
6138 58.58585858584942 59.59595959603129 0
6139 59.59595959594942 59.59595959603583 0
6140 60.60606060604945 59.59595959604037 0
6141 61.61616161614947 59.59595959604493 0
6142 62.62626262624951 59.59595959604948 0
6143 63.63636363634977 59.59595959605403 0
6144 64.64646464645088 59.59595959605856 0
6145 65.65656565655227 59.59595959606312 0
6146 66.6666666666537 59.59595959606764 0
6147 67.67676767675512 59.59595959607221 0
6148 68.6868686868565 59.59595959607676 0
6149 69.69696969695792 59.59595959608131 0
6150 70.70707070705932 59.59595959608584 0
6151 71.71717171716071 59.59595959609039 0
6152 72.72727272726212 59.59595959609496 0
6153 73.73737373736353 59.59595959609948 0
6154 74.74747474746491 59.59595959610403 0
6155 75.75757575756631 59.5959595961086 0
6156 76.76767676766772 59.59595959611314 0
6157 77.77777777776916 59.59595959611768 0
6158 78.78787878787053 59.59595959612224 0
6159 79.79797979797189 59.59595959612678 0
6160 80.80808080807334 59.59595959613133 0
6161 81.81818181817474 59.59595959613588 0
6162 82.82828282827614 59.59595959614042 0
6163 83.83838383837755 59.59595959614497 0
6164 84.84848484847895 59.59595959614951 0
6165 85.85858585858034 59.59595959615407 0
6166 86.86868686868178 59.59595959615861 0
6167 87.87878787878317 59.59595959616317 0
6168 88.88888888888458 59.59595959616771 0
6169 89.89898989898596 59.59595959617226 0
6170 90.90909090908735 59.5959595961768 0
6171 91.91919191918879 59.59595959618136 0
6172 92.92929292929017 59.59595959618589 0
6173 93.93939393939155 59.59595959619043 0
6174 94.94949494949299 59.59595959619498 0
6175 95.95959595959437 59.59595959619953 0
6176 96.96969696969579 59.59595959620408 0
6177 97.97979797979718 59.59595959620863 0
6178 98.98989898989859 59.59595959621317 0
6179 1.01010101010141 60.60606060587146 0
6180 2.020202020202866 60.60606060587605 0
6181 3.030303030304295 60.60606060588059 0
6182 4.040404040405568 60.60606060588517 0
6183 5.050505050506773 60.60606060588972 0
6184 6.060606060608055 60.60606060589429 0
6185 7.070707070709621 60.60606060589885 0
6186 8.080808080811368 60.60606060590341 0
6187 9.090909090913119 60.60606060590799 0
6188 10.10101010101487 60.60606060591256 0
6189 11.11111111111661 60.60606060591711 0
6190 12.12121212121825 60.60606060592167 0
6191 13.13131313131938 60.60606060592625 0
6192 14.14141414142009 60.60606060593081 0
6193 15.15151515152075 60.60606060593537 0
6194 16.16161616162141 60.60606060593994 0
6195 17.17171717172207 60.60606060594449 0
6196 18.18181818182272 60.60606060594906 0
6197 19.19191919192339 60.60606060595362 0
6198 20.20202020202403 60.60606060595819 0
6199 21.2121212121247 60.60606060596275 0
6200 22.22222222222536 60.60606060596731 0
6201 23.23232323232603 60.60606060597188 0
6202 24.24242424242669 60.60606060597645 0
6203 25.25252525252734 60.606060605981 0
6204 26.26262626262799 60.60606060598556 0
6205 27.27272727272866 60.60606060599014 0
6206 28.28282828282932 60.60606060599469 0
6207 29.29292929292998 60.60606060599925 0
6208 30.30303030303064 60.60606060600383 0
6209 31.31313131313136 60.60606060600839 0
6210 32.32323232323344 60.60606060601296 0
6211 33.33333333333627 60.60606060601752 0
6212 34.34343434343911 60.60606060602208 0
6213 35.35353535354194 60.60606060602665 0
6214 36.36363636364419 60.6060606060312 0
6215 37.37373737374469 60.60606060603576 0
6216 38.3838383838447 60.60606060604034 0
6217 39.3939393939447 60.6060606060449 0
6218 40.40404040404471 60.60606060604947 0
6219 41.41414141414473 60.60606060605404 0
6220 42.42424242424474 60.60606060605861 0
6221 43.43434343434474 60.60606060606315 0
6222 44.44444444444476 60.6060606060677 0
6223 45.45454545454476 60.60606060607228 0
6224 46.46464646464477 60.60606060607684 0
6225 47.47474747474478 60.60606060608143 0
6226 48.48484848484479 60.60606060608598 0
6227 49.49494949494481 60.60606060609054 0
6228 50.50505050504481 60.60606060609509 0
6229 51.51515151514482 60.60606060609965 0
6230 52.52525252524482 60.60606060610422 0
6231 53.53535353534483 60.60606060610879 0
6232 54.54545454544484 60.60606060611336 0
6233 55.55555555554484 60.60606060611792 0
6234 56.56565656564488 60.6060606061225 0
6235 57.57575757574487 60.60606060612706 0
6236 58.58585858584487 60.60606060613161 0
6237 59.59595959594488 60.60606060613615 0
6238 60.6060606060449 60.60606060614074 0
6239 61.6161616161449 60.60606060614532 0
6240 62.62626262624491 60.60606060614986 0
6241 63.63636363634518 60.60606060615444 0
6242 64.64646464644639 60.60606060615898 0
6243 65.65656565654793 60.60606060616357 0
6244 66.66666666664946 60.60606060616812 0
6245 67.676767676751 60.60606060617268 0
6246 68.68686868685252 60.60606060617725 0
6247 69.69696969695406 60.60606060618181 0
6248 70.70707070705559 60.60606060618638 0
6249 71.71717171715713 60.60606060619095 0
6250 72.72727272725865 60.60606060619551 0
6251 73.7373737373602 60.60606060620007 0
6252 74.74747474746172 60.60606060620464 0
6253 75.75757575756325 60.6060606062092 0
6254 76.7676767676648 60.60606060621375 0
6255 77.7777777777663 60.60606060621832 0
6256 78.78787878786781 60.60606060622288 0
6257 79.79797979796935 60.60606060622746 0
6258 80.80808080807091 60.60606060623203 0
6259 81.81818181817243 60.60606060623657 0
6260 82.82828282827396 60.60606060624115 0
6261 83.83838383837551 60.60606060624569 0
6262 84.84848484847704 60.60606060625028 0
6263 85.85858585857855 60.60606060625484 0
6264 86.8686868686801 60.6060606062594 0
6265 87.87878787878164 60.60606060626395 0
6266 88.88888888888314 60.60606060626852 0
6267 89.89898989898467 60.60606060627309 0
6268 90.90909090908625 60.60606060627765 0
6269 91.91919191918775 60.60606060628222 0
6270 92.92929292928926 60.60606060628676 0
6271 93.93939393939083 60.60606060629134 0
6272 94.94949494949235 60.60606060629591 0
6273 95.95959595959386 60.60606060630047 0
6274 96.96969696969541 60.60606060630504 0
6275 97.97979797979693 60.60606060630959 0
6276 98.98989898989845 60.60606060631416 0
6277 1.010101010101297 61.61616161597084 0
6278 2.020202020202641 61.61616161597542 0
6279 3.030303030303958 61.61616161597999 0
6280 4.040404040405117 61.61616161598457 0
6281 5.050505050506203 61.61616161598914 0
6282 6.060606060607372 61.61616161599374 0
6283 7.070707070708829 61.61616161599831 0
6284 8.080808080810469 61.6161616160029 0
6285 9.09090909091211 61.61616161600748 0
6286 10.10101010101375 61.61616161601205 0
6287 11.11111111111539 61.61616161601664 0
6288 12.12121212121692 61.6161616160212 0
6289 13.13131313131793 61.61616161602581 0
6290 14.14141414141851 61.61616161603038 0
6291 15.15151515151905 61.61616161603497 0
6292 16.16161616161957 61.61616161603954 0
6293 17.17171717172011 61.61616161604412 0
6294 18.18181818182065 61.6161616160487 0
6295 19.19191919192118 61.61616161605329 0
6296 20.20202020202171 61.61616161605787 0
6297 21.21212121212225 61.61616161606245 0
6298 22.22222222222278 61.61616161606703 0
6299 23.23232323232331 61.61616161607161 0
6300 24.24242424242384 61.61616161607618 0
6301 25.25252525252438 61.61616161608077 0
6302 26.26262626262491 61.61616161608534 0
6303 27.27272727272545 61.61616161608993 0
6304 28.282828282826 61.61616161609452 0
6305 29.29292929292652 61.61616161609909 0
6306 30.30303030302706 61.61616161610367 0
6307 31.31313131312766 61.61616161610826 0
6308 32.32323232322963 61.61616161611284 0
6309 33.33333333333238 61.61616161611741 0
6310 34.34343434343512 61.61616161612199 0
6311 35.35353535353786 61.61616161612659 0
6312 36.36363636364004 61.61616161613117 0
6313 37.3737373737405 61.61616161613574 0
6314 38.38383838384051 61.61616161614032 0
6315 39.39393939394049 61.61616161614489 0
6316 40.40404040404048 61.61616161614948 0
6317 41.41414141414048 61.61616161615406 0
6318 42.42424242424048 61.61616161615865 0
6319 43.43434343434048 61.61616161616321 0
6320 44.44444444444046 61.61616161616781 0
6321 45.45454545454045 61.61616161617239 0
6322 46.46464646464044 61.61616161617697 0
6323 47.47474747474043 61.61616161618155 0
6324 48.48484848484041 61.61616161618612 0
6325 49.49494949494041 61.61616161619069 0
6326 50.50505050504041 61.61616161619528 0
6327 51.51515151514041 61.61616161619987 0
6328 52.52525252524039 61.61616161620444 0
6329 53.53535353534038 61.61616161620903 0
6330 54.54545454544038 61.6161616162136 0
6331 55.55555555554037 61.61616161621819 0
6332 56.56565656564037 61.61616161622277 0
6333 57.57575757574035 61.61616161622735 0
6334 58.58585858584034 61.61616161623192 0
6335 59.59595959594034 61.6161616162365 0
6336 60.60606060604033 61.61616161624109 0
6337 61.61616161614032 61.61616161624566 0
6338 62.62626262624032 61.61616161625025 0
6339 63.6363636363406 61.61616161625483 0
6340 64.6464646464419 61.61616161625941 0
6341 65.65656565654358 61.61616161626399 0
6342 66.66666666664523 61.61616161626857 0
6343 67.67676767674688 61.61616161627316 0
6344 68.68686868684854 61.61616161627774 0
6345 69.69696969695019 61.61616161628232 0
6346 70.70707070705187 61.61616161628689 0
6347 71.71717171715352 61.61616161629148 0
6348 72.72727272725518 61.61616161629606 0
6349 73.73737373735685 61.61616161630065 0
6350 74.74747474745848 61.61616161630522 0
6351 75.75757575756018 61.6161616163098 0
6352 76.76767676766184 61.61616161631438 0
6353 77.7777777777635 61.61616161631895 0
6354 78.78787878786514 61.61616161632354 0
6355 79.79797979796679 61.61616161632813 0
6356 80.80808080806845 61.6161616163327 0
6357 81.81818181817013 61.61616161633729 0
6358 82.82828282827175 61.61616161634187 0
6359 83.83838383837346 61.61616161634645 0
6360 84.8484848484751 61.61616161635102 0
6361 85.85858585857676 61.6161616163556 0
6362 86.86868686867842 61.61616161636018 0
6363 87.8787878787801 61.61616161636477 0
6364 88.88888888888172 61.61616161636934 0
6365 89.89898989898336 61.61616161637394 0
6366 90.90909090908508 61.61616161637851 0
6367 91.91919191918673 61.61616161638308 0
6368 92.92929292928838 61.61616161638767 0
6369 93.93939393939002 61.61616161639225 0
6370 94.94949494949171 61.61616161639684 0
6371 95.95959595959334 61.61616161640141 0
6372 96.96969696969502 61.61616161640599 0
6373 97.97979797979667 61.61616161641058 0
6374 98.98989898989834 61.61616161641516 0
6375 1.010101010101184 62.62626262607021 0
6376 2.020202020202416 62.6262626260748 0
6377 3.03030303030362 62.62626262607941 0
6378 4.040404040404664 62.62626262608401 0
6379 5.050505050505635 62.62626262608861 0
6380 6.060606060606688 62.62626262609319 0
6381 7.070707070708033 62.62626262609781 0
6382 8.080808080809566 62.6262626261024 0
6383 9.090909090911101 62.62626262610698 0
6384 10.10101010101264 62.62626262611156 0
6385 11.11111111111417 62.62626262611616 0
6386 12.12121212121559 62.62626262612078 0
6387 13.13131313131647 62.62626262612539 0
6388 14.14141414141693 62.62626262612999 0
6389 15.15151515151734 62.62626262613456 0
6390 16.16161616161775 62.62626262613917 0
6391 17.17171717171816 62.62626262614378 0
6392 18.18181818181857 62.62626262614836 0
6393 19.19191919191898 62.62626262615296 0
6394 20.20202020201938 62.62626262615757 0
6395 21.2121212121198 62.62626262616216 0
6396 22.2222222222202 62.62626262616676 0
6397 23.23232323232061 62.62626262617135 0
6398 24.24242424242102 62.62626262617594 0
6399 25.25252525252143 62.62626262618055 0
6400 26.26262626262184 62.62626262618515 0
6401 27.27272727272224 62.62626262618974 0
6402 28.28282828282266 62.62626262619433 0
6403 29.29292929292306 62.62626262619892 0
6404 30.30303030302348 62.62626262620353 0
6405 31.31313131312395 62.62626262620813 0
6406 32.32323232322582 62.62626262621272 0
6407 33.33333333332848 62.62626262621733 0
6408 34.34343434343113 62.62626262622192 0
6409 35.35353535353379 62.62626262622651 0
6410 36.36363636363588 62.62626262623111 0
6411 37.37373737373633 62.62626262623572 0
6412 38.38383838383631 62.62626262624032 0
6413 39.39393939393628 62.62626262624491 0
6414 40.40404040403624 62.6262626262495 0
6415 41.41414141413624 62.6262626262541 0
6416 42.42424242423621 62.62626262625871 0
6417 43.43434343433618 62.62626262626331 0
6418 44.44444444443615 62.6262626262679 0
6419 45.45454545453614 62.62626262627249 0
6420 46.4646464646361 62.62626262627708 0
6421 47.47474747473608 62.62626262628169 0
6422 48.48484848483606 62.62626262628628 0
6423 49.49494949493604 62.62626262629088 0
6424 50.50505050503601 62.62626262629547 0
6425 51.51515151513598 62.62626262630008 0
6426 52.52525252523596 62.62626262630468 0
6427 53.53535353533595 62.62626262630927 0
6428 54.54545454543592 62.62626262631387 0
6429 55.55555555553589 62.62626262631848 0
6430 56.56565656563588 62.62626262632305 0
6431 57.57575757573584 62.62626262632766 0
6432 58.58585858583582 62.62626262633225 0
6433 59.5959595959358 62.62626262633687 0
6434 60.60606060603578 62.62626262634144 0
6435 61.61616161613574 62.62626262634605 0
6436 62.62626262623571 62.62626262635065 0
6437 63.63636363633601 62.62626262635523 0
6438 64.64646464643741 62.62626262635985 0
6439 65.6565656565392 62.62626262636444 0
6440 66.66666666664099 62.62626262636904 0
6441 67.67676767674278 62.62626262637365 0
6442 68.68686868684456 62.62626262637824 0
6443 69.69696969694635 62.62626262638283 0
6444 70.70707070704815 62.62626262638743 0
6445 71.71717171714994 62.62626262639203 0
6446 72.72727272725172 62.62626262639662 0
6447 73.73737373735352 62.62626262640121 0
6448 74.7474747474553 62.62626262640582 0
6449 75.75757575755708 62.62626262641043 0
6450 76.76767676765888 62.62626262641501 0
6451 77.77777777776069 62.6262626264196 0
6452 78.78787878786241 62.62626262642421 0
6453 79.79797979796423 62.62626262642882 0
6454 80.80808080806602 62.62626262643339 0
6455 81.8181818181678 62.62626262643799 0
6456 82.82828282826959 62.62626262644259 0
6457 83.83838383837139 62.6262626264472 0
6458 84.84848484847319 62.6262626264518 0
6459 85.85858585857497 62.62626262645638 0
6460 86.86868686867675 62.62626262646098 0
6461 87.87878787877857 62.62626262646559 0
6462 88.88888888888032 62.62626262647017 0
6463 89.89898989898211 62.62626262647477 0
6464 90.9090909090839 62.62626262647937 0
6465 91.91919191918572 62.62626262648396 0
6466 92.9292929292875 62.62626262648857 0
6467 93.93939393938929 62.62626262649316 0
6468 94.94949494949105 62.62626262649776 0
6469 95.95959595959283 62.62626262650237 0
6470 96.96969696969462 62.62626262650696 0
6471 97.97979797979642 62.62626262651155 0
6472 98.98989898989819 62.62626262651615 0
6473 1.010101010101071 63.63636363617083 0
6474 2.020202020202191 63.63636363617541 0
6475 3.030303030303283 63.63636363617999 0
6476 4.040404040404211 63.6363636361846 0
6477 5.050505050505066 63.63636363618919 0
6478 6.060606060606004 63.63636363619376 0
6479 7.070707070707238 63.63636363619835 0
6480 8.080808080808664 63.63636363620294 0
6481 9.090909090910092 63.63636363620753 0
6482 10.10101010101152 63.63636363621211 0
6483 11.11111111111294 63.63636363621671 0
6484 12.12121212121425 63.63636363622129 0
6485 13.13131313131503 63.63636363622588 0
6486 14.14141414141536 63.63636363623047 0
6487 15.15151515151564 63.63636363623505 0
6488 16.16161616161592 63.63636363623966 0
6489 17.17171717171621 63.63636363624423 0
6490 18.18181818181649 63.63636363624881 0
6491 19.19191919191677 63.63636363625343 0
6492 20.20202020201705 63.63636363625801 0
6493 21.21212121211734 63.63636363626259 0
6494 22.22222222221762 63.63636363626718 0
6495 23.23232323231792 63.63636363627178 0
6496 24.24242424241819 63.63636363627636 0
6497 25.25252525251847 63.63636363628094 0
6498 26.26262626261876 63.63636363628555 0
6499 27.27272727271904 63.63636363629013 0
6500 28.28282828281933 63.63636363629472 0
6501 29.29292929291961 63.63636363629929 0
6502 30.3030303030199 63.63636363630388 0
6503 31.31313131312024 63.63636363630849 0
6504 32.32323232322202 63.63636363631308 0
6505 33.33333333332457 63.63636363631765 0
6506 34.34343434342715 63.63636363632224 0
6507 35.35353535352971 63.63636363632683 0
6508 36.36363636363173 63.63636363633142 0
6509 37.37373737373215 63.63636363633601 0
6510 38.38383838383211 63.6363636363406 0
6511 39.39393939393207 63.63636363634517 0
6512 40.40404040403202 63.63636363634979 0
6513 41.414141414132 63.63636363635437 0
6514 42.42424242423195 63.63636363635896 0
6515 43.43434343433191 63.63636363636353 0
6516 44.44444444443186 63.63636363636812 0
6517 45.45454545453181 63.63636363637272 0
6518 46.46464646463178 63.6363636363773 0
6519 47.47474747473175 63.6363636363819 0
6520 48.48484848483169 63.63636363638649 0
6521 49.49494949493166 63.63636363639107 0
6522 50.50505050503162 63.63636363639566 0
6523 51.51515151513157 63.63636363640025 0
6524 52.52525252523152 63.63636363640484 0
6525 53.53535353533149 63.63636363640943 0
6526 54.54545454543145 63.63636363641402 0
6527 55.5555555555314 63.63636363641859 0
6528 56.56565656563138 63.63636363642318 0
6529 57.57575757573133 63.63636363642777 0
6530 58.58585858583129 63.63636363643238 0
6531 59.59595959593125 63.63636363643695 0
6532 60.6060606060312 63.63636363644153 0
6533 61.61616161613117 63.63636363644613 0
6534 62.62626262623111 63.63636363645072 0
6535 63.63636363633142 63.63636363645531 0
6536 64.64646464643292 63.63636363645989 0
6537 65.65656565653482 63.63636363646449 0
6538 66.66666666663676 63.63636363646906 0
6539 67.67676767673869 63.63636363647367 0
6540 68.68686868684057 63.63636363647825 0
6541 69.69696969694252 63.63636363648286 0
6542 70.70707070704444 63.63636363648743 0
6543 71.71717171714633 63.63636363649202 0
6544 72.72727272724825 63.63636363649661 0
6545 73.7373737373502 63.6363636365012 0
6546 74.74747474745209 63.63636363650579 0
6547 75.75757575755401 63.63636363651037 0
6548 76.76767676765593 63.63636363651497 0
6549 77.77777777775783 63.63636363651954 0
6550 78.78787878785974 63.63636363652415 0
6551 79.79797979796167 63.63636363652873 0
6552 80.80808080806356 63.6363636365333 0
6553 81.8181818181655 63.63636363653791 0
6554 82.82828282826742 63.63636363654248 0
6555 83.83838383836935 63.63636363654708 0
6556 84.84848484847126 63.63636363655166 0
6557 85.85858585857318 63.63636363655624 0
6558 86.8686868686751 63.63636363656084 0
6559 87.878787878777 63.63636363656542 0
6560 88.88888888887888 63.63636363657002 0
6561 89.89898989898083 63.63636363657461 0
6562 90.90909090908276 63.6363636365792 0
6563 91.91919191918468 63.63636363658377 0
6564 92.92929292928659 63.63636363658838 0
6565 93.93939393938849 63.63636363659296 0
6566 94.94949494949043 63.63636363659753 0
6567 95.95959595959232 63.63636363660214 0
6568 96.96969696969421 63.63636363660671 0
6569 97.97979797979616 63.63636363661133 0
6570 98.98989898989808 63.6363636366159 0
6571 1.010101010100958 64.64646464627575 0
6572 2.020202020201967 64.64646464628024 0
6573 3.030303030302945 64.64646464628473 0
6574 4.040404040403758 64.64646464628922 0
6575 5.050505050504498 64.64646464629371 0
6576 6.060606060605318 64.6464646462982 0
6577 7.070707070706444 64.64646464630269 0
6578 8.080808080807762 64.64646464630718 0
6579 9.090909090909083 64.64646464631167 0
6580 10.1010101010104 64.64646464631616 0
6581 11.11111111111172 64.64646464632068 0
6582 12.12121212121292 64.64646464632516 0
6583 13.13131313131358 64.64646464632963 0
6584 14.14141414141378 64.64646464633412 0
6585 15.15151515151394 64.64646464633861 0
6586 16.1616161616141 64.64646464634311 0
6587 17.17171717171426 64.64646464634761 0
6588 18.18181818181441 64.64646464635209 0
6589 19.19191919191457 64.64646464635658 0
6590 20.20202020201472 64.64646464636107 0
6591 21.21212121211488 64.64646464636559 0
6592 22.22222222221504 64.64646464637005 0
6593 23.2323232323152 64.64646464637454 0
6594 24.24242424241536 64.64646464637903 0
6595 25.25252525251551 64.64646464638355 0
6596 26.26262626261568 64.64646464638801 0
6597 27.27272727271583 64.6464646463925 0
6598 28.282828282816 64.64646464639699 0
6599 29.29292929291615 64.64646464640148 0
6600 30.30303030301631 64.64646464640597 0
6601 31.31313131311654 64.64646464641046 0
6602 32.32323232321821 64.64646464641496 0
6603 33.33333333332068 64.64646464641947 0
6604 34.34343434342316 64.64646464642395 0
6605 35.35353535352563 64.64646464642843 0
6606 36.36363636362759 64.64646464643292 0
6607 37.37373737372797 64.64646464643742 0
6608 38.38383838382791 64.6464646464419 0
6609 39.39393939392784 64.64646464644639 0
6610 40.4040404040278 64.64646464645088 0
6611 41.41414141412773 64.64646464645537 0
6612 42.42424242422767 64.64646464645986 0
6613 43.43434343432763 64.64646464646435 0
6614 44.44444444442757 64.64646464646884 0
6615 45.45454545452749 64.64646464647333 0
6616 46.46464646462745 64.64646464647782 0
6617 47.47474747472739 64.64646464648231 0
6618 48.48484848482734 64.64646464648681 0
6619 49.49494949492727 64.64646464649132 0
6620 50.50505050502723 64.64646464649579 0
6621 51.51515151512717 64.64646464650031 0
6622 52.52525252522711 64.64646464650477 0
6623 53.53535353532705 64.64646464650926 0
6624 54.54545454542699 64.64646464651378 0
6625 55.55555555552692 64.64646464651824 0
6626 56.56565656562688 64.64646464652273 0
6627 57.57575757572681 64.64646464652725 0
6628 58.58585858582676 64.64646464653171 0
6629 59.59595959592669 64.6464646465362 0
6630 60.60606060602665 64.64646464654072 0
6631 61.61616161612657 64.64646464654518 0
6632 62.62626262622652 64.6464646465497 0
6633 63.63636363632683 64.64646464655419 0
6634 64.64646464642843 64.64646464655866 0
6635 65.65656565653047 64.64646464656317 0
6636 66.66666666663252 64.64646464656764 0
6637 67.67676767673457 64.64646464657216 0
6638 68.68686868683659 64.64646464657662 0
6639 69.69696969693865 64.64646464658115 0
6640 70.70707070704074 64.64646464658563 0
6641 71.71717171714275 64.64646464659012 0
6642 72.72727272724478 64.64646464659461 0
6643 73.73737373734684 64.6464646465991 0
6644 74.74747474744888 64.64646464660359 0
6645 75.75757575755091 64.64646464660809 0
6646 76.76767676765297 64.64646464661257 0
6647 77.77777777775506 64.64646464661706 0
6648 78.78787878785707 64.64646464662155 0
6649 79.79797979795912 64.64646464662606 0
6650 80.80808080806115 64.64646464663053 0
6651 81.8181818181632 64.64646464663502 0
6652 82.82828282826522 64.64646464663952 0
6653 83.83838383836729 64.64646464664401 0
6654 84.84848484846933 64.6464646466485 0
6655 85.85858585857136 64.646464646653 0
6656 86.86868686867342 64.64646464665749 0
6657 87.87878787877546 64.64646464666197 0
6658 88.88888888887749 64.64646464666646 0
6659 89.89898989897958 64.64646464667096 0
6660 90.90909090908158 64.64646464667544 0
6661 91.91919191918367 64.64646464667995 0
6662 92.92929292928568 64.64646464668442 0
6663 93.93939393938776 64.64646464668893 0
6664 94.94949494948978 64.6464646466934 0
6665 95.95959595959181 64.64646464669789 0
6666 96.96969696969389 64.64646464670238 0
6667 97.97979797979592 64.64646464670689 0
6668 98.98989898989794 64.64646464671138 0
6669 1.010101010100846 65.65656565638217 0
6670 2.020202020201741 65.65656565638652 0
6671 3.030303030302608 65.6565656563909 0
6672 4.040404040403304 65.65656565639527 0
6673 5.050505050503927 65.65656565639958 0
6674 6.060606060604636 65.65656565640397 0
6675 7.070707070705648 65.65656565640832 0
6676 8.080808080806859 65.65656565641268 0
6677 9.090909090908074 65.65656565641704 0
6678 10.10101010100928 65.65656565642142 0
6679 11.11111111111049 65.65656565642578 0
6680 12.12121212121159 65.65656565643015 0
6681 13.13131313131213 65.65656565643449 0
6682 14.14141414141221 65.65656565643887 0
6683 15.15151515151224 65.65656565644322 0
6684 16.16161616161227 65.6565656564476 0
6685 17.17171717171231 65.65656565645195 0
6686 18.18181818181233 65.65656565645632 0
6687 19.19191919191237 65.65656565646066 0
6688 20.20202020201239 65.65656565646503 0
6689 21.21212121211244 65.65656565646938 0
6690 22.22222222221247 65.65656565647376 0
6691 23.2323232323125 65.65656565647812 0
6692 24.24242424241253 65.6565656564825 0
6693 25.25252525251256 65.65656565648683 0
6694 26.26262626261259 65.65656565649122 0
6695 27.27272727271262 65.65656565649557 0
6696 28.28282828281267 65.65656565649995 0
6697 29.2929292929127 65.6565656565043 0
6698 30.30303030301273 65.65656565650868 0
6699 31.31313131311283 65.65656565651301 0
6700 32.3232323232144 65.6565656565174 0
6701 33.33333333331677 65.65656565652175 0
6702 34.34343434341916 65.65656565652613 0
6703 35.35353535352156 65.6565656565305 0
6704 36.36363636362343 65.65656565653485 0
6705 37.37373737372379 65.6565656565392 0
6706 38.38383838382373 65.65656565654358 0
6707 39.39393939392364 65.65656565654791 0
6708 40.40404040402356 65.6565656565523 0
6709 41.41414141412351 65.65656565655665 0
6710 42.42424242422342 65.65656565656101 0
6711 43.43434343432334 65.65656565656538 0
6712 44.44444444442328 65.65656565656973 0
6713 45.4545454545232 65.6565656565741 0
6714 46.46464646462312 65.65656565657848 0
6715 47.47474747472306 65.65656565658283 0
6716 48.48484848482296 65.6565656565872 0
6717 49.49494949492289 65.65656565659154 0
6718 50.50505050502282 65.65656565659592 0
6719 51.51515151512272 65.65656565660026 0
6720 52.52525252522268 65.65656565660463 0
6721 53.53535353532259 65.65656565660899 0
6722 54.54545454542253 65.65656565661338 0
6723 55.55555555552245 65.65656565661773 0
6724 56.56565656562238 65.65656565662206 0
6725 57.57575757572231 65.65656565662644 0
6726 58.58585858582222 65.6565656566308 0
6727 59.59595959592215 65.65656565663518 0
6728 60.60606060602208 65.65656565663953 0
6729 61.61616161612199 65.65656565664391 0
6730 62.62626262622192 65.65656565664828 0
6731 63.63636363632224 65.65656565665263 0
6732 64.64646464642394 65.65656565665698 0
6733 65.65656565652613 65.65656565666136 0
6734 66.66666666662829 65.65656565666572 0
6735 67.67676767673046 65.65656565667005 0
6736 68.68686868683264 65.65656565667443 0
6737 69.69696969693481 65.65656565667879 0
6738 70.70707070703698 65.65656565668318 0
6739 71.71717171713917 65.65656565668752 0
6740 72.72727272724131 65.65656565669187 0
6741 73.73737373734349 65.65656565669626 0
6742 74.74747474744566 65.65656565670059 0
6743 75.75757575754784 65.65656565670498 0
6744 76.76767676765002 65.65656565670933 0
6745 77.77777777775221 65.6565656567137 0
6746 78.78787878785435 65.65656565671809 0
6747 79.79797979795651 65.65656565672244 0
6748 80.80808080805873 65.65656565672677 0
6749 81.81818181816088 65.65656565673115 0
6750 82.82828282826307 65.65656565673551 0
6751 83.83838383836525 65.65656565673986 0
6752 84.84848484846739 65.65656565674423 0
6753 85.85858585856957 65.65656565674861 0
6754 86.86868686867174 65.65656565675296 0
6755 87.87878787877389 65.65656565675734 0
6756 88.8888888888761 65.65656565676167 0
6757 89.89898989897826 65.65656565676606 0
6758 90.90909090908045 65.65656565677041 0
6759 91.91919191918262 65.65656565677479 0
6760 92.92929292928477 65.65656565677914 0
6761 93.93939393938697 65.65656565678348 0
6762 94.94949494948915 65.65656565678785 0
6763 95.9595959595913 65.65656565679224 0
6764 96.9696969696935 65.65656565679659 0
6765 97.97979797979565 65.65656565680096 0
6766 98.98989898989782 65.65656565680531 0
6767 1.010101010100733 66.66666666648858 0
6768 2.020202020201516 66.6666666664928 0
6769 3.03030303030227 66.66666666649702 0
6770 4.040404040402854 66.66666666650127 0
6771 5.050505050503357 66.66666666650551 0
6772 6.06060606060395 66.66666666650974 0
6773 7.070707070704854 66.66666666651398 0
6774 8.080808080805957 66.66666666651821 0
6775 9.090909090907065 66.66666666652245 0
6776 10.10101010100817 66.66666666652668 0
6777 11.11111111110927 66.66666666653092 0
6778 12.12121212121025 66.66666666653515 0
6779 13.13131313131068 66.66666666653938 0
6780 14.14141414141063 66.66666666654362 0
6781 15.15151515151054 66.66666666654785 0
6782 16.16161616161045 66.66666666655209 0
6783 17.17171717171036 66.66666666655632 0
6784 18.18181818181026 66.66666666656056 0
6785 19.19191919191017 66.66666666656479 0
6786 20.20202020201006 66.66666666656903 0
6787 21.21212121210998 66.66666666657326 0
6788 22.22222222220989 66.6666666665775 0
6789 23.23232323230979 66.66666666658173 0
6790 24.2424242424097 66.66666666658597 0
6791 25.2525252525096 66.6666666665902 0
6792 26.2626262626095 66.66666666659441 0
6793 27.27272727270942 66.66666666659867 0
6794 28.28282828280933 66.66666666660288 0
6795 29.29292929290924 66.66666666660711 0
6796 30.30303030300915 66.66666666661135 0
6797 31.31313131310912 66.66666666661561 0
6798 32.32323232321059 66.66666666661982 0
6799 33.33333333331288 66.66666666662405 0
6800 34.34343434341518 66.66666666662829 0
6801 35.35353535351749 66.66666666663252 0
6802 36.36363636361929 66.66666666663676 0
6803 37.37373737371961 66.66666666664099 0
6804 38.38383838381952 66.66666666664523 0
6805 39.39393939391942 66.66666666664946 0
6806 40.40404040401933 66.66666666665367 0
6807 41.41414141411924 66.66666666665793 0
6808 42.42424242421914 66.66666666666217 0
6809 43.43434343431908 66.6666666666664 0
6810 44.44444444441897 66.66666666667064 0
6811 45.45454545451889 66.66666666667487 0
6812 46.4646464646188 66.66666666667911 0
6813 47.4747474747187 66.66666666668334 0
6814 48.4848484848186 66.66666666668758 0
6815 49.49494949491852 66.66666666669181 0
6816 50.50505050501842 66.66666666669605 0
6817 51.51515151511832 66.66666666670028 0
6818 52.52525252521824 66.66666666670451 0
6819 53.53535353531817 66.66666666670875 0
6820 54.54545454541807 66.66666666671296 0
6821 55.55555555551797 66.66666666671722 0
6822 56.56565656561787 66.66666666672145 0
6823 57.57575757571779 66.66666666672566 0
6824 58.5858585858177 66.6666666667299 0
6825 59.59595959591759 66.66666666673416 0
6826 60.6060606060175 66.66666666673837 0
6827 61.61616161611741 66.66666666674263 0
6828 62.62626262621733 66.66666666674686 0
6829 63.63636363631765 66.66666666675107 0
6830 64.64646464641945 66.66666666675533 0
6831 65.65656565652174 66.66666666675957 0
6832 66.66666666662405 66.66666666676377 0
6833 67.67676767672637 66.66666666676801 0
6834 68.68686868682866 66.66666666677224 0
6835 69.69696969693098 66.66666666677648 0
6836 70.70707070703328 66.66666666678071 0
6837 71.71717171713559 66.66666666678495 0
6838 72.72727272723785 66.66666666678918 0
6839 73.73737373734016 66.66666666679342 0
6840 74.74747474744245 66.66666666679765 0
6841 75.75757575754477 66.66666666680189 0
6842 76.76767676764706 66.66666666680612 0
6843 77.77777777774938 66.66666666681036 0
6844 78.78787878785168 66.66666666681461 0
6845 79.79797979795396 66.66666666681883 0
6846 80.80808080805629 66.66666666682306 0
6847 81.81818181815859 66.6666666668273 0
6848 82.82828282826085 66.66666666683153 0
6849 83.8383838383632 66.66666666683577 0
6850 84.84848484846546 66.66666666684 0
6851 85.85858585856778 66.66666666684424 0
6852 86.8686868686701 66.66666666684847 0
6853 87.87878787877236 66.66666666685268 0
6854 88.88888888887469 66.66666666685694 0
6855 89.89898989897696 66.66666666686118 0
6856 90.90909090907931 66.66666666686542 0
6857 91.91919191918159 66.66666666686965 0
6858 92.92929292928387 66.66666666687388 0
6859 93.93939393938618 66.66666666687811 0
6860 94.9494949494885 66.66666666688235 0
6861 95.95959595959079 66.66666666688656 0
6862 96.96969696969308 66.66666666689082 0
6863 97.97979797979539 66.66666666689503 0
6864 98.98989898989768 66.66666666689929 0
6865 1.01010101010062 67.67676767659499 0
6866 2.020202020201292 67.67676767659906 0
6867 3.030303030301932 67.67676767660322 0
6868 4.040404040402398 67.6767676766073 0
6869 5.050505050502789 67.67676767661141 0
6870 6.060606060603266 67.67676767661553 0
6871 7.07070707070406 67.67676767661965 0
6872 8.080808080805054 67.67676767662373 0
6873 9.090909090906056 67.67676767662782 0
6874 10.10101010100705 67.67676767663191 0
6875 11.11111111110804 67.67676767663603 0
6876 12.12121212120892 67.67676767664014 0
6877 13.13131313130922 67.67676767664425 0
6878 14.14141414140906 67.67676767664834 0
6879 15.15151515150884 67.67676767665246 0
6880 16.16161616160862 67.67676767665655 0
6881 17.17171717170839 67.67676767666067 0
6882 18.18181818180818 67.67676767666478 0
6883 19.19191919190796 67.67676767666889 0
6884 20.20202020200774 67.67676767667299 0
6885 21.21212121210753 67.67676767667712 0
6886 22.22222222220731 67.67676767668119 0
6887 23.23232323230708 67.67676767668533 0
6888 24.24242424240686 67.67676767668941 0
6889 25.25252525250664 67.67676767669353 0
6890 26.26262626260642 67.67676767669764 0
6891 27.27272727270621 67.67676767670172 0
6892 28.282828282806 67.67676767670584 0
6893 29.29292929290578 67.67676767670993 0
6894 30.30303030300556 67.67676767671404 0
6895 31.31313131310542 67.67676767671814 0
6896 32.32323232320678 67.67676767672228 0
6897 33.33333333330899 67.67676767672637 0
6898 34.3434343434112 67.67676767673046 0
6899 35.35353535351341 67.67676767673457 0
6900 36.36363636361514 67.67676767673869 0
6901 37.37373737371544 67.6767676767428 0
6902 38.38383838381532 67.67676767674688 0
6903 39.39393939391521 67.676767676751 0
6904 40.40404040401509 67.67676767675511 0
6905 41.41414141411501 67.67676767675921 0
6906 42.42424242421488 67.6767676767633 0
6907 43.43434343431478 67.67676767676744 0
6908 44.44444444441466 67.67676767677153 0
6909 45.45454545451457 67.67676767677564 0
6910 46.46464646461446 67.67676767677973 0
6911 47.47474747471436 67.67676767678384 0
6912 48.48484848481424 67.67676767678796 0
6913 49.49494949491415 67.67676767679208 0
6914 50.50505050501403 67.67676767679616 0
6915 51.51515151511391 67.67676767680025 0
6916 52.52525252521382 67.67676767680435 0
6917 53.5353535353137 67.67676767680851 0
6918 54.54545454541361 67.6767676768126 0
6919 55.55555555551348 67.6767676768167 0
6920 56.56565656561338 67.67676767682079 0
6921 57.57575757571327 67.67676767682491 0
6922 58.58585858581317 67.67676767682903 0
6923 59.59595959591305 67.67676767683311 0
6924 60.60606060601295 67.6767676768372 0
6925 61.61616161611283 67.67676767684132 0
6926 62.62626262621272 67.67676767684542 0
6927 63.63636363631306 67.67676767684954 0
6928 64.64646464641496 67.67676767685363 0
6929 65.65656565651737 67.67676767685776 0
6930 66.66666666661982 67.67676767686186 0
6931 67.67676767672226 67.67676767686596 0
6932 68.68686868682468 67.67676767687006 0
6933 69.69696969692711 67.67676767687418 0
6934 70.70707070702953 67.67676767687827 0
6935 71.71717171713198 67.67676767688241 0
6936 72.72727272723438 67.67676767688648 0
6937 73.73737373733684 67.67676767689061 0
6938 74.74747474743927 67.6767676768947 0
6939 75.7575757575417 67.67676767689883 0
6940 76.76767676764413 67.67676767690293 0
6941 77.77777777774655 67.67676767690701 0
6942 78.78787878784895 67.67676767691113 0
6943 79.79797979795137 67.67676767691526 0
6944 80.80808080805384 67.67676767691934 0
6945 81.81818181815626 67.67676767692345 0
6946 82.82828282825869 67.67676767692757 0
6947 83.83838383836112 67.67676767693165 0
6948 84.84848484846356 67.67676767693577 0
6949 85.85858585856596 67.67676767693987 0
6950 86.86868686866842 67.67676767694395 0
6951 87.87878787877084 67.67676767694809 0
6952 88.88888888887325 67.6767676769522 0
6953 89.89898989897569 67.67676767695629 0
6954 90.90909090907817 67.6767676769604 0
6955 91.91919191918056 67.6767676769645 0
6956 92.92929292928301 67.67676767696859 0
6957 93.93939393938543 67.67676767697272 0
6958 94.94949494948784 67.67676767697681 0
6959 95.95959595959027 67.6767676769809 0
6960 96.96969696969269 67.67676767698502 0
6961 97.97979797979514 67.67676767698914 0
6962 98.98989898989757 67.67676767699324 0
6963 1.010101010100508 68.68686868670136 0
6964 2.020202020201066 68.68686868670534 0
6965 3.030303030301594 68.68686868670932 0
6966 4.040404040401948 68.68686868671331 0
6967 5.05050505050222 68.68686868671729 0
6968 6.060606060602582 68.68686868672123 0
6969 7.070707070703264 68.68686868672523 0
6970 8.080808080804152 68.68686868672921 0
6971 9.090909090905047 68.68686868673318 0
6972 10.10101010100593 68.68686868673716 0
6973 11.11111111110682 68.68686868674114 0
6974 12.12121212120759 68.68686868674513 0
6975 13.13131313130777 68.68686868674909 0
6976 14.14141414140749 68.68686868675307 0
6977 15.15151515150714 68.68686868675704 0
6978 16.1616161616068 68.68686868676103 0
6979 17.17171717170645 68.686868686765 0
6980 18.18181818180611 68.68686868676899 0
6981 19.19191919190576 68.68686868677295 0
6982 20.20202020200541 68.68686868677695 0
6983 21.21212121210507 68.68686868678093 0
6984 22.22222222220473 68.68686868678489 0
6985 23.23232323230438 68.68686868678888 0
6986 24.24242424240403 68.68686868679285 0
6987 25.25252525250369 68.68686868679683 0
6988 26.26262626260336 68.68686868680079 0
6989 27.272727272703 68.68686868680479 0
6990 28.28282828280267 68.68686868680877 0
6991 29.29292929290232 68.68686868681274 0
6992 30.30303030300198 68.68686868681672 0
6993 31.31313131310171 68.6868686868207 0
6994 32.32323232320297 68.68686868682465 0
6995 33.33333333330508 68.68686868682866 0
6996 34.34343434340721 68.68686868683263 0
6997 35.35353535350933 68.68686868683659 0
6998 36.36363636361099 68.6868686868406 0
6999 37.37373737371126 68.68686868684456 0
7000 38.38383838381113 68.68686868684853 0
7001 39.39393939391098 68.68686868685251 0
7002 40.40404040401086 68.6868686868565 0
7003 41.41414141411077 68.68686868686048 0
7004 42.42424242421062 68.68686868686444 0
7005 43.43434343431051 68.68686868686841 0
7006 44.44444444441037 68.6868686868724 0
7007 45.45454545451025 68.68686868687639 0
7008 46.46464646461013 68.68686868688037 0
7009 47.47474747471 68.68686868688431 0
7010 48.48484848480987 68.68686868688832 0
7011 49.49494949490976 68.68686868689227 0
7012 50.50505050500963 68.68686868689625 0
7013 51.51515151510952 68.68686868690024 0
7014 52.52525252520939 68.68686868690422 0
7015 53.53535353530926 68.68686868690818 0
7016 54.54545454540914 68.68686868691216 0
7017 55.555555555509 68.68686868691614 0
7018 56.56565656560889 68.68686868692014 0
7019 57.57575757570875 68.68686868692411 0
7020 58.58585858580864 68.68686868692809 0
7021 59.5959595959085 68.68686868693207 0
7022 60.6060606060084 68.68686868693605 0
7023 61.61616161610826 68.68686868694003 0
7024 62.62626262620813 68.68686868694401 0
7025 63.63636363630849 68.68686868694797 0
7026 64.64646464641046 68.68686868695195 0
7027 65.65656565651302 68.68686868695593 0
7028 66.66666666661558 68.68686868695991 0
7029 67.67676767671814 68.68686868696389 0
7030 68.6868686868207 68.68686868696787 0
7031 69.69696969692325 68.68686868697183 0
7032 70.70707070702584 68.6868686869758 0
7033 71.71717171712837 68.68686868697982 0
7034 72.72727272723091 68.68686868698377 0
7035 73.73737373733348 68.68686868698776 0
7036 74.74747474743603 68.68686868699172 0
7037 75.7575757575386 68.68686868699569 0
7038 76.76767676764118 68.68686868699967 0
7039 77.77777777774374 68.68686868700365 0
7040 78.78787878784628 68.68686868700765 0
7041 79.79797979794883 68.68686868701162 0
7042 80.8080808080514 68.68686868701559 0
7043 81.81818181815396 68.68686868701957 0
7044 82.8282828282565 68.68686868702356 0
7045 83.83838383835908 68.6868686870275 0
7046 84.84848484846164 68.68686868703152 0
7047 85.8585858585642 68.6868686870355 0
7048 86.86868686866674 68.68686868703946 0
7049 87.87878787876929 68.68686868704344 0
7050 88.88888888887185 68.68686868704739 0
7051 89.89898989897439 68.68686868705137 0
7052 90.90909090907698 68.68686868705537 0
7053 91.91919191917953 68.68686868705935 0
7054 92.9292929292821 68.68686868706331 0
7055 93.93939393938466 68.68686868706729 0
7056 94.94949494948722 68.68686868707127 0
7057 95.95959595958976 68.68686868707525 0
7058 96.96969696969232 68.68686868707923 0
7059 97.97979797979488 68.68686868708321 0
7060 98.98989898989743 68.6868686870872 0
7061 1.010101010100395 69.69696969680776 0
7062 2.020202020200843 69.69696969681164 0
7063 3.030303030301257 69.6969696968155 0
7064 4.040404040401495 69.69696969681934 0
7065 5.050505050501652 69.69696969682315 0
7066 6.060606060601898 69.69696969682701 0
7067 7.070707070702472 69.69696969683088 0
7068 8.08080808080325 69.6969696968347 0
7069 9.090909090904038 69.69696969683858 0
7070 10.10101010100482 69.69696969684242 0
7071 11.1111111111056 69.69696969684628 0
7072 12.12121212120625 69.69696969685012 0
7073 13.13131313130632 69.69696969685398 0
7074 14.14141414140591 69.69696969685782 0
7075 15.15151515150543 69.69696969686169 0
7076 16.16161616160496 69.69696969686549 0
7077 17.17171717170449 69.69696969686939 0
7078 18.18181818180403 69.69696969687323 0
7079 19.19191919190356 69.69696969687706 0
7080 20.20202020200308 69.69696969688093 0
7081 21.21212121210262 69.69696969688476 0
7082 22.22222222220215 69.69696969688863 0
7083 23.23232323230168 69.69696969689247 0
7084 24.24242424240121 69.69696969689633 0
7085 25.25252525250073 69.69696969690017 0
7086 26.26262626260027 69.69696969690402 0
7087 27.2727272726998 69.69696969690787 0
7088 28.28282828279933 69.69696969691171 0
7089 29.29292929289886 69.69696969691557 0
7090 30.30303030299839 69.69696969691941 0
7091 31.313131313098 69.69696969692328 0
7092 32.32323232319916 69.69696969692711 0
7093 33.3333333333012 69.69696969693095 0
7094 34.34343434340322 69.69696969693481 0
7095 35.35353535350525 69.69696969693868 0
7096 36.36363636360683 69.69696969694252 0
7097 37.37373737370708 69.69696969694635 0
7098 38.38383838380693 69.69696969695022 0
7099 39.39393939390678 69.69696969695406 0
7100 40.40404040400664 69.69696969695792 0
7101 41.41414141410651 69.69696969696176 0
7102 42.42424242420635 69.6969696969656 0
7103 43.43434343430623 69.69696969696946 0
7104 44.44444444440608 69.6969696969733 0
7105 45.45454545450594 69.69696969697716 0
7106 46.46464646460581 69.696969696981 0
7107 47.47474747470565 69.69696969698484 0
7108 48.48484848480551 69.6969696969887 0
7109 49.49494949490537 69.69696969699254 0
7110 50.50505050500522 69.6969696969964 0
7111 51.51515151510508 69.69696969700024 0
7112 52.52525252520494 69.69696969700408 0
7113 53.53535353530481 69.69696969700794 0
7114 54.54545454540467 69.69696969701181 0
7115 55.55555555550453 69.69696969701565 0
7116 56.56565656560439 69.69696969701948 0
7117 57.57575757570424 69.69696969702335 0
7118 58.58585858580411 69.69696969702719 0
7119 59.59595959590396 69.69696969703102 0
7120 60.60606060600384 69.69696969703489 0
7121 61.61616161610367 69.69696969703875 0
7122 62.62626262620354 69.69696969704259 0
7123 63.63636363630388 69.69696969704643 0
7124 64.64646464640599 69.69696969705029 0
7125 65.65656565650866 69.69696969705413 0
7126 66.66666666661135 69.69696969705799 0
7127 67.67676767671402 69.69696969706183 0
7128 68.68686868681674 69.6969696970657 0
7129 69.69696969691941 69.69696969706953 0
7130 70.70707070702208 69.69696969707337 0
7131 71.71717171712477 69.69696969707724 0
7132 72.72727272722746 69.69696969708109 0
7133 73.73737373733016 69.69696969708491 0
7134 74.74747474743285 69.69696969708878 0
7135 75.75757575753553 69.69696969709264 0
7136 76.76767676763822 69.69696969709648 0
7137 77.77777777774089 69.6969696971003 0
7138 78.78787878784357 69.69696969710418 0
7139 79.79797979794625 69.69696969710802 0
7140 80.80808080804897 69.69696969711188 0
7141 81.81818181815166 69.69696969711572 0
7142 82.82828282825432 69.69696969711958 0
7143 83.83838383835703 69.69696969712342 0
7144 84.84848484845972 69.69696969712726 0
7145 85.85858585856238 69.69696969713112 0
7146 86.86868686866508 69.69696969713496 0
7147 87.87878787876777 69.69696969713883 0
7148 88.88888888887045 69.69696969714266 0
7149 89.89898989897314 69.69696969714653 0
7150 90.90909090907583 69.69696969715037 0
7151 91.91919191917849 69.6969696971542 0
7152 92.92929292928119 69.69696969715807 0
7153 93.93939393938388 69.69696969716192 0
7154 94.94949494948656 69.69696969716577 0
7155 95.95959595958925 69.69696969716961 0
7156 96.96969696969195 69.69696969717347 0
7157 97.97979797979464 69.69696969717732 0
7158 98.98989898989731 69.69696969718115 0
7159 1.010101010100282 70.70707070691419 0
7160 2.020202020200617 70.70707070691792 0
7161 3.03030303030092 70.70707070692164 0
7162 4.040404040401042 70.70707070692535 0
7163 5.050505050501082 70.70707070692909 0
7164 6.060606060601215 70.70707070693278 0
7165 7.070707070701677 70.70707070693651 0
7166 8.080808080802347 70.70707070694023 0
7167 9.090909090903025 70.70707070694395 0
7168 10.1010101010037 70.70707070694768 0
7169 11.11111111110437 70.7070707069514 0
7170 12.12121212120492 70.70707070695512 0
7171 13.13131313130487 70.70707070695886 0
7172 14.14141414140433 70.70707070696257 0
7173 15.15151515150373 70.70707070696628 0
7174 16.16161616160315 70.70707070696999 0
7175 17.17171717170254 70.70707070697371 0
7176 18.18181818180194 70.70707070697743 0
7177 19.19191919190136 70.70707070698116 0
7178 20.20202020200075 70.70707070698489 0
7179 21.21212121210016 70.7070707069886 0
7180 22.22222222219957 70.70707070699233 0
7181 23.23232323229897 70.70707070699605 0
7182 24.24242424239837 70.70707070699977 0
7183 25.25252525249778 70.7070707070035 0
7184 26.26262626259718 70.7070707070072 0
7185 27.27272727269659 70.70707070701094 0
7186 28.28282828279601 70.70707070701467 0
7187 29.29292929289541 70.70707070701839 0
7188 30.30303030299481 70.70707070702211 0
7189 31.3131313130943 70.70707070702581 0
7190 32.32323232319535 70.70707070702953 0
7191 33.33333333329729 70.70707070703328 0
7192 34.34343434339924 70.70707070703699 0
7193 35.35353535350117 70.7070707070407 0
7194 36.36363636360267 70.70707070704442 0
7195 37.3737373737029 70.70707070704815 0
7196 38.38383838380273 70.70707070705187 0
7197 39.39393939390257 70.70707070705558 0
7198 40.40404040400242 70.70707070705933 0
7199 41.41414141410228 70.70707070706301 0
7200 42.42424242420209 70.70707070706676 0
7201 43.43434343430195 70.70707070707047 0
7202 44.44444444440178 70.70707070707418 0
7203 45.45454545450163 70.7070707070779 0
7204 46.46464646460146 70.70707070708166 0
7205 47.47474747470132 70.70707070708536 0
7206 48.48484848480114 70.70707070708912 0
7207 49.49494949490099 70.7070707070928 0
7208 50.50505050500083 70.70707070709652 0
7209 51.51515151510068 70.70707070710026 0
7210 52.52525252520051 70.70707070710398 0
7211 53.53535353530037 70.70707070710769 0
7212 54.5454545454002 70.70707070711143 0
7213 55.55555555550005 70.70707070711511 0
7214 56.5656565655999 70.70707070711883 0
7215 57.57575757569973 70.7070707071226 0
7216 58.58585858579957 70.70707070712628 0
7217 59.59595959589941 70.70707070713003 0
7218 60.60606060599925 70.70707070713372 0
7219 61.61616161609908 70.70707070713745 0
7220 62.62626262619894 70.70707070714117 0
7221 63.63636363629931 70.70707070714491 0
7222 64.64646464640148 70.70707070714863 0
7223 65.6565656565043 70.70707070715231 0
7224 66.66666666660711 70.70707070715606 0
7225 67.67676767670993 70.70707070715979 0
7226 68.68686868681274 70.70707070716351 0
7227 69.69696969691557 70.7070707071672 0
7228 70.70707070701839 70.70707070717093 0
7229 71.7171717171212 70.70707070717465 0
7230 72.727272727224 70.70707070717837 0
7231 73.73737373732683 70.70707070718211 0
7232 74.74747474742964 70.70707070718582 0
7233 75.75757575753244 70.70707070718956 0
7234 76.76767676763527 70.70707070719328 0
7235 77.77777777773808 70.70707070719699 0
7236 78.78787878784088 70.70707070720073 0
7237 79.79797979794371 70.70707070720444 0
7238 80.80808080804651 70.70707070720813 0
7239 81.81818181814933 70.70707070721188 0
7240 82.82828282825216 70.70707070721559 0
7241 83.83838383835496 70.7070707072193 0
7242 84.84848484845779 70.70707070722302 0
7243 85.85858585856059 70.70707070722676 0
7244 86.86868686866342 70.70707070723047 0
7245 87.87878787876622 70.70707070723419 0
7246 88.88888888886905 70.70707070723792 0
7247 89.89898989897182 70.70707070724164 0
7248 90.90909090907468 70.70707070724536 0
7249 91.91919191917746 70.70707070724906 0
7250 92.92929292928031 70.70707070725281 0
7251 93.93939393938312 70.70707070725651 0
7252 94.94949494948595 70.70707070726024 0
7253 95.95959595958874 70.70707070726395 0
7254 96.96969696969155 70.7070707072677 0
7255 97.97979797979437 70.7070707072714 0
7256 98.98989898989717 70.70707070727512 0
7257 1.010101010100169 71.71717171702062 0
7258 2.020202020200391 71.71717171702419 0
7259 3.030303030300582 71.71717171702778 0
7260 4.040404040400591 71.71717171703135 0
7261 5.050505050500513 71.717171717035 0
7262 6.060606060600529 71.71717171703855 0
7263 7.070707070700883 71.71717171704216 0
7264 8.080808080801447 71.71717171704574 0
7265 9.090909090902016 71.71717171704931 0
7266 10.10101010100258 71.71717171705293 0
7267 11.11111111110315 71.71717171705653 0
7268 12.12121212120359 71.71717171706013 0
7269 13.13131313130342 71.71717171706371 0
7270 14.14141414140276 71.71717171706729 0
7271 15.15151515150203 71.7171717170709 0
7272 16.16161616160131 71.71717171707446 0
7273 17.17171717170059 71.71717171707809 0
7274 18.18181818179987 71.7171717170817 0
7275 19.19191919189916 71.71717171708526 0
7276 20.20202020199842 71.71717171708889 0
7277 21.21212121209771 71.71717171709243 0
7278 22.22222222219698 71.71717171709602 0
7279 23.23232323229627 71.71717171709962 0
7280 24.24242424239555 71.71717171710323 0
7281 25.25252525249482 71.71717171710682 0
7282 26.2626262625941 71.71717171711043 0
7283 27.27272727269339 71.71717171711401 0
7284 28.28282828279267 71.71717171711758 0
7285 29.29292929289194 71.7171717171212 0
7286 30.30303030299123 71.71717171712478 0
7287 31.31313131309059 71.71717171712835 0
7288 32.32323232319155 71.71717171713198 0
7289 33.33333333329338 71.71717171713556 0
7290 34.34343434339524 71.71717171713917 0
7291 35.35353535349709 71.71717171714273 0
7292 36.36363636359852 71.71717171714636 0
7293 37.37373737369872 71.71717171714994 0
7294 38.38383838379854 71.71717171715353 0
7295 39.39393939389835 71.71717171715713 0
7296 40.40404040399818 71.71717171716071 0
7297 41.414141414098 71.71717171716432 0
7298 42.42424242419783 71.71717171716789 0
7299 43.43434343429767 71.71717171717151 0
7300 44.4444444443975 71.71717171717509 0
7301 45.45454545449731 71.71717171717867 0
7302 46.46464646459714 71.71717171718228 0
7303 47.47474747469696 71.71717171718586 0
7304 48.48484848479679 71.71717171718944 0
7305 49.4949494948966 71.71717171719305 0
7306 50.50505050499645 71.71717171719663 0
7307 51.51515151509626 71.71717171720024 0
7308 52.52525252519608 71.71717171720383 0
7309 53.53535353529591 71.71717171720741 0
7310 54.54545454539574 71.71717171721102 0
7311 55.55555555549556 71.7171717172146 0
7312 56.56565656559539 71.71717171721821 0
7313 57.57575757569522 71.71717171722179 0
7314 58.58585858579505 71.7171717172254 0
7315 59.59595959589486 71.71717171722898 0
7316 60.60606060599471 71.71717171723256 0
7317 61.6161616160945 71.71717171723617 0
7318 62.62626262619433 71.71717171723975 0
7319 63.6363636362947 71.71717171724336 0
7320 64.64646464639699 71.71717171724694 0
7321 65.65656565649991 71.71717171725052 0
7322 66.66666666660288 71.7171717172541 0
7323 67.67676767670585 71.71717171725771 0
7324 68.68686868680878 71.71717171726132 0
7325 69.69696969691171 71.71717171726489 0
7326 70.70707070701464 71.71717171726849 0
7327 71.71717171711761 71.71717171727205 0
7328 72.72727272722054 71.71717171727568 0
7329 73.73737373732348 71.71717171727929 0
7330 74.74747474742642 71.71717171728287 0
7331 75.75757575752937 71.71717171728645 0
7332 76.76767676763234 71.71717171729006 0
7333 77.77777777773527 71.71717171729362 0
7334 78.7878787878382 71.71717171729722 0
7335 79.79797979794114 71.71717171730083 0
7336 80.80808080804407 71.71717171730441 0
7337 81.81818181814702 71.71717171730802 0
7338 82.82828282824997 71.7171717173116 0
7339 83.83838383835291 71.71717171731521 0
7340 84.84848484845585 71.71717171731879 0
7341 85.8585858585588 71.71717171732237 0
7342 86.86868686866174 71.71717171732595 0
7343 87.87878787876468 71.71717171732955 0
7344 88.88888888886763 71.71717171733316 0
7345 89.89898989897056 71.71717171733675 0
7346 90.9090909090735 71.71717171734032 0
7347 91.91919191917644 71.71717171734393 0
7348 92.9292929292794 71.71717171734753 0
7349 93.93939393938236 71.71717171735112 0
7350 94.94949494948528 71.71717171735472 0
7351 95.95959595958823 71.7171717173583 0
7352 96.96969696969114 71.71717171736189 0
7353 97.97979797979411 71.71717171736549 0
7354 98.98989898989706 71.71717171736908 0
7355 1.010101010100057 72.727272727127 0
7356 2.020202020200168 72.72727272713047 0
7357 3.030303030300244 72.72727272713392 0
7358 4.040404040400136 72.7272727271374 0
7359 5.050505050499943 72.72727272714087 0
7360 6.060606060599845 72.7272727271443 0
7361 7.070707070700089 72.72727272714778 0
7362 8.080808080800546 72.72727272715123 0
7363 9.090909090901008 72.72727272715471 0
7364 10.10101010100147 72.72727272715818 0
7365 11.11111111110192 72.72727272716163 0
7366 12.12121212120226 72.72727272716509 0
7367 13.13131313130197 72.72727272716855 0
7368 14.14141414140118 72.72727272717202 0
7369 15.15151515150033 72.72727272717549 0
7370 16.16161616159949 72.72727272717894 0
7371 17.17171717169864 72.72727272718242 0
7372 18.18181818179779 72.72727272718589 0
7373 19.19191919189695 72.72727272718934 0
7374 20.20202020199609 72.72727272719283 0
7375 21.21212121209525 72.72727272719629 0
7376 22.22222222219441 72.72727272719973 0
7377 23.23232323229356 72.7272727272032 0
7378 24.24242424239272 72.72727272720665 0
7379 25.25252525249187 72.72727272721015 0
7380 26.26262626259102 72.7272727272136 0
7381 27.27272727269018 72.72727272721707 0
7382 28.28282828278934 72.72727272722054 0
7383 29.29292929288849 72.72727272722398 0
7384 30.30303030298765 72.72727272722747 0
7385 31.31313131308688 72.72727272723094 0
7386 32.32323232318774 72.72727272723438 0
7387 33.33333333328949 72.72727272723785 0
7388 34.34343434339125 72.72727272724131 0
7389 35.35353535349303 72.72727272724478 0
7390 36.36363636359438 72.72727272724823 0
7391 37.37373737369454 72.72727272725172 0
7392 38.38383838379434 72.72727272725517 0
7393 39.39393939389413 72.72727272725865 0
7394 40.40404040399395 72.72727272726209 0
7395 41.41414141409377 72.72727272726556 0
7396 42.42424242419357 72.72727272726904 0
7397 43.43434343429338 72.72727272727249 0
7398 44.44444444439319 72.72727272727596 0
7399 45.45454545449299 72.72727272727943 0
7400 46.4646464645928 72.72727272728287 0
7401 47.47474747469261 72.72727272728633 0
7402 48.48484848479242 72.72727272728983 0
7403 49.49494949489223 72.7272727272933 0
7404 50.50505050499204 72.72727272729674 0
7405 51.51515151509184 72.7272727273002 0
7406 52.52525252519167 72.72727272730367 0
7407 53.53535353529147 72.72727272730714 0
7408 54.54545454539127 72.72727272731061 0
7409 55.55555555549108 72.72727272731407 0
7410 56.56565656559091 72.72727272731754 0
7411 57.5757575756907 72.72727272732101 0
7412 58.5858585857905 72.72727272732448 0
7413 59.59595959589032 72.72727272732791 0
7414 60.60606060599014 72.72727272733138 0
7415 61.61616161608993 72.72727272733485 0
7416 62.62626262618974 72.72727272733832 0
7417 63.63636363629013 72.72727272734178 0
7418 64.6464646463925 72.72727272734525 0
7419 65.65656565649559 72.72727272734872 0
7420 66.66666666659864 72.72727272735219 0
7421 67.67676767670174 72.72727272735563 0
7422 68.6868686868048 72.72727272735909 0
7423 69.69696969690786 72.72727272736255 0
7424 70.70707070701094 72.72727272736603 0
7425 71.71717171711401 72.7272727273695 0
7426 72.72727272721707 72.72727272737296 0
7427 73.73737373732015 72.72727272737643 0
7428 74.74747474742321 72.7272727273799 0
7429 75.7575757575263 72.72727272738337 0
7430 76.76767676762938 72.72727272738683 0
7431 77.77777777773242 72.72727272739029 0
7432 78.78787878783547 72.72727272739372 0
7433 79.79797979793855 72.72727272739719 0
7434 80.80808080804167 72.72727272740067 0
7435 81.81818181814472 72.72727272740414 0
7436 82.82828282824778 72.72727272740761 0
7437 83.83838383835086 72.72727272741108 0
7438 84.84848484845394 72.72727272741454 0
7439 85.85858585855698 72.72727272741798 0
7440 86.86868686866006 72.72727272742145 0
7441 87.87878787876316 72.72727272742492 0
7442 88.88888888886622 72.72727272742839 0
7443 89.89898989896928 72.72727272743185 0
7444 90.90909090907236 72.72727272743531 0
7445 91.91919191917543 72.72727272743879 0
7446 92.92929292927852 72.72727272744224 0
7447 93.93939393938157 72.72727272744572 0
7448 94.94949494948466 72.72727272744919 0
7449 95.95959595958772 72.72727272745266 0
7450 96.96969696969076 72.7272727274561 0
7451 97.97979797979386 72.72727272745958 0
7452 98.98989898989691 72.72727272746305 0
7453 1.010101010099944 73.73737373723343 0
7454 2.020202020199942 73.73737373723678 0
7455 3.030303030299907 73.73737373724009 0
7456 4.040404040399685 73.73737373724344 0
7457 5.050505050499375 73.73737373724677 0
7458 6.060606060599161 73.73737373725011 0
7459 7.070707070699292 73.73737373725346 0
7460 8.080808080799644 73.73737373725677 0
7461 9.090909090899999 73.7373737372601 0
7462 10.10101010100035 73.73737373726345 0
7463 11.1111111111007 73.73737373726676 0
7464 12.12121212120092 73.73737373727013 0
7465 13.13131313130052 73.73737373727346 0
7466 14.1414141413996 73.7373737372768 0
7467 15.15151515149863 73.73737373728014 0
7468 16.16161616159766 73.73737373728346 0
7469 17.17171717169668 73.7373737372868 0
7470 18.18181818179572 73.73737373729014 0
7471 19.19191919189475 73.73737373729347 0
7472 20.20202020199377 73.73737373729682 0
7473 21.2121212120928 73.73737373730015 0
7474 22.22222222219183 73.73737373730349 0
7475 23.23232323229086 73.73737373730683 0
7476 24.24242424238989 73.73737373731012 0
7477 25.25252525248891 73.73737373731348 0
7478 26.26262626258795 73.73737373731684 0
7479 27.27272727268697 73.73737373732015 0
7480 28.28282828278601 73.73737373732351 0
7481 29.29292929288503 73.73737373732685 0
7482 30.30303030298407 73.73737373733017 0
7483 31.31313131308318 73.73737373733351 0
7484 32.32323232318393 73.73737373733684 0
7485 33.33333333328559 73.73737373734016 0
7486 34.34343434338727 73.73737373734353 0
7487 35.35353535348894 73.73737373734684 0
7488 36.36363636359021 73.7373737373502 0
7489 37.37373737369034 73.73737373735349 0
7490 38.38383838379016 73.73737373735685 0
7491 39.39393939388993 73.7373737373602 0
7492 40.40404040398971 73.73737373736353 0
7493 41.41414141408953 73.73737373736685 0
7494 42.4242424241893 73.73737373737021 0
7495 43.4343434342891 73.73737373737353 0
7496 44.44444444438889 73.73737373737686 0
7497 45.45454545448868 73.73737373738021 0
7498 46.46464646458847 73.73737373738354 0
7499 47.47474747468826 73.73737373738689 0
7500 48.48484848478805 73.73737373739021 0
7501 49.49494949488786 73.73737373739357 0
7502 50.50505050498763 73.73737373739689 0
7503 51.51515151508742 73.73737373740022 0
7504 52.52525252518723 73.73737373740354 0
7505 53.53535353528703 73.73737373740687 0
7506 54.54545454538681 73.73737373741022 0
7507 55.55555555548661 73.73737373741358 0
7508 56.56565656558641 73.7373737374169 0
7509 57.57575757568618 73.73737373742023 0
7510 58.58585858578598 73.73737373742358 0
7511 59.59595959588577 73.73737373742691 0
7512 60.60606060598557 73.73737373743023 0
7513 61.61616161608536 73.73737373743359 0
7514 62.62626262618514 73.73737373743694 0
7515 63.63636363628554 73.73737373744024 0
7516 64.64646464638801 73.73737373744359 0
7517 65.65656565649122 73.73737373744692 0
7518 66.66666666659444 73.73737373745024 0
7519 67.67676767669762 73.73737373745359 0
7520 68.68686868680081 73.73737373745695 0
7521 69.69696969690403 73.73737373746027 0
7522 70.70707070700723 73.7373737374636 0
7523 71.7171717171104 73.73737373746692 0
7524 72.7272727272136 73.73737373747028 0
7525 73.73737373731683 73.7373737374736 0
7526 74.74747474742 73.73737373747693 0
7527 75.7575757575232 73.73737373748028 0
7528 76.76767676762643 73.73737373748361 0
7529 77.77777777772965 73.73737373748696 0
7530 78.7878787878328 73.73737373749029 0
7531 79.79797979793597 73.73737373749361 0
7532 80.80808080803924 73.73737373749697 0
7533 81.81818181814242 73.73737373750029 0
7534 82.82828282824562 73.73737373750362 0
7535 83.83838383834882 73.73737373750697 0
7536 84.84848484845203 73.73737373751031 0
7537 85.85858585855519 73.73737373751365 0
7538 86.86868686865841 73.73737373751698 0
7539 87.87878787876163 73.73737373752033 0
7540 88.88888888886478 73.73737373752365 0
7541 89.898989898968 73.73737373752698 0
7542 90.90909090907122 73.73737373753033 0
7543 91.91919191917439 73.73737373753366 0
7544 92.92929292927761 73.73737373753698 0
7545 93.93939393938078 73.73737373754034 0
7546 94.94949494948401 73.73737373754366 0
7547 95.9595959595872 73.737373737547 0
7548 96.96969696969043 73.73737373755036 0
7549 97.97979797979357 73.7373737375537 0
7550 98.9898989898968 73.73737373755702 0
7551 1.010101010099831 74.74747474733982 0
7552 2.020202020199717 74.74747474734303 0
7553 3.030303030299569 74.74747474734626 0
7554 4.04040404039923 74.74747474734943 0
7555 5.050505050498806 74.74747474735265 0
7556 6.060606060598477 74.74747474735587 0
7557 7.070707070698498 74.74747474735906 0
7558 8.080808080798745 74.74747474736229 0
7559 9.09090909089899 74.7474747473655 0
7560 10.10101010099923 74.7474747473687 0
7561 11.11111111109948 74.74747474737188 0
7562 12.12121212119959 74.74747474737514 0
7563 13.13131313129907 74.74747474737832 0
7564 14.14141414139803 74.74747474738152 0
7565 15.15151515149693 74.74747474738473 0
7566 16.16161616159584 74.74747474738794 0
7567 17.17171717169474 74.74747474739117 0
7568 18.18181818179364 74.74747474739434 0
7569 19.19191919189254 74.74747474739758 0
7570 20.20202020199144 74.74747474740076 0
7571 21.21212121209035 74.74747474740397 0
7572 22.22222222218925 74.74747474740715 0
7573 23.23232323228816 74.74747474741039 0
7574 24.24242424238706 74.74747474741361 0
7575 25.25252525248596 74.74747474741682 0
7576 26.26262626258487 74.74747474742 0
7577 27.27272727268377 74.74747474742323 0
7578 28.28282828278268 74.74747474742642 0
7579 29.29292929288157 74.74747474742964 0
7580 30.30303030298048 74.74747474743286 0
7581 31.31313131307946 74.74747474743606 0
7582 32.32323232318011 74.74747474743928 0
7583 33.3333333332817 74.74747474744245 0
7584 34.34343434338328 74.74747474744568 0
7585 35.35353535348487 74.74747474744888 0
7586 36.36363636358607 74.74747474745209 0
7587 37.37373737368617 74.74747474745529 0
7588 38.38383838378595 74.74747474745851 0
7589 39.39393939388572 74.74747474746172 0
7590 40.4040404039855 74.74747474746492 0
7591 41.41414141408528 74.74747474746812 0
7592 42.42424242418504 74.74747474747133 0
7593 43.43434343428483 74.74747474747454 0
7594 44.44444444438459 74.74747474747775 0
7595 45.45454545448438 74.74747474748096 0
7596 46.46464646458415 74.74747474748418 0
7597 47.47474747468392 74.74747474748736 0
7598 48.4848484847837 74.74747474749057 0
7599 49.49494949488347 74.74747474749378 0
7600 50.50505050498324 74.74747474749699 0
7601 51.51515151508303 74.74747474750021 0
7602 52.52525252518279 74.74747474750342 0
7603 53.53535353528257 74.74747474750663 0
7604 54.54545454538236 74.74747474750981 0
7605 55.55555555548211 74.74747474751302 0
7606 56.5656565655819 74.74747474751624 0
7607 57.57575757568168 74.74747474751945 0
7608 58.58585858578144 74.74747474752266 0
7609 59.59595959588122 74.74747474752584 0
7610 60.60606060598101 74.74747474752908 0
7611 61.61616161608077 74.74747474753227 0
7612 62.62626262618055 74.74747474753548 0
7613 63.63636363628095 74.74747474753869 0
7614 64.64646464638352 74.7474747475419 0
7615 65.65656565648683 74.74747474754511 0
7616 66.66666666659017 74.74747474754832 0
7617 67.6767676766935 74.74747474755154 0
7618 68.68686868679683 74.74747474755472 0
7619 69.69696969690017 74.74747474755793 0
7620 70.7070707070035 74.74747474756114 0
7621 71.71717171710682 74.74747474756435 0
7622 72.72727272721013 74.74747474756757 0
7623 73.73737373731348 74.74747474757075 0
7624 74.74747474741682 74.74747474757399 0
7625 75.75757575752013 74.74747474757717 0
7626 76.76767676762347 74.74747474758038 0
7627 77.77777777772681 74.7474747475836 0
7628 78.78787878783012 74.74747474758681 0
7629 79.79797979793342 74.74747474759003 0
7630 80.80808080803681 74.74747474759323 0
7631 81.81818181814012 74.74747474759644 0
7632 82.82828282824343 74.74747474759963 0
7633 83.83838383834679 74.74747474760285 0
7634 84.84848484845008 74.74747474760605 0
7635 85.8585858585534 74.74747474760927 0
7636 86.86868686865677 74.74747474761249 0
7637 87.87878787876009 74.74747474761567 0
7638 88.88888888886338 74.7474747476189 0
7639 89.89898989896672 74.74747474762208 0
7640 90.90909090907003 74.74747474762532 0
7641 91.91919191917339 74.74747474762852 0
7642 92.92929292927668 74.74747474763171 0
7643 93.93939393938003 74.74747474763493 0
7644 94.94949494948335 74.74747474763812 0
7645 95.95959595958665 74.74747474764135 0
7646 96.96969696969002 74.74747474764453 0
7647 97.97979797979335 74.74747474764776 0
7648 98.98989898989666 74.74747474765095 0
7649 1.010101010099719 75.75757575744623 0
7650 2.020202020199493 75.75757575744929 0
7651 3.030303030299232 75.75757575745237 0
7652 4.040404040398779 75.75757575745544 0
7653 5.050505050498236 75.75757575745855 0
7654 6.060606060597793 75.75757575746162 0
7655 7.070707070697705 75.75757575746469 0
7656 8.080808080797842 75.75757575746779 0
7657 9.090909090897981 75.75757575747089 0
7658 10.10101010099812 75.75757575747393 0
7659 11.11111111109825 75.75757575747701 0
7660 12.12121212119825 75.7575757574801 0
7661 13.13131313129762 75.7575757574832 0
7662 14.14141414139645 75.75757575748625 0
7663 15.15151515149523 75.75757575748932 0
7664 16.16161616159401 75.75757575749242 0
7665 17.17171717169278 75.7575757574955 0
7666 18.18181818179156 75.75757575749859 0
7667 19.19191919189035 75.75757575750166 0
7668 20.20202020198911 75.75757575750474 0
7669 21.21212121208789 75.75757575750782 0
7670 22.22222222218666 75.75757575751089 0
7671 23.23232323228545 75.75757575751396 0
7672 24.24242424238422 75.75757575751703 0
7673 25.252525252483 75.75757575752013 0
7674 26.26262626258178 75.75757575752321 0
7675 27.27272727268056 75.75757575752627 0
7676 28.28282828277934 75.75757575752937 0
7677 29.29292929287812 75.75757575753244 0
7678 30.3030303029769 75.75757575753552 0
7679 31.31313131307576 75.7575757575386 0
7680 32.3232323231763 75.75757575754167 0
7681 33.33333333327781 75.75757575754477 0
7682 34.34343434337929 75.75757575754785 0
7683 35.35353535348079 75.75757575755091 0
7684 36.36363636358191 75.75757575755401 0
7685 37.37373737368199 75.75757575755709 0
7686 38.38383838378174 75.75757575756015 0
7687 39.3939393938815 75.75757575756325 0
7688 40.40404040398126 75.75757575756633 0
7689 41.41414141408104 75.75757575756938 0
7690 42.42424242418078 75.75757575757248 0
7691 43.43434343428053 75.75757575757555 0
7692 44.4444444443803 75.75757575757865 0
7693 45.45454545448006 75.75757575758172 0
7694 46.46464646457981 75.75757575758479 0
7695 47.47474747467957 75.75757575758786 0
7696 48.48484848477933 75.75757575759096 0
7697 49.4949494948791 75.75757575759405 0
7698 50.50505050497885 75.75757575759712 0
7699 51.51515151507861 75.75757575760019 0
7700 52.52525252517837 75.75757575760329 0
7701 53.53535353527814 75.75757575760636 0
7702 54.54545454537789 75.75757575760943 0
7703 55.55555555547764 75.75757575761253 0
7704 56.56565656557742 75.7575757576156 0
7705 57.57575757567716 75.75757575761867 0
7706 58.58585858577692 75.75757575762174 0
7707 59.59595959587668 75.75757575762483 0
7708 60.60606060597644 75.7575757576279 0
7709 61.6161616160762 75.757575757631 0
7710 62.62626262617595 75.75757575763407 0
7711 63.63636363627636 75.75757575763714 0
7712 64.64646464637904 75.75757575764024 0
7713 65.6565656564825 75.75757575764331 0
7714 66.66666666658597 75.75757575764641 0
7715 67.67676767668942 75.75757575764948 0
7716 68.68686868679285 75.75757575765255 0
7717 69.6969696968963 75.75757575765562 0
7718 70.70707070699979 75.75757575765871 0
7719 71.71717171710324 75.75757575766178 0
7720 72.72727272720667 75.75757575766488 0
7721 73.73737373731015 75.75757575766795 0
7722 74.74747474741358 75.75757575767102 0
7723 75.75757575751705 75.7575757576741 0
7724 76.76767676762051 75.75757575767719 0
7725 77.77777777772397 75.75757575768026 0
7726 78.78787878782741 75.75757575768337 0
7727 79.79797979793086 75.75757575768642 0
7728 80.80808080803435 75.75757575768949 0
7729 81.81818181813777 75.75757575769256 0
7730 82.82828282824124 75.75757575769566 0
7731 83.83838383834473 75.75757575769873 0
7732 84.84848484844815 75.75757575770183 0
7733 85.85858585855161 75.7575757577049 0
7734 86.86868686865506 75.75757575770797 0
7735 87.87878787875852 75.75757575771107 0
7736 88.88888888886197 75.75757575771414 0
7737 89.89898989896541 75.75757575771723 0
7738 90.90909090906889 75.7575757577203 0
7739 91.91919191917236 75.75757575772339 0
7740 92.92929292927579 75.75757575772646 0
7741 93.9393939393793 75.75757575772955 0
7742 94.94949494948274 75.75757575773265 0
7743 95.95959595958618 75.75757575773571 0
7744 96.96969696968962 75.75757575773879 0
7745 97.97979797979309 75.75757575774185 0
7746 98.98989898989652 75.75757575774493 0
7747 1.010101010099606 76.76767676755263 0
7748 2.020202020199268 76.7676767675556 0
7749 3.030303030298895 76.76767676755853 0
7750 4.040404040398324 76.76767676756148 0
7751 5.050505050497668 76.76767676756444 0
7752 6.060606060597108 76.76767676756737 0
7753 7.070707070696909 76.76767676757035 0
7754 8.08080808079694 76.76767676757328 0
7755 9.090909090896968 76.76767676757622 0
7756 10.101010100997 76.76767676757919 0
7757 11.11111111109703 76.76767676758215 0
7758 12.12121212119692 76.7676767675851 0
7759 13.13131313129617 76.76767676758803 0
7760 14.14141414139488 76.76767676759101 0
7761 15.15151515149353 76.76767676759394 0
7762 16.16161616159218 76.7676767675969 0
7763 17.17171717169083 76.76767676759985 0
7764 18.18181818178948 76.76767676760281 0
7765 19.19191919188814 76.76767676760576 0
7766 20.20202020198678 76.76767676760872 0
7767 21.21212121208544 76.76767676761165 0
7768 22.22222222218409 76.76767676761462 0
7769 23.23232323228275 76.76767676761759 0
7770 24.2424242423814 76.76767676762051 0
7771 25.25252525248004 76.76767676762347 0
7772 26.2626262625787 76.76767676762641 0
7773 27.27272727267736 76.76767676762935 0
7774 28.28282828277601 76.76767676763234 0
7775 29.29292929287466 76.76767676763527 0
7776 30.30303030297332 76.76767676763822 0
7777 31.31313131307206 76.76767676764115 0
7778 32.32323232317249 76.76767676764413 0
7779 33.3333333332739 76.76767676764709 0
7780 34.34343434337531 76.76767676765002 0
7781 35.35353535347672 76.76767676765297 0
7782 36.36363636357776 76.76767676765593 0
7783 37.37373737367781 76.76767676765888 0
7784 38.38383838377755 76.76767676766184 0
7785 39.39393939387728 76.7676767676648 0
7786 40.40404040397704 76.76767676766772 0
7787 41.41414141407678 76.76767676767068 0
7788 42.42424242417651 76.76767676767366 0
7789 43.43434343427627 76.76767676767659 0
7790 44.44444444437601 76.76767676767955 0
7791 45.45454545447574 76.76767676768247 0
7792 46.46464646457548 76.76767676768543 0
7793 47.47474747467523 76.76767676768839 0
7794 48.48484848477495 76.76767676769134 0
7795 49.49494949487472 76.7676767676943 0
7796 50.50505050497445 76.76767676769725 0
7797 51.51515151507419 76.76767676770021 0
7798 52.52525252517393 76.76767676770314 0
7799 53.53535353527368 76.76767676770609 0
7800 54.54545454537342 76.76767676770905 0
7801 55.55555555547317 76.767676767712 0
7802 56.56565656557291 76.76767676771496 0
7803 57.57575757567263 76.76767676771789 0
7804 58.58585858577239 76.76767676772084 0
7805 59.59595959587212 76.7676767677238 0
7806 60.60606060597188 76.76767676772675 0
7807 61.61616161607162 76.76767676772971 0
7808 62.62626262617134 76.76767676773267 0
7809 63.63636363627177 76.76767676773562 0
7810 64.64646464637454 76.76767676773858 0
7811 65.65656565647815 76.76767676774151 0
7812 66.6666666665817 76.76767676774446 0
7813 67.67676767668533 76.76767676774742 0
7814 68.68686868678887 76.76767676775037 0
7815 69.69696969689247 76.7676767677533 0
7816 70.70707070699606 76.76767676775626 0
7817 71.71717171709963 76.76767676775921 0
7818 72.72727272720323 76.76767676776217 0
7819 73.73737373730683 76.76767676776512 0
7820 74.74747474741039 76.76767676776808 0
7821 75.75757575751396 76.76767676777104 0
7822 76.76767676761756 76.76767676777399 0
7823 77.77777777772118 76.76767676777692 0
7824 78.78787878782474 76.76767676777989 0
7825 79.79797979792829 76.76767676778283 0
7826 80.80808080803192 76.76767676778576 0
7827 81.81818181813549 76.76767676778871 0
7828 82.82828282823905 76.76767676779167 0
7829 83.83838383834265 76.76767676779463 0
7830 84.84848484844626 76.76767676779758 0
7831 85.85858585854982 76.76767676780055 0
7832 86.86868686865341 76.76767676780349 0
7833 87.878787878757 76.76767676780645 0
7834 88.88888888886055 76.76767676780938 0
7835 89.89898989896416 76.76767676781236 0
7836 90.90909090906776 76.76767676781529 0
7837 91.91919191917133 76.76767676781822 0
7838 92.92929292927489 76.76767676782119 0
7839 93.93939393937848 76.76767676782413 0
7840 94.94949494948212 76.7676767678271 0
7841 95.95959595958564 76.76767676783005 0
7842 96.96969696968922 76.767676767833 0
7843 97.97979797979283 76.76767676783595 0
7844 98.9898989898964 76.76767676783891 0
7845 1.010101010099493 77.77777777765904 0
7846 2.020202020199044 77.77777777766185 0
7847 3.030303030298557 77.77777777766467 0
7848 4.040404040397873 77.77777777766751 0
7849 5.050505050497097 77.77777777767032 0
7850 6.060606060596426 77.77777777767314 0
7851 7.070707070696115 77.77777777767601 0
7852 8.080808080796036 77.77777777767884 0
7853 9.090909090895959 77.77777777768165 0
7854 10.10101010099588 77.77777777768445 0
7855 11.1111111110958 77.77777777768729 0
7856 12.12121212119558 77.77777777769012 0
7857 13.13131313129472 77.77777777769292 0
7858 14.1414141413933 77.77777777769576 0
7859 15.15151515149183 77.77777777769859 0
7860 16.16161616159036 77.7777777777014 0
7861 17.17171717168888 77.77777777770423 0
7862 18.18181818178741 77.77777777770704 0
7863 19.19191919188594 77.77777777770986 0
7864 20.20202020198445 77.7777777777127 0
7865 21.21212121208299 77.77777777771551 0
7866 22.22222222218151 77.77777777771834 0
7867 23.23232323228005 77.77777777772116 0
7868 24.24242424237857 77.77777777772398 0
7869 25.25252525247709 77.77777777772678 0
7870 26.26262626257561 77.77777777772963 0
7871 27.27272727267415 77.77777777773247 0
7872 28.28282828277269 77.77777777773528 0
7873 29.29292929287121 77.77777777773808 0
7874 30.30303030296973 77.77777777774094 0
7875 31.31313131306835 77.77777777774374 0
7876 32.32323232316868 77.77777777774659 0
7877 33.33333333327001 77.77777777774936 0
7878 34.34343434337133 77.77777777775219 0
7879 35.35353535347264 77.77777777775502 0
7880 36.36363636357361 77.77777777775786 0
7881 37.37373737367363 77.77777777776069 0
7882 38.38383838377337 77.77777777776349 0
7883 39.39393939387308 77.7777777777663 0
7884 40.4040404039728 77.77777777776915 0
7885 41.41414141407255 77.77777777777197 0
7886 42.42424242417225 77.77777777777477 0
7887 43.43434343427198 77.77777777777763 0
7888 44.4444444443717 77.77777777778043 0
7889 45.45454545447142 77.77777777778326 0
7890 46.46464646457116 77.7777777777861 0
7891 47.47474747467088 77.77777777778891 0
7892 48.48484848477061 77.77777777779173 0
7893 49.49494949487034 77.77777777779455 0
7894 50.50505050497006 77.77777777779738 0
7895 51.51515151506978 77.7777777778002 0
7896 52.52525252516951 77.777777777803 0
7897 53.53535353526924 77.77777777780584 0
7898 54.54545454536896 77.77777777780867 0
7899 55.55555555546867 77.77777777781151 0
7900 56.56565656556842 77.77777777781429 0
7901 57.57575757566813 77.77777777781714 0
7902 58.58585858576785 77.77777777781994 0
7903 59.59595959586758 77.77777777782279 0
7904 60.6060606059673 77.77777777782559 0
7905 61.61616161606702 77.77777777782845 0
7906 62.62626262616675 77.77777777783126 0
7907 63.63636363626718 77.77777777783406 0
7908 64.64646464637005 77.77777777783689 0
7909 65.65656565647376 77.77777777783969 0
7910 66.6666666665775 77.77777777784254 0
7911 67.67676767668119 77.77777777784534 0
7912 68.68686868678489 77.77777777784816 0
7913 69.69696969688862 77.777777777851 0
7914 70.70707070699233 77.77777777785381 0
7915 71.71717171709604 77.77777777785666 0
7916 72.72727272719975 77.77777777785947 0
7917 73.73737373730347 77.77777777786233 0
7918 74.74747474740718 77.77777777786511 0
7919 75.75757575751089 77.77777777786795 0
7920 76.7676767676146 77.77777777787077 0
7921 77.77777777771834 77.77777777787358 0
7922 78.78787878782201 77.77777777787642 0
7923 79.79797979792575 77.77777777787922 0
7924 80.80808080802947 77.77777777788205 0
7925 81.81818181813318 77.77777777788489 0
7926 82.82828282823687 77.77777777788769 0
7927 83.83838383834062 77.77777777789052 0
7928 84.84848484844433 77.77777777789336 0
7929 85.85858585854798 77.77777777789616 0
7930 86.86868686865176 77.77777777789898 0
7931 87.87878787875546 77.77777777790183 0
7932 88.88888888885917 77.77777777790465 0
7933 89.89898989896285 77.77777777790745 0
7934 90.90909090906659 77.77777777791029 0
7935 91.9191919191703 77.7777777779131 0
7936 92.92929292927403 77.77777777791592 0
7937 93.93939393937772 77.77777777791876 0
7938 94.94949494948142 77.77777777792157 0
7939 95.95959595958516 77.77777777792438 0
7940 96.96969696968885 77.77777777792723 0
7941 97.97979797979255 77.77777777793004 0
7942 98.98989898989629 77.77777777793285 0
7943 1.01010101009938 78.78787878776545 0
7944 2.020202020198818 78.78787878776815 0
7945 3.030303030298219 78.78787878777085 0
7946 4.040404040397419 78.78787878777351 0
7947 5.050505050496529 78.78787878777622 0
7948 6.060606060595739 78.78787878777892 0
7949 7.070707070695321 78.78787878778162 0
7950 8.080808080795135 78.78787878778428 0
7951 9.090909090894952 78.78787878778702 0
7952 10.10101010099477 78.78787878778969 0
7953 11.11111111109458 78.78787878779238 0
7954 12.12121212119426 78.78787878779507 0
7955 13.13131313129327 78.78787878779778 0
7956 14.14141414139173 78.78787878780047 0
7957 15.15151515149013 78.78787878780317 0
7958 16.16161616158853 78.78787878780587 0
7959 17.17171717168693 78.78787878780852 0
7960 18.18181818178533 78.78787878781122 0
7961 19.19191919188373 78.78787878781392 0
7962 20.20202020198213 78.78787878781662 0
7963 21.21212121208054 78.78787878781932 0
7964 22.22222222217894 78.78787878782201 0
7965 23.23232323227734 78.78787878782471 0
7966 24.24242424237574 78.78787878782742 0
7967 25.25252525247413 78.7878787878301 0
7968 26.26262626257254 78.78787878783277 0
7969 27.27272727267093 78.78787878783548 0
7970 28.28282828276935 78.78787878783818 0
7971 29.29292929286775 78.78787878784087 0
7972 30.30303030296615 78.78787878784358 0
7973 31.31313131306464 78.78787878784627 0
7974 32.32323232316487 78.78787878784897 0
7975 33.33333333326609 78.78787878785168 0
7976 34.34343434336733 78.78787878785435 0
7977 35.35353535346855 78.78787878785704 0
7978 36.36363636356946 78.78787878785974 0
7979 37.37373737366945 78.78787878786243 0
7980 38.38383838376915 78.78787878786514 0
7981 39.39393939386886 78.78787878786781 0
7982 40.40404040396857 78.78787878787053 0
7983 41.41414141406828 78.78787878787321 0
7984 42.42424242416799 78.78787878787591 0
7985 43.4343434342677 78.78787878787861 0
7986 44.44444444436739 78.78787878788128 0
7987 45.45454545446713 78.787878787884 0
7988 46.46464646456683 78.78787878788668 0
7989 47.47474747466653 78.7878787878894 0
7990 48.48484848476623 78.7878787878921 0
7991 49.49494949486595 78.78787878789475 0
7992 50.50505050496567 78.78787878789745 0
7993 51.51515151506536 78.78787878790017 0
7994 52.52525252516508 78.78787878790287 0
7995 53.53535353526479 78.78787878790557 0
7996 54.54545454536449 78.78787878790823 0
7997 55.5555555554642 78.78787878791096 0
7998 56.56565656556391 78.78787878791363 0
7999 57.57575757566362 78.78787878791633 0
8000 58.58585858576333 78.78787878791903 0
8001 59.59595959586304 78.78787878792171 0
8002 60.60606060596275 78.7878787879244 0
8003 61.61616161606244 78.7878787879271 0
8004 62.62626262616216 78.7878787879298 0
8005 63.6363636362626 78.7878787879325 0
8006 64.64646464636556 78.78787878793517 0
8007 65.6565656564694 78.78787878793788 0
8008 66.66666666657325 78.78787878794058 0
8009 67.67676767667707 78.78787878794328 0
8010 68.68686868678093 78.78787878794598 0
8011 69.69696969688476 78.78787878794864 0
8012 70.70707070698862 78.78787878795136 0
8013 71.71717171709244 78.78787878795404 0
8014 72.72727272719628 78.78787878795674 0
8015 73.73737373730015 78.78787878795941 0
8016 74.74747474740397 78.78787878796211 0
8017 75.75757575750784 78.78787878796483 0
8018 76.76767676761166 78.78787878796753 0
8019 77.7777777777155 78.78787878797023 0
8020 78.78787878781934 78.78787878797293 0
8021 79.79797979792319 78.78787878797563 0
8022 80.80808080802701 78.78787878797829 0
8023 81.81818181813085 78.78787878798099 0
8024 82.82828282823471 78.7878787879837 0
8025 83.83838383833856 78.78787878798639 0
8026 84.84848484844238 78.78787878798907 0
8027 85.85858585854623 78.78787878799177 0
8028 86.86868686865007 78.78787878799447 0
8029 87.8787878787539 78.78787878799714 0
8030 88.88888888885775 78.78787878799987 0
8031 89.89898989896159 78.78787878800253 0
8032 90.90909090906541 78.78787878800526 0
8033 91.91919191916929 78.78787878800794 0
8034 92.92929292927312 78.78787878801064 0
8035 93.93939393937696 78.78787878801334 0
8036 94.94949494948079 78.78787878801602 0
8037 95.95959595958465 78.78787878801872 0
8038 96.96969696968848 78.78787878802142 0
8039 97.97979797979232 78.78787878802407 0
8040 98.98989898989615 78.78787878802682 0
8041 1.010101010099267 79.79797979787183 0
8042 2.020202020198593 79.79797979787442 0
8043 3.030303030297882 79.79797979787699 0
8044 4.040404040396966 79.79797979787953 0
8045 5.050505050495961 79.79797979788211 0
8046 6.060606060595058 79.79797979788465 0
8047 7.070707070694525 79.79797979788722 0
8048 8.080808080794233 79.79797979788981 0
8049 9.090909090893941 79.79797979789238 0
8050 10.10101010099365 79.79797979789494 0
8051 11.11111111109336 79.7979797978975 0
8052 12.12121212119292 79.79797979790008 0
8053 13.13131313129182 79.79797979790264 0
8054 14.14141414139015 79.7979797979052 0
8055 15.15151515148842 79.79797979790779 0
8056 16.1616161615867 79.79797979791033 0
8057 17.17171717168497 79.79797979791286 0
8058 18.18181818178326 79.79797979791545 0
8059 19.19191919188154 79.79797979791802 0
8060 20.2020202019798 79.79797979792058 0
8061 21.21212121207807 79.79797979792315 0
8062 22.22222222217636 79.79797979792571 0
8063 23.23232323227463 79.79797979792831 0
8064 24.24242424237291 79.79797979793085 0
8065 25.25252525247118 79.79797979793341 0
8066 26.26262626256946 79.79797979793601 0
8067 27.27272727266773 79.79797979793855 0
8068 28.28282828276602 79.79797979794114 0
8069 29.29292929286429 79.79797979794371 0
8070 30.30303030296257 79.79797979794627 0
8071 31.31313131306093 79.79797979794881 0
8072 32.32323232316106 79.79797979795141 0
8073 33.3333333332622 79.79797979795397 0
8074 34.34343434336334 79.79797979795653 0
8075 35.35353535346449 79.79797979795907 0
8076 36.36363636356531 79.79797979796166 0
8077 37.37373737366527 79.79797979796423 0
8078 38.38383838376497 79.7979797979668 0
8079 39.39393939386464 79.79797979796936 0
8080 40.40404040396434 79.79797979797191 0
8081 41.41414141406405 79.79797979797448 0
8082 42.42424242416372 79.79797979797706 0
8083 43.43434343426343 79.79797979797962 0
8084 44.44444444436311 79.79797979798218 0
8085 45.45454545446281 79.79797979798478 0
8086 46.46464646456249 79.79797979798734 0
8087 47.47474747466219 79.7979797979899 0
8088 48.48484848476186 79.79797979799244 0
8089 49.49494949486156 79.79797979799503 0
8090 50.50505050496125 79.7979797979976 0
8091 51.51515151506094 79.79797979800014 0
8092 52.52525252516064 79.79797979800273 0
8093 53.53535353526035 79.79797979800527 0
8094 54.54545454536003 79.79797979800786 0
8095 55.55555555545972 79.79797979801045 0
8096 56.56565656555943 79.797979798013 0
8097 57.5757575756591 79.79797979801556 0
8098 58.58585858575881 79.79797979801812 0
8099 59.59595959585848 79.79797979802069 0
8100 60.60606060595819 79.79797979802326 0
8101 61.61616161605788 79.79797979802582 0
8102 62.62626262615756 79.79797979802841 0
8103 63.63636363625802 79.79797979803097 0
8104 64.64646464636108 79.79797979803352 0
8105 65.65656565646502 79.79797979803607 0
8106 66.66666666656903 79.79797979803865 0
8107 67.67676767667299 79.79797979804121 0
8108 68.68686868677695 79.79797979804378 0
8109 69.6969696968809 79.79797979804636 0
8110 70.70707070698491 79.79797979804893 0
8111 71.71717171708886 79.79797979805147 0
8112 72.72727272719281 79.79797979805403 0
8113 73.73737373729682 79.79797979805662 0
8114 74.74747474740077 79.79797979805919 0
8115 75.75757575750472 79.79797979806175 0
8116 76.76767676760869 79.79797979806432 0
8117 77.7777777777127 79.79797979806689 0
8118 78.78787878781664 79.79797979806945 0
8119 79.7979797979206 79.79797979807201 0
8120 80.80808080802456 79.79797979807458 0
8121 81.81818181812858 79.79797979807715 0
8122 82.82828282823252 79.79797979807974 0
8123 83.83838383833653 79.7979797980823 0
8124 84.84848484844045 79.79797979808484 0
8125 85.85858585854442 79.79797979808741 0
8126 86.86868686864841 79.79797979808997 0
8127 87.87878787875236 79.79797979809256 0
8128 88.88888888885631 79.79797979809513 0
8129 89.89898989896031 79.79797979809771 0
8130 90.90909090906428 79.79797979810024 0
8131 91.91919191916827 79.79797979810282 0
8132 92.92929292927221 79.79797979810537 0
8133 93.9393939393762 79.79797979810796 0
8134 94.94949494948017 79.7979797981105 0
8135 95.95959595958411 79.7979797981131 0
8136 96.96969696968809 79.79797979811566 0
8137 97.97979797979204 79.79797979811822 0
8138 98.98989898989601 79.79797979812078 0
8139 1.010101010099155 80.80808080797824 0
8140 2.020202020198368 80.80808080798072 0
8141 3.030303030297544 80.80808080798313 0
8142 4.040404040396515 80.80808080798558 0
8143 5.050505050495392 80.80808080798802 0
8144 6.060606060594372 80.80808080799046 0
8145 7.070707070693733 80.80808080799292 0
8146 8.08080808079333 80.80808080799535 0
8147 9.090909090892932 80.80808080799777 0
8148 10.10101010099254 80.8080808080002 0
8149 11.11111111109213 80.80808080800263 0
8150 12.12121212119159 80.80808080800512 0
8151 13.13131313129036 80.80808080800752 0
8152 14.14141414138858 80.80808080800995 0
8153 15.15151515148673 80.80808080801241 0
8154 16.16161616158488 80.80808080801482 0
8155 17.17171717168303 80.80808080801728 0
8156 18.18181818178117 80.80808080801971 0
8157 19.19191919187933 80.80808080802215 0
8158 20.20202020197748 80.8080808080246 0
8159 21.21212121207563 80.80808080802701 0
8160 22.22222222217378 80.80808080802947 0
8161 23.23232323227193 80.8080808080319 0
8162 24.24242424237007 80.80808080803435 0
8163 25.25252525246823 80.80808080803679 0
8164 26.26262626256638 80.80808080803922 0
8165 27.27272727266453 80.80808080804165 0
8166 28.28282828276268 80.8080808080441 0
8167 29.29292929286083 80.80808080804653 0
8168 30.30303030295899 80.80808080804896 0
8169 31.31313131305722 80.8080808080514 0
8170 32.32323232315726 80.80808080805384 0
8171 33.33333333325831 80.8080808080563 0
8172 34.34343434335936 80.80808080805872 0
8173 35.3535353534604 80.80808080806118 0
8174 36.36363636356117 80.80808080806356 0
8175 37.37373737366109 80.80808080806605 0
8176 38.38383838376077 80.80808080806847 0
8177 39.39393939386043 80.8080808080709 0
8178 40.40404040396012 80.80808080807336 0
8179 41.4141414140598 80.8080808080758 0
8180 42.42424242415946 80.80808080807823 0
8181 43.43434343425915 80.80808080808066 0
8182 44.44444444435881 80.80808080808309 0
8183 45.45454545445849 80.80808080808552 0
8184 46.46464646455818 80.80808080808796 0
8185 47.47474747465783 80.80808080809041 0
8186 48.48484848475751 80.80808080809284 0
8187 49.49494949485718 80.80808080809528 0
8188 50.50505050495687 80.80808080809774 0
8189 51.51515151505654 80.80808080810019 0
8190 52.52525252515623 80.8080808081026 0
8191 53.53535353525589 80.80808080810503 0
8192 54.54545454535557 80.80808080810748 0
8193 55.55555555545523 80.80808080810989 0
8194 56.56565656555492 80.80808080811234 0
8195 57.57575757565459 80.80808080811478 0
8196 58.58585858575426 80.80808080811723 0
8197 59.59595959585393 80.80808080811967 0
8198 60.60606060595363 80.80808080812213 0
8199 61.61616161605329 80.80808080812453 0
8200 62.62626262615296 80.80808080812699 0
8201 63.63636363625342 80.80808080812939 0
8202 64.64646464635658 80.80808080813183 0
8203 65.65656565646069 80.80808080813428 0
8204 66.66666666656477 80.80808080813672 0
8205 67.67676767666889 80.80808080813917 0
8206 68.68686868677295 80.80808080814161 0
8207 69.69696969687706 80.80808080814407 0
8208 70.70707070698116 80.80808080814647 0
8209 71.71717171708528 80.80808080814892 0
8210 72.72727272718936 80.80808080815135 0
8211 73.73737373729347 80.80808080815378 0
8212 74.74747474739755 80.80808080815623 0
8213 75.75757575750163 80.80808080815866 0
8214 76.76767676760576 80.80808080816112 0
8215 77.77777777770987 80.80808080816354 0
8216 78.78787878781392 80.808080808166 0
8217 79.797979797918 80.80808080816843 0
8218 80.80808080802213 80.80808080817086 0
8219 81.81818181812625 80.80808080817327 0
8220 82.82828282823033 80.80808080817572 0
8221 83.83838383833444 80.80808080817816 0
8222 84.84848484843852 80.80808080818061 0
8223 85.85858585854263 80.80808080818306 0
8224 86.86868686864673 80.80808080818549 0
8225 87.87878787875083 80.80808080818794 0
8226 88.88888888885491 80.80808080819035 0
8227 89.89898989895902 80.80808080819281 0
8228 90.90909090906314 80.80808080819523 0
8229 91.91919191916723 80.80808080819766 0
8230 92.9292929292713 80.8080808082001 0
8231 93.93939393937542 80.80808080820255 0
8232 94.94949494947952 80.80808080820499 0
8233 95.9595959595836 80.80808080820744 0
8234 96.96969696968769 80.80808080820988 0
8235 97.97979797979181 80.8080808082123 0
8236 98.98989898989589 80.80808080821471 0
8237 1.010101010099042 81.81818181808467 0
8238 2.020202020198143 81.81818181808698 0
8239 3.030303030297206 81.81818181808929 0
8240 4.040404040396061 81.8181818180916 0
8241 5.050505050494821 81.8181818180939 0
8242 6.060606060593687 81.81818181809624 0
8243 7.070707070692937 81.81818181809854 0
8244 8.080808080792428 81.81818181810083 0
8245 9.090909090891923 81.81818181810317 0
8246 10.10101010099142 81.81818181810547 0
8247 11.11111111109091 81.81818181810777 0
8248 12.12121212119026 81.81818181811008 0
8249 13.13131313128891 81.81818181811238 0
8250 14.141414141387 81.81818181811471 0
8251 15.15151515148502 81.81818181811701 0
8252 16.16161616158305 81.8181818181193 0
8253 17.17171717168107 81.81818181812166 0
8254 18.18181818177909 81.81818181812392 0
8255 19.19191919187713 81.81818181812623 0
8256 20.20202020197515 81.81818181812855 0
8257 21.21212121207317 81.81818181813088 0
8258 22.22222222217119 81.81818181813316 0
8259 23.23232323226922 81.81818181813549 0
8260 24.24242424236724 81.8181818181378 0
8261 25.25252525246526 81.81818181814009 0
8262 26.26262626256329 81.81818181814242 0
8263 27.27272727266132 81.81818181814472 0
8264 28.28282828275936 81.81818181814702 0
8265 29.29292929285737 81.81818181814933 0
8266 30.30303030295541 81.81818181815166 0
8267 31.31313131305352 81.81818181815396 0
8268 32.32323232315344 81.81818181815626 0
8269 33.33333333325442 81.81818181815859 0
8270 34.34343434335537 81.81818181816089 0
8271 35.35353535345634 81.81818181816318 0
8272 36.36363636355702 81.81818181816553 0
8273 37.37373737365692 81.81818181816783 0
8274 38.38383838375656 81.81818181817012 0
8275 39.39393939385622 81.81818181817246 0
8276 40.40404040395588 81.81818181817476 0
8277 41.41414141405555 81.81818181817707 0
8278 42.4242424241552 81.81818181817934 0
8279 43.43434343425487 81.81818181818167 0
8280 44.44444444435452 81.818181818184 0
8281 45.45454545445418 81.8181818181863 0
8282 46.46464646455384 81.81818181818861 0
8283 47.4747474746535 81.81818181819091 0
8284 48.48484848475314 81.81818181819321 0
8285 49.4949494948528 81.81818181819554 0
8286 50.50505050495248 81.81818181819781 0
8287 51.51515151505212 81.81818181820015 0
8288 52.52525252515179 81.81818181820245 0
8289 53.53535353525145 81.81818181820475 0
8290 54.54545454535111 81.81818181820708 0
8291 55.55555555545075 81.81818181820938 0
8292 56.56565656555043 81.81818181821168 0
8293 57.57575757565009 81.81818181821399 0
8294 58.58585858574975 81.81818181821632 0
8295 59.59595959584939 81.81818181821862 0
8296 60.60606060594906 81.81818181822092 0
8297 61.61616161604871 81.81818181822325 0
8298 62.62626262614836 81.81818181822555 0
8299 63.63636363624883 81.81818181822788 0
8300 64.64646464635209 81.81818181823016 0
8301 65.65656565645631 81.81818181823247 0
8302 66.66666666656056 81.81818181823479 0
8303 67.67676767666481 81.81818181823709 0
8304 68.68686868676897 81.8181818182394 0
8305 69.69696969687323 81.81818181824173 0
8306 70.70707070697746 81.81818181824403 0
8307 71.71717171708167 81.81818181824636 0
8308 72.72727272718589 81.81818181824866 0
8309 73.73737373729014 81.81818181825096 0
8310 74.74747474739436 81.81818181825327 0
8311 75.75757575749856 81.81818181825555 0
8312 76.76767676760281 81.8181818182579 0
8313 77.77777777770703 81.8181818182602 0
8314 78.78787878781125 81.8181818182625 0
8315 79.79797979791546 81.8181818182648 0
8316 80.80808080801968 81.81818181826711 0
8317 81.81818181812392 81.81818181826944 0
8318 82.82828282822817 81.81818181827174 0
8319 83.83838383833239 81.81818181827403 0
8320 84.84848484843661 81.81818181827636 0
8321 85.85858585854083 81.81818181827867 0
8322 86.86868686864506 81.81818181828096 0
8323 87.87878787874931 81.81818181828331 0
8324 88.8888888888535 81.81818181828561 0
8325 89.89898989895772 81.8181818182879 0
8326 90.90909090906196 81.81818181829021 0
8327 91.91919191916618 81.81818181829252 0
8328 92.92929292927042 81.81818181829485 0
8329 93.93939393937463 81.81818181829715 0
8330 94.94949494947886 81.81818181829944 0
8331 95.95959595958308 81.81818181830178 0
8332 96.96969696968732 81.81818181830404 0
8333 97.97979797979157 81.81818181830639 0
8334 98.98989898989579 81.81818181830872 0
8335 1.010101010098929 82.82828282819106 0
8336 2.020202020197919 82.82828282819324 0
8337 3.030303030296869 82.82828282819541 0
8338 4.04040404039561 82.82828282819762 0
8339 5.050505050494252 82.8282828281998 0
8340 6.060606060593004 82.82828282820199 0
8341 7.070707070692143 82.82828282820412 0
8342 8.080808080791526 82.82828282820633 0
8343 9.090909090890914 82.82828282820853 0
8344 10.1010101009903 82.82828282821072 0
8345 11.11111111108968 82.82828282821286 0
8346 12.12121212118892 82.82828282821509 0
8347 13.13131313128746 82.82828282821725 0
8348 14.14141414138542 82.82828282821944 0
8349 15.15151515148332 82.8282828282216 0
8350 16.16161616158123 82.82828282822379 0
8351 17.17171717167912 82.82828282822598 0
8352 18.18181818177702 82.82828282822814 0
8353 19.19191919187493 82.82828282823033 0
8354 20.20202020197281 82.8282828282325 0
8355 21.21212121207072 82.82828282823471 0
8356 22.22222222216862 82.82828282823687 0
8357 23.23232323226651 82.82828282823905 0
8358 24.24242424236441 82.82828282824124 0
8359 25.25252525246231 82.82828282824342 0
8360 26.26262626256021 82.82828282824559 0
8361 27.27272727265812 82.82828282824778 0
8362 28.28282828275602 82.82828282824997 0
8363 29.29292929285392 82.82828282825216 0
8364 30.30303030295183 82.82828282825432 0
8365 31.31313131304981 82.82828282825653 0
8366 32.32323232314964 82.82828282825869 0
8367 33.3333333332505 82.82828282826085 0
8368 34.34343434335138 82.82828282826304 0
8369 35.35353535345226 82.82828282826523 0
8370 36.36363636355286 82.82828282826742 0
8371 37.37373737365274 82.82828282826961 0
8372 38.38383838375238 82.8282828282718 0
8373 39.39393939385202 82.82828282827394 0
8374 40.40404040395165 82.82828282827614 0
8375 41.41414141405131 82.82828282827833 0
8376 42.42424242415093 82.82828282828052 0
8377 43.43434343425058 82.82828282828268 0
8378 44.44444444435023 82.82828282828487 0
8379 45.45454545444987 82.82828282828706 0
8380 46.4646464645495 82.82828282828922 0
8381 47.47474747464916 82.82828282829141 0
8382 48.48484848474877 82.8282828282936 0
8383 49.49494949484843 82.82828282829577 0
8384 50.50505050494807 82.82828282829794 0
8385 51.51515151504772 82.82828282830013 0
8386 52.52525252514735 82.82828282830232 0
8387 53.535353535247 82.82828282830451 0
8388 54.54545454534665 82.82828282830667 0
8389 55.55555555544628 82.82828282830886 0
8390 56.56565656554594 82.82828282831105 0
8391 57.57575757564557 82.82828282831321 0
8392 58.58585858574519 82.82828282831539 0
8393 59.59595959584484 82.82828282831758 0
8394 60.60606060594449 82.82828282831977 0
8395 61.61616161604411 82.82828282832195 0
8396 62.62626262614376 82.82828282832411 0
8397 63.63636363624424 82.82828282832631 0
8398 64.6464646463476 82.82828282832848 0
8399 65.65656565645195 82.82828282833066 0
8400 66.6666666665563 82.82828282833287 0
8401 67.67676767666066 82.82828282833503 0
8402 68.68686868676501 82.82828282833722 0
8403 69.69696969686936 82.82828282833941 0
8404 70.70707070697372 82.82828282834157 0
8405 71.71717171707809 82.82828282834376 0
8406 72.72727272718242 82.82828282834595 0
8407 73.73737373728682 82.82828282834811 0
8408 74.74747474739112 82.82828282835032 0
8409 75.75757575749549 82.82828282835249 0
8410 76.76767676759985 82.82828282835467 0
8411 77.77777777770423 82.82828282835686 0
8412 78.78787878780854 82.82828282835902 0
8413 79.7979797979129 82.82828282836121 0
8414 80.80808080801727 82.8282828283634 0
8415 81.81818181812164 82.82828282836556 0
8416 82.82828282822595 82.82828282836778 0
8417 83.83838383833034 82.82828282836992 0
8418 84.84848484843472 82.82828282837212 0
8419 85.85858585853902 82.82828282837431 0
8420 86.86868686864341 82.82828282837647 0
8421 87.87878787874776 82.82828282837866 0
8422 88.88888888885212 82.82828282838085 0
8423 89.89898989895644 82.82828282838301 0
8424 90.90909090906082 82.8282828283852 0
8425 91.91919191916516 82.82828282838739 0
8426 92.92929292926954 82.82828282838955 0
8427 93.9393939393739 82.82828282839176 0
8428 94.94949494947824 82.82828282839392 0
8429 95.95959595958256 82.8282828283961 0
8430 96.96969696968695 82.8282828283983 0
8431 97.9797979797913 82.82828282840045 0
8432 98.98989898989564 82.82828282840266 0
8433 1.010101010098817 83.83838383829752 0
8434 2.020202020197693 83.83838383829958 0
8435 3.030303030296531 83.83838383830161 0
8436 4.040404040395156 83.83838383830363 0
8437 5.050505050493683 83.83838383830573 0
8438 6.060606060592319 83.83838383830775 0
8439 7.070707070691348 83.83838383830982 0
8440 8.080808080790623 83.83838383831184 0
8441 9.090909090889905 83.83838383831392 0
8442 10.10101010098919 83.83838383831599 0
8443 11.11111111108846 83.83838383831801 0
8444 12.12121212118759 83.8383838383201 0
8445 13.13131313128602 83.83838383832213 0
8446 14.14141414138385 83.83838383832421 0
8447 15.15151515148163 83.83838383832622 0
8448 16.1616161615794 83.83838383832827 0
8449 17.17171717167717 83.83838383833036 0
8450 18.18181818177494 83.83838383833243 0
8451 19.19191919187272 83.83838383833447 0
8452 20.20202020197048 83.83838383833648 0
8453 21.21212121206827 83.83838383833856 0
8454 22.22222222216603 83.8383838383406 0
8455 23.23232323226381 83.83838383834265 0
8456 24.24242424236159 83.8383838383447 0
8457 25.25252525245935 83.83838383834677 0
8458 26.26262626255713 83.83838383834883 0
8459 27.2727272726549 83.83838383835086 0
8460 28.2828282827527 83.83838383835291 0
8461 29.29292929285046 83.83838383835499 0
8462 30.30303030294824 83.83838383835705 0
8463 31.31313131304611 83.83838383835908 0
8464 32.32323232314583 83.83838383836112 0
8465 33.33333333324661 83.83838383836317 0
8466 34.3434343433474 83.83838383836523 0
8467 35.35353535344818 83.83838383836729 0
8468 36.36363636354871 83.83838383836937 0
8469 37.37373737364856 83.8383838383714 0
8470 38.38383838374818 83.83838383837343 0
8471 39.39393939384779 83.83838383837551 0
8472 40.40404040394743 83.83838383837757 0
8473 41.41414141404705 83.8383838383796 0
8474 42.42424242414666 83.83838383838167 0
8475 43.4343434342463 83.83838383838369 0
8476 44.44444444434592 83.83838383838577 0
8477 45.45454545444556 83.83838383838781 0
8478 46.46464646454518 83.83838383838986 0
8479 47.4747474746448 83.83838383839191 0
8480 48.48484848474441 83.83838383839398 0
8481 49.49494949484405 83.83838383839606 0
8482 50.50505050494366 83.8383838383981 0
8483 51.51515151504329 83.83838383840015 0
8484 52.52525252514292 83.83838383840219 0
8485 53.53535353524256 83.83838383840424 0
8486 54.54545454534218 83.83838383840629 0
8487 55.5555555554418 83.83838383840833 0
8488 56.56565656554143 83.83838383841041 0
8489 57.57575757564105 83.83838383841245 0
8490 58.58585858574068 83.8383838384145 0
8491 59.59595959584029 83.83838383841655 0
8492 60.60606060593993 83.83838383841862 0
8493 61.61616161603953 83.83838383842067 0
8494 62.62626262613917 83.83838383842271 0
8495 63.63636363623966 83.83838383842478 0
8496 64.64646464634311 83.83838383842681 0
8497 65.6565656564476 83.83838383842888 0
8498 66.66666666655209 83.83838383843093 0
8499 67.67676767665655 83.83838383843297 0
8500 68.68686868676102 83.83838383843505 0
8501 69.69696969686552 83.8383838384371 0
8502 70.70707070697001 83.83838383843914 0
8503 71.71717171707448 83.83838383844119 0
8504 72.72727272717896 83.83838383844324 0
8505 73.73737373728346 83.83838383844528 0
8506 74.74747474738795 83.83838383844734 0
8507 75.75757575749242 83.8383838384494 0
8508 76.76767676759692 83.83838383845148 0
8509 77.7777777777014 83.83838383845354 0
8510 78.78787878780585 83.83838383845557 0
8511 79.79797979791034 83.83838383845763 0
8512 80.80808080801485 83.83838383845966 0
8513 81.8181818181193 83.83838383846171 0
8514 82.82828282822378 83.83838383846376 0
8515 83.83838383832831 83.83838383846582 0
8516 84.84848484843275 83.83838383846789 0
8517 85.85858585853721 83.83838383846992 0
8518 86.86868686864175 83.83838383847201 0
8519 87.87878787874621 83.83838383847404 0
8520 88.8888888888507 83.8383838384761 0
8521 89.89898989895518 83.83838383847815 0
8522 90.9090909090597 83.8383838384802 0
8523 91.91919191916411 83.83838383848226 0
8524 92.92929292926863 83.8383838384843 0
8525 93.9393939393731 83.83838383848637 0
8526 94.94949494947758 83.83838383848843 0
8527 95.95959595958206 83.83838383849049 0
8528 96.96969696968655 83.83838383849252 0
8529 97.97979797979102 83.83838383849456 0
8530 98.98989898989549 83.83838383849661 0
8531 1.010101010098704 84.8484848484039 0
8532 2.020202020197468 84.8484848484058 0
8533 3.030303030296194 84.84848484840774 0
8534 4.040404040394703 84.84848484840965 0
8535 5.050505050493114 84.8484848484116 0
8536 6.060606060591637 84.84848484841355 0
8537 7.070707070690553 84.84848484841544 0
8538 8.080808080789723 84.84848484841737 0
8539 9.090909090888898 84.84848484841932 0
8540 10.10101010098807 84.84848484842124 0
8541 11.11111111108724 84.84848484842314 0
8542 12.12121212118626 84.84848484842504 0
8543 13.13131313128457 84.84848484842699 0
8544 14.14141414138228 84.84848484842891 0
8545 15.15151515147992 84.84848484843084 0
8546 16.16161616157757 84.84848484843275 0
8547 17.17171717167521 84.84848484843465 0
8548 18.18181818177287 84.84848484843663 0
8549 19.19191919187052 84.84848484843857 0
8550 20.20202020196815 84.84848484844048 0
8551 21.21212121206581 84.84848484844238 0
8552 22.22222222216346 84.84848484844433 0
8553 23.23232323226111 84.84848484844622 0
8554 24.24242424235876 84.84848484844815 0
8555 25.2525252524564 84.84848484845008 0
8556 26.26262626255406 84.848484848452 0
8557 27.2727272726517 84.84848484845395 0
8558 28.28282828274935 84.84848484845585 0
8559 29.292929292847 84.84848484845779 0
8560 30.30303030294465 84.84848484845971 0
8561 31.31313131304239 84.84848484846165 0
8562 32.32323232314202 84.84848484846356 0
8563 33.33333333324271 84.84848484846546 0
8564 34.3434343433434 84.84848484846739 0
8565 35.3535353534441 84.84848484846935 0
8566 36.36363636354457 84.84848484847126 0
8567 37.37373737364438 84.84848484847319 0
8568 38.38383838374397 84.84848484847512 0
8569 39.39393939384357 84.84848484847703 0
8570 40.4040404039432 84.84848484847898 0
8571 41.41414141404282 84.84848484848087 0
8572 42.42424242414241 84.84848484848283 0
8573 43.43434343424202 84.84848484848473 0
8574 44.44444444434161 84.84848484848663 0
8575 45.45454545444123 84.84848484848857 0
8576 46.46464646454086 84.84848484849053 0
8577 47.47474747464046 84.84848484849242 0
8578 48.48484848474006 84.84848484849434 0
8579 49.49494949483967 84.84848484849627 0
8580 50.50505050493927 84.8484848484982 0
8581 51.51515151503888 84.84848484850014 0
8582 52.52525252513848 84.84848484850204 0
8583 53.53535353523811 84.84848484850397 0
8584 54.54545454533772 84.84848484850588 0
8585 55.55555555543731 84.84848484850781 0
8586 56.56565656553693 84.84848484850974 0
8587 57.57575757563653 84.84848484851167 0
8588 58.58585858573615 84.84848484851361 0
8589 59.59595959583575 84.84848484851555 0
8590 60.60606060593537 84.84848484851749 0
8591 61.61616161603496 84.84848484851938 0
8592 62.62626262613458 84.84848484852128 0
8593 63.63636363623506 84.84848484852321 0
8594 64.64646464633861 84.84848484852515 0
8595 65.65656565644325 84.84848484852708 0
8596 66.66666666654783 84.84848484852898 0
8597 67.67676767665246 84.84848484853092 0
8598 68.68686868675705 84.84848484853286 0
8599 69.69696969686169 84.84848484853475 0
8600 70.70707070696626 84.84848484853669 0
8601 71.7171717170709 84.84848484853862 0
8602 72.72727272717549 84.84848484854056 0
8603 73.73737373728012 84.84848484854247 0
8604 74.74747474738473 84.84848484854439 0
8605 75.75757575748932 84.84848484854632 0
8606 76.76767676759397 84.84848484854824 0
8607 77.77777777769856 84.84848484855017 0
8608 78.78787878780317 84.84848484855209 0
8609 79.79797979790777 84.84848484855402 0
8610 80.80808080801241 84.84848484855596 0
8611 81.81818181811697 84.84848484855786 0
8612 82.8282828282216 84.84848484855978 0
8613 83.83838383832621 84.84848484856172 0
8614 84.84848484843084 84.84848484856363 0
8615 85.85858585853543 84.84848484856556 0
8616 86.86868686864005 84.84848484856749 0
8617 87.87878787874469 84.84848484856943 0
8618 88.88888888884927 84.84848484857133 0
8619 89.89898989895387 84.84848484857325 0
8620 90.90909090905851 84.84848484857518 0
8621 91.91919191916308 84.8484848485771 0
8622 92.92929292926772 84.84848484857903 0
8623 93.93939393937235 84.84848484858098 0
8624 94.94949494947697 84.84848484858291 0
8625 95.95959595958155 84.8484848485848 0
8626 96.96969696968615 84.84848484858674 0
8627 97.97979797979079 84.84848484858864 0
8628 98.98989898989538 84.84848484859057 0
8629 1.010101010098591 85.8585858585103 0
8630 2.020202020197244 85.85858585851207 0
8631 3.030303030295856 85.85858585851389 0
8632 4.04040404039425 85.85858585851565 0
8633 5.050505050492546 85.85858585851747 0
8634 6.060606060590951 85.85858585851926 0
8635 7.070707070689759 85.85858585852105 0
8636 8.080808080788822 85.85858585852286 0
8637 9.090909090887887 85.85858585852462 0
8638 10.10101010098695 85.85858585852648 0
8639 11.11111111108601 85.85858585852823 0
8640 12.12121212118492 85.85858585853003 0
8641 13.13131313128312 85.85858585853182 0
8642 14.1414141413807 85.85858585853363 0
8643 15.15151515147822 85.85858585853543 0
8644 16.16161616157575 85.85858585853721 0
8645 17.17171717167327 85.85858585853902 0
8646 18.18181818177079 85.85858585854081 0
8647 19.19191919186832 85.85858585854261 0
8648 20.20202020196583 85.85858585854442 0
8649 21.21212121206336 85.85858585854619 0
8650 22.22222222216088 85.85858585854803 0
8651 23.2323232322584 85.85858585854979 0
8652 24.24242424235593 85.85858585855159 0
8653 25.25252525245344 85.8585858585534 0
8654 26.26262626255097 85.85858585855519 0
8655 27.2727272726485 85.85858585855696 0
8656 28.28282828274603 85.8585858585588 0
8657 29.29292929284355 85.85858585856059 0
8658 30.30303030294107 85.85858585856238 0
8659 31.31313131303869 85.85858585856415 0
8660 32.3232323231382 85.85858585856596 0
8661 33.33333333323881 85.85858585856776 0
8662 34.34343434333941 85.85858585856957 0
8663 35.35353535344002 85.85858585857137 0
8664 36.36363636354042 85.85858585857314 0
8665 37.37373737364019 85.85858585857497 0
8666 38.38383838373979 85.85858585857676 0
8667 39.39393939383937 85.85858585857854 0
8668 40.40404040393895 85.85858585858034 0
8669 41.41414141403855 85.85858585858216 0
8670 42.42424242413814 85.85858585858392 0
8671 43.43434343423775 85.85858585858574 0
8672 44.44444444433732 85.85858585858756 0
8673 45.45454545443691 85.85858585858932 0
8674 46.46464646453651 85.85858585859114 0
8675 47.47474747463611 85.85858585859293 0
8676 48.48484848473569 85.85858585859469 0
8677 49.49494949483528 85.85858585859654 0
8678 50.50505050493488 85.85858585859833 0
8679 51.51515151503448 85.85858585860012 0
8680 52.52525252513407 85.85858585860191 0
8681 53.53535353523366 85.8585858586037 0
8682 54.54545454533326 85.85858585860552 0
8683 55.55555555543283 85.85858585860728 0
8684 56.56565656553244 85.8585858586091 0
8685 57.57575757563203 85.85858585861089 0
8686 58.58585858573161 85.85858585861268 0
8687 59.5959595958312 85.85858585861448 0
8688 60.60606060593081 85.85858585861629 0
8689 61.61616161603039 85.85858585861808 0
8690 62.62626262612999 85.85858585861988 0
8691 63.63636363623047 85.85858585862167 0
8692 64.64646464633414 85.85858585862346 0
8693 65.65656565643887 85.85858585862525 0
8694 66.66666666654362 85.85858585862707 0
8695 67.67676767664838 85.85858585862886 0
8696 68.68686868675307 85.85858585863065 0
8697 69.69696969685782 85.85858585863247 0
8698 70.70707070696258 85.85858585863426 0
8699 71.71717171706732 85.85858585863605 0
8700 72.72727272717202 85.85858585863784 0
8701 73.73737373727678 85.85858585863963 0
8702 74.74747474738153 85.85858585864145 0
8703 75.75757575748625 85.85858585864321 0
8704 76.76767676759103 85.85858585864503 0
8705 77.77777777769576 85.8585858586468 0
8706 78.78787878780047 85.85858585864861 0
8707 79.7979797979052 85.85858585865043 0
8708 80.80808080800998 85.85858585865219 0
8709 81.81818181811471 85.85858585865401 0
8710 82.82828282821941 85.8585858586558 0
8711 83.83838383832418 85.85858585865758 0
8712 84.84848484842891 85.85858585865941 0
8713 85.85858585853364 85.85858585866117 0
8714 86.86868686863841 85.85858585866299 0
8715 87.87878787874315 85.85858585866478 0
8716 88.88888888884784 85.85858585866656 0
8717 89.89898989895259 85.85858585866839 0
8718 90.90909090905735 85.85858585867015 0
8719 91.9191919191621 85.85858585867197 0
8720 92.92929292926681 85.85858585867376 0
8721 93.93939393937157 85.85858585867555 0
8722 94.9494949494763 85.85858585867736 0
8723 95.95959595958104 85.85858585867913 0
8724 96.96969696968576 85.85858585868095 0
8725 97.97979797979052 85.85858585868274 0
8726 98.98989898989524 85.85858585868452 0
8727 1.010101010098478 86.86868686861672 0
8728 2.020202020197018 86.8686868686184 0
8729 3.030303030295519 86.86868686862003 0
8730 4.040404040393798 86.86868686862172 0
8731 5.050505050491976 86.86868686862337 0
8732 6.060606060590269 86.86868686862509 0
8733 7.070707070688965 86.86868686862672 0
8734 8.08080808078792 86.8686868686284 0
8735 9.090909090886878 86.86868686863005 0
8736 10.10101010098584 86.86868686863176 0
8737 11.11111111108479 86.86868686863339 0
8738 12.12121212118359 86.86868686863508 0
8739 13.13131313128166 86.86868686863673 0
8740 14.14141414137912 86.86868686863841 0
8741 15.15151515147652 86.86868686864008 0
8742 16.16161616157391 86.86868686864173 0
8743 17.17171717167131 86.86868686864342 0
8744 18.1818181817687 86.86868686864509 0
8745 19.19191919186611 86.86868686864673 0
8746 20.2020202019635 86.86868686864841 0
8747 21.21212121206091 86.86868686865006 0
8748 22.2222222221583 86.86868686865174 0
8749 23.2323232322557 86.86868686865341 0
8750 24.24242424235309 86.86868686865506 0
8751 25.25252525245049 86.86868686865674 0
8752 26.26262626254789 86.86868686865839 0
8753 27.27272727264529 86.86868686866006 0
8754 28.2828282827427 86.86868686866174 0
8755 29.29292929284009 86.86868686866342 0
8756 30.30303030293749 86.86868686866507 0
8757 31.31313131303498 86.86868686866674 0
8758 32.32323232313438 86.86868686866842 0
8759 33.33333333323492 86.8686868686701 0
8760 34.34343434333543 86.86868686867174 0
8761 35.35353535343594 86.86868686867342 0
8762 36.36363636353627 86.8686868686751 0
8763 37.37373737363601 86.86868686867678 0
8764 38.38383838373559 86.86868686867842 0
8765 39.39393939383516 86.86868686868007 0
8766 40.40404040393472 86.86868686868176 0
8767 41.41414141403431 86.86868686868343 0
8768 42.42424242413388 86.8686868686851 0
8769 43.43434343423347 86.86868686868675 0
8770 44.44444444433303 86.86868686868846 0
8771 45.45454545443261 86.86868686869011 0
8772 46.46464646453218 86.86868686869178 0
8773 47.47474747463177 86.86868686869343 0
8774 48.48484848473132 86.86868686869511 0
8775 49.49494949483091 86.86868686869678 0
8776 50.50505050493048 86.86868686869843 0
8777 51.51515151503005 86.86868686870011 0
8778 52.52525252512964 86.86868686870179 0
8779 53.53535353522921 86.86868686870343 0
8780 54.54545454532878 86.86868686870511 0
8781 55.55555555542836 86.86868686870679 0
8782 56.56565656552795 86.86868686870847 0
8783 57.57575757562751 86.86868686871011 0
8784 58.5858585857271 86.86868686871179 0
8785 59.59595959582665 86.86868686871344 0
8786 60.60606060592625 86.86868686871512 0
8787 61.61616161602581 86.86868686871679 0
8788 62.62626262612538 86.86868686871844 0
8789 63.63636363622587 86.86868686872012 0
8790 64.64646464632965 86.8686868687218 0
8791 65.65656565643449 86.86868686872344 0
8792 66.66666666653938 86.86868686872512 0
8793 67.67676767664425 86.8686868687268 0
8794 68.68686868674908 86.86868686872847 0
8795 69.69696969685396 86.86868686873017 0
8796 70.70707070695885 86.8686868687318 0
8797 71.71717171706371 86.86868686873348 0
8798 72.72727272716855 86.86868686873515 0
8799 73.73737373727346 86.8686868687368 0
8800 74.74747474737835 86.86868686873845 0
8801 75.75757575748315 86.86868686874016 0
8802 76.76767676758806 86.8686868687418 0
8803 77.77777777769292 86.86868686874348 0
8804 78.78787878779779 86.86868686874517 0
8805 79.79797979790264 86.86868686874681 0
8806 80.80808080800752 86.86868686874848 0
8807 81.81818181811236 86.86868686875016 0
8808 82.82828282821725 86.86868686875181 0
8809 83.83838383832214 86.8686868687535 0
8810 84.84848484842698 86.86868686875516 0
8811 85.85858585853185 86.86868686875681 0
8812 86.86868686863673 86.86868686875849 0
8813 87.87878787874159 86.86868686876018 0
8814 88.88888888884644 86.86868686876181 0
8815 89.89898989895131 86.8686868687635 0
8816 90.90909090905623 86.86868686876517 0
8817 91.91919191916104 86.86868686876682 0
8818 92.92929292926588 86.86868686876849 0
8819 93.93939393937083 86.86868686877018 0
8820 94.94949494947568 86.86868686877182 0
8821 95.95959595958053 86.86868686877349 0
8822 96.96969696968539 86.86868686877517 0
8823 97.97979797979028 86.86868686877682 0
8824 98.98989898989514 86.86868686877851 0
8825 1.010101010098366 87.87878787872314 0
8826 2.020202020196794 87.87878787872467 0
8827 3.030303030295182 87.87878787872621 0
8828 4.040404040393347 87.87878787872775 0
8829 5.050505050491406 87.87878787872927 0
8830 6.060606060589582 87.8787878787308 0
8831 7.070707070688169 87.87878787873235 0
8832 8.080808080787017 87.8787878787339 0
8833 9.090909090885869 87.87878787873545 0
8834 10.10101010098471 87.87878787873697 0
8835 11.11111111108356 87.87878787873852 0
8836 12.12121212118226 87.87878787874006 0
8837 13.13131313128021 87.87878787874162 0
8838 14.14141414137755 87.87878787874313 0
8839 15.15151515147482 87.87878787874469 0
8840 16.16161616157209 87.87878787874618 0
8841 17.17171717166936 87.87878787874779 0
8842 18.18181818176663 87.87878787874928 0
8843 19.1919191918639 87.87878787875084 0
8844 20.20202020196118 87.87878787875235 0
8845 21.21212121205845 87.87878787875388 0
8846 22.22222222215572 87.87878787875545 0
8847 23.23232323225299 87.87878787875698 0
8848 24.24242424235026 87.87878787875852 0
8849 25.25252525244753 87.87878787876006 0
8850 26.2626262625448 87.87878787876163 0
8851 27.27272727264208 87.87878787876316 0
8852 28.28282828273937 87.8787878787647 0
8853 29.29292929283663 87.87878787876623 0
8854 30.30303030293391 87.87878787876777 0
8855 31.31313131303127 87.87878787876932 0
8856 32.32323232313058 87.87878787877085 0
8857 33.33333333323102 87.8787878787724 0
8858 34.34343434333145 87.87878787877393 0
8859 35.35353535343187 87.87878787877547 0
8860 36.36363636353212 87.87878787877702 0
8861 37.37373737363184 87.87878787877855 0
8862 38.3838383837314 87.8787878787801 0
8863 39.39393939383094 87.87878787878162 0
8864 40.40404040393051 87.87878787878316 0
8865 41.41414141403008 87.87878787878469 0
8866 42.42424242412962 87.87878787878623 0
8867 43.43434343422918 87.87878787878778 0
8868 44.44444444432873 87.87878787878934 0
8869 45.45454545442831 87.87878787879085 0
8870 46.46464646452785 87.87878787879237 0
8871 47.47474747462741 87.87878787879391 0
8872 48.48484848472695 87.87878787879546 0
8873 49.49494949482651 87.878787878797 0
8874 50.50505050492608 87.87878787879856 0
8875 51.51515151502564 87.8787878788001 0
8876 52.5252525251252 87.87878787880163 0
8877 53.53535353522476 87.87878787880317 0
8878 54.54545454532432 87.87878787880473 0
8879 55.55555555542387 87.87878787880626 0
8880 56.56565656552345 87.87878787880777 0
8881 57.575757575623 87.87878787880932 0
8882 58.58585858572253 87.87878787881084 0
8883 59.59595959582211 87.87878787881242 0
8884 60.60606060592168 87.87878787881398 0
8885 61.61616161602122 87.87878787881552 0
8886 62.62626262612078 87.87878787881705 0
8887 63.6363636362213 87.87878787881858 0
8888 64.64646464632514 87.87878787882011 0
8889 65.65656565643012 87.87878787882164 0
8890 66.66666666653515 87.87878787882318 0
8891 67.67676767664014 87.87878787882472 0
8892 68.6868686867451 87.87878787882627 0
8893 69.69696969685015 87.87878787882782 0
8894 70.70707070695512 87.87878787882934 0
8895 71.71717171706011 87.87878787883088 0
8896 72.72727272716509 87.87878787883245 0
8897 73.7373737372701 87.87878787883399 0
8898 74.74747474737511 87.87878787883552 0
8899 75.75757575748008 87.87878787883704 0
8900 76.7676767675851 87.87878787883859 0
8901 77.77777777769009 87.87878787884013 0
8902 78.78787878779507 87.87878787884166 0
8903 79.79797979790006 87.8787878788432 0
8904 80.80808080800507 87.87878787884473 0
8905 81.81818181811011 87.87878787884631 0
8906 82.82828282821507 87.87878787884783 0
8907 83.83838383832008 87.87878787884938 0
8908 84.84848484842504 87.87878787885093 0
8909 85.85858585853003 87.87878787885246 0
8910 86.86868686863507 87.878787878854 0
8911 87.87878787874004 87.87878787885552 0
8912 88.888888888845 87.87878787885705 0
8913 89.89898989895003 87.8787878788586 0
8914 90.90909090905502 87.87878787886012 0
8915 91.91919191916001 87.87878787886167 0
8916 92.92929292926505 87.87878787886322 0
8917 93.93939393937002 87.87878787886476 0
8918 94.94949494947502 87.87878787886632 0
8919 95.95959595957997 87.87878787886785 0
8920 96.96969696968503 87.8787878788694 0
8921 97.97979797978999 87.87878787887092 0
8922 98.98989898989498 87.87878787887247 0
8923 1.010101010098253 88.88888888882953 0
8924 2.020202020196569 88.88888888883092 0
8925 3.030303030294844 88.88888888883233 0
8926 4.040404040392892 88.88888888883372 0
8927 5.050505050490838 88.88888888883515 0
8928 6.060606060588899 88.88888888883658 0
8929 7.070707070687376 88.88888888883797 0
8930 8.080808080786118 88.88888888883938 0
8931 9.090909090884859 88.88888888884078 0
8932 10.1010101009836 88.8888888888422 0
8933 11.11111111108234 88.88888888884361 0
8934 12.12121212118092 88.88888888884507 0
8935 13.13131313127876 88.88888888884642 0
8936 14.14141414137597 88.88888888884786 0
8937 15.15151515147312 88.88888888884928 0
8938 16.16161616157026 88.8888888888507 0
8939 17.17171717166741 88.88888888885209 0
8940 18.18181818176456 88.8888888888535 0
8941 19.19191919186171 88.88888888885492 0
8942 20.20202020195884 88.88888888885634 0
8943 21.212121212056 88.88888888885775 0
8944 22.22222222215314 88.88888888885916 0
8945 23.23232323225028 88.88888888886055 0
8946 24.24242424234743 88.88888888886198 0
8947 25.25252525244458 88.88888888886339 0
8948 26.26262626254173 88.8888888888648 0
8949 27.27272727263887 88.88888888886621 0
8950 28.28282828273603 88.88888888886763 0
8951 29.29292929283317 88.88888888886906 0
8952 30.30303030293033 88.88888888887043 0
8953 31.31313131302757 88.88888888887186 0
8954 32.32323232312677 88.88888888887327 0
8955 33.33333333322713 88.88888888887469 0
8956 34.34343434332744 88.88888888887608 0
8957 35.3535353534278 88.88888888887752 0
8958 36.36363636352797 88.88888888887888 0
8959 37.37373737362764 88.88888888888033 0
8960 38.3838383837272 88.88888888888172 0
8961 39.39393939382671 88.88888888888314 0
8962 40.40404040392628 88.88888888888458 0
8963 41.41414141402582 88.88888888888593 0
8964 42.42424242412535 88.88888888888738 0
8965 43.4343434342249 88.8888888888888 0
8966 44.44444444432444 88.88888888889021 0
8967 45.45454545442398 88.88888888889161 0
8968 46.46464646452353 88.88888888889302 0
8969 47.47474747462307 88.88888888889447 0
8970 48.4848484847226 88.88888888889583 0
8971 49.49494949482215 88.88888888889727 0
8972 50.50505050492169 88.88888888889866 0
8973 51.51515151502124 88.8888888889001 0
8974 52.52525252512078 88.88888888890148 0
8975 53.53535353522033 88.8888888889029 0
8976 54.54545454531987 88.88888888890433 0
8977 55.55555555541939 88.88888888890575 0
8978 56.56565656551894 88.88888888890713 0
8979 57.57575757561848 88.88888888890857 0
8980 58.58585858571802 88.88888888890995 0
8981 59.59595959581755 88.88888888891138 0
8982 60.60606060591711 88.88888888891279 0
8983 61.61616161601663 88.88888888891421 0
8984 62.62626262611618 88.88888888891562 0
8985 63.63636363621671 88.88888888891702 0
8986 64.64646464632065 88.88888888891844 0
8987 65.65656565642578 88.88888888891984 0
8988 66.66666666653089 88.88888888892124 0
8989 67.67676767663603 88.88888888892265 0
8990 68.68686868674112 88.88888888892409 0
8991 69.69696969684628 88.88888888892551 0
8992 70.7070707069514 88.88888888892691 0
8993 71.7171717170565 88.88888888892831 0
8994 72.72727272716162 88.88888888892971 0
8995 73.73737373726678 88.88888888893112 0
8996 74.74747474737188 88.88888888893256 0
8997 75.75757575747701 88.88888888893396 0
8998 76.76767676758215 88.88888888893538 0
8999 77.77777777768731 88.88888888893679 0
9000 78.78787878779239 88.88888888893818 0
9001 79.79797979789748 88.88888888893959 0
9002 80.80808080800263 88.88888888894103 0
9003 81.81818181810777 88.88888888894246 0
9004 82.82828282821288 88.88888888894384 0
9005 83.83838383831802 88.88888888894526 0
9006 84.84848484842314 88.88888888894667 0
9007 85.85858585852823 88.88888888894806 0
9008 86.8686868686334 88.8888888889495 0
9009 87.87878787873848 88.8888888889509 0
9010 88.88888888884364 88.88888888895229 0
9011 89.89898989894876 88.88888888895373 0
9012 90.90909090905389 88.88888888895511 0
9013 91.91919191915899 88.88888888895654 0
9014 92.92929292926412 88.88888888895795 0
9015 93.93939393936925 88.88888888895939 0
9016 94.94949494947438 88.88888888896078 0
9017 95.9595959595795 88.88888888896217 0
9018 96.96969696968462 88.88888888896359 0
9019 97.97979797978977 88.88888888896501 0
9020 98.98989898989487 88.88888888896643 0
9021 1.01010101009814 89.89898989893591 0
9022 2.020202020196344 89.89898989893722 0
9023 3.030303030294507 89.8989898989385 0
9024 4.040404040392441 89.89898989893973 0
9025 5.050505050490269 89.89898989894105 0
9026 6.060606060588215 89.89898989894233 0
9027 7.070707070686582 89.89898989894363 0
9028 8.080808080785216 89.89898989894489 0
9029 9.090909090883848 89.89898989894617 0
9030 10.10101010098249 89.89898989894745 0
9031 11.11111111108111 89.89898989894871 0
9032 12.12121212117959 89.89898989895003 0
9033 13.13131313127731 89.89898989895131 0
9034 14.1414141413744 89.89898989895259 0
9035 15.15151515147142 89.89898989895387 0
9036 16.16161616156844 89.89898989895518 0
9037 17.17171717166546 89.89898989895643 0
9038 18.18181818176248 89.89898989895774 0
9039 19.1919191918595 89.898989898959 0
9040 20.20202020195651 89.89898989896028 0
9041 21.21212121205354 89.89898989896159 0
9042 22.22222222215056 89.89898989896285 0
9043 23.23232323224758 89.89898989896416 0
9044 24.2424242423446 89.89898989896543 0
9045 25.25252525244163 89.89898989896669 0
9046 26.26262626253864 89.898989898968 0
9047 27.27272727263566 89.89898989896926 0
9048 28.2828282827327 89.89898989897054 0
9049 29.29292929282972 89.89898989897183 0
9050 30.30303030292674 89.89898989897311 0
9051 31.31313131302386 89.89898989897441 0
9052 32.32323232312297 89.89898989897569 0
9053 33.33333333322322 89.89898989897696 0
9054 34.34343434332347 89.89898989897824 0
9055 35.35353535342371 89.89898989897956 0
9056 36.36363636352382 89.89898989898083 0
9057 37.37373737362347 89.89898989898214 0
9058 38.383838383723 89.89898989898339 0
9059 39.39393939382251 89.89898989898468 0
9060 40.40404040392204 89.89898989898596 0
9061 41.41414141402158 89.89898989898722 0
9062 42.42424242412108 89.89898989898853 0
9063 43.43434343422062 89.89898989898981 0
9064 44.44444444432015 89.89898989899106 0
9065 45.45454545441967 89.89898989899234 0
9066 46.46464646451919 89.89898989899365 0
9067 47.47474747461872 89.89898989899493 0
9068 48.48484848471822 89.89898989899621 0
9069 49.49494949481776 89.89898989899748 0
9070 50.50505050491729 89.89898989899881 0
9071 51.51515151501683 89.89898989900009 0
9072 52.52525252511635 89.89898989900132 0
9073 53.53535353521587 89.89898989900263 0
9074 54.5454545453154 89.89898989900392 0
9075 55.55555555541491 89.8989898990052 0
9076 56.56565656551444 89.89898989900648 0
9077 57.57575757561396 89.89898989900779 0
9078 58.58585858571349 89.89898989900907 0
9079 59.59595959581301 89.89898989901035 0
9080 60.60606060591253 89.89898989901161 0
9081 61.61616161601206 89.89898989901289 0
9082 62.62626262611158 89.8989898990142 0
9083 63.63636363621213 89.8989898990155 0
9084 64.64646464631618 89.89898989901678 0
9085 65.65656565642142 89.89898989901805 0
9086 66.66666666652668 89.89898989901931 0
9087 67.67676767663194 89.89898989902059 0
9088 68.68686868673714 89.89898989902191 0
9089 69.69696969684242 89.89898989902316 0
9090 70.70707070694768 89.89898989902446 0
9091 71.71717171705293 89.89898989902575 0
9092 72.72727272715818 89.89898989902703 0
9093 73.73737373726345 89.89898989902831 0
9094 74.74747474736867 89.89898989902959 0
9095 75.75757575747394 89.89898989903089 0
9096 76.76767676757919 89.89898989903214 0
9097 77.77777777768445 89.89898989903345 0
9098 78.78787878778968 89.89898989903472 0
9099 79.79797979789495 89.89898989903602 0
9100 80.8080808080002 89.89898989903729 0
9101 81.81818181810543 89.89898989903855 0
9102 82.82828282821072 89.89898989903983 0
9103 83.83838383831598 89.89898989904113 0
9104 84.84848484842125 89.89898989904243 0
9105 85.85858585852645 89.89898989904371 0
9106 86.86868686863174 89.89898989904499 0
9107 87.87878787873699 89.89898989904627 0
9108 88.88888888884223 89.89898989904755 0
9109 89.89898989894745 89.89898989904886 0
9110 90.90909090905275 89.89898989905012 0
9111 91.91919191915797 89.8989898990514 0
9112 92.92929292926323 89.89898989905269 0
9113 93.93939393936849 89.89898989905397 0
9114 94.94949494947376 89.89898989905525 0
9115 95.95959595957895 89.89898989905652 0
9116 96.96969696968421 89.89898989905782 0
9117 97.97979797978948 89.89898989905909 0
9118 98.98989898989473 89.8989898990604 0
9119 1.010101010098027 90.90909090904235 0
9120 2.020202020196119 90.90909090904348 0
9121 3.030303030294169 90.90909090904468 0
9122 4.040404040391988 90.9090909090458 0
9123 5.050505050489701 90.90909090904695 0
9124 6.06060606058753 90.90909090904813 0
9125 7.070707070685786 90.90909090904928 0
9126 8.080808080784314 90.90909090905042 0
9127 9.090909090882839 90.90909090905159 0
9128 10.10101010098137 90.90909090905274 0
9129 11.11111111107989 90.90909090905389 0
9130 12.12121212117825 90.90909090905504 0
9131 13.13131313127586 90.90909090905618 0
9132 14.14141414137282 90.90909090905737 0
9133 15.15151515146971 90.90909090905851 0
9134 16.16161616156661 90.90909090905969 0
9135 17.1717171716635 90.90909090906082 0
9136 18.18181818176041 90.90909090906197 0
9137 19.19191919185729 90.90909090906311 0
9138 20.20202020195419 90.9090909090643 0
9139 21.21212121205109 90.90909090906545 0
9140 22.22222222214798 90.90909090906661 0
9141 23.23232323224488 90.90909090906777 0
9142 24.24242424234177 90.90909090906889 0
9143 25.25252525243866 90.90909090907006 0
9144 26.26262626253557 90.90909090907122 0
9145 27.27272727263247 90.90909090907236 0
9146 28.28282828272937 90.90909090907348 0
9147 29.29292929282625 90.90909090907466 0
9148 30.30303030292316 90.90909090907583 0
9149 31.31313131302016 90.90909090907699 0
9150 32.32323232311916 90.90909090907816 0
9151 33.33333333321931 90.9090909090793 0
9152 34.34343434331949 90.90909090908045 0
9153 35.35353535341964 90.9090909090816 0
9154 36.36363636351967 90.90909090908278 0
9155 37.37373737361929 90.9090909090839 0
9156 38.38383838371879 90.90909090908507 0
9157 39.3939393938183 90.90909090908622 0
9158 40.40404040391781 90.90909090908738 0
9159 41.41414141401732 90.90909090908853 0
9160 42.42424242411683 90.9090909090897 0
9161 43.43434343421634 90.90909090909084 0
9162 44.44444444431584 90.90909090909197 0
9163 45.45454545441534 90.90909090909317 0
9164 46.46464646451486 90.9090909090943 0
9165 47.47474747461437 90.90909090909545 0
9166 48.48484848471388 90.90909090909661 0
9167 49.49494949481338 90.90909090909777 0
9168 50.50505050491288 90.90909090909891 0
9169 51.51515151501241 90.90909090910009 0
9170 52.52525252511191 90.90909090910125 0
9171 53.53535353521143 90.90909090910242 0
9172 54.54545454531094 90.90909090910355 0
9173 55.55555555541044 90.90909090910471 0
9174 56.56565656550995 90.90909090910586 0
9175 57.57575757560944 90.90909090910699 0
9176 58.58585858570896 90.90909090910816 0
9177 59.59595959580845 90.9090909091093 0
9178 60.606060605908 90.90909090911049 0
9179 61.61616161600748 90.90909090911163 0
9180 62.62626262610699 90.90909090911278 0
9181 63.63636363620753 90.90909090911391 0
9182 64.64646464631167 90.90909090911506 0
9183 65.65656565641704 90.90909090911626 0
9184 66.66666666652243 90.9090909091174 0
9185 67.67676767662783 90.90909090911859 0
9186 68.68686868673318 90.90909090911973 0
9187 69.69696969683858 90.90909090912085 0
9188 70.70707070694395 90.90909090912206 0
9189 71.71717171704934 90.90909090912318 0
9190 72.7272727271547 90.90909090912432 0
9191 73.7373737372601 90.90909090912548 0
9192 74.74747474736549 90.90909090912665 0
9193 75.75757575747085 90.90909090912778 0
9194 76.76767676757623 90.90909090912895 0
9195 77.77777777768164 90.90909090913011 0
9196 78.78787878778698 90.90909090913124 0
9197 79.79797979789237 90.90909090913237 0
9198 80.80808080799778 90.9090909091336 0
9199 81.81818181810317 90.90909090913472 0
9200 82.82828282820853 90.90909090913588 0
9201 83.83838383831393 90.90909090913703 0
9202 84.84848484841932 90.9090909091382 0
9203 85.85858585852466 90.90909090913932 0
9204 86.86868686863005 90.90909090914053 0
9205 87.87878787873541 90.90909090914165 0
9206 88.8888888888408 90.90909090914279 0
9207 89.89898989894616 90.90909090914396 0
9208 90.90909090905156 90.90909090914512 0
9209 91.91919191915694 90.90909090914626 0
9210 92.9292929292623 90.90909090914742 0
9211 93.93939393936769 90.90909090914859 0
9212 94.94949494947311 90.90909090914974 0
9213 95.95959595957845 90.9090909091509 0
9214 96.96969696968385 90.90909090915206 0
9215 97.97979797978925 90.90909090915319 0
9216 98.98989898989463 90.90909090915437 0
9217 1.010101010097915 91.91919191914876 0
9218 2.020202020195894 91.91919191914977 0
9219 3.030303030293831 91.91919191915078 0
9220 4.040404040391535 91.9191919191518 0
9221 5.050505050489132 91.91919191915285 0
9222 6.060606060586846 91.91919191915386 0
9223 7.070707070684993 91.91919191915488 0
9224 8.080808080783411 91.91919191915595 0
9225 9.090909090881826 91.91919191915694 0
9226 10.10101010098025 91.91919191915797 0
9227 11.11111111107867 91.91919191915902 0
9228 12.12121212117692 91.91919191916006 0
9229 13.13131313127441 91.91919191916104 0
9230 14.14141414137125 91.91919191916207 0
9231 15.15151515146801 91.9191919191631 0
9232 16.16161616156479 91.91919191916418 0
9233 17.17171717166156 91.91919191916517 0
9234 18.18181818175831 91.9191919191662 0
9235 19.1919191918551 91.91919191916722 0
9236 20.20202020195186 91.91919191916824 0
9237 21.21212121204863 91.91919191916926 0
9238 22.2222222221454 91.91919191917029 0
9239 23.23232323224217 91.91919191917134 0
9240 24.24242424233895 91.91919191917239 0
9241 25.25252525243571 91.91919191917339 0
9242 26.26262626253248 91.91919191917439 0
9243 27.27272727262925 91.91919191917542 0
9244 28.28282828272603 91.91919191917644 0
9245 29.2929292928228 91.91919191917748 0
9246 30.30303030291958 91.91919191917853 0
9247 31.31313131301645 91.9191919191795 0
9248 32.32323232311535 91.91919191918058 0
9249 33.33333333321542 91.91919191918159 0
9250 34.34343434331549 91.91919191918258 0
9251 35.35353535341557 91.91919191918365 0
9252 36.36363636351552 91.91919191918467 0
9253 37.37373737361511 91.91919191918569 0
9254 38.38383838371462 91.91919191918673 0
9255 39.39393939381409 91.91919191918775 0
9256 40.40404040391358 91.91919191918879 0
9257 41.41414141401308 91.91919191918981 0
9258 42.42424242411256 91.91919191919081 0
9259 43.43434343421207 91.91919191919186 0
9260 44.44444444431154 91.9191919191929 0
9261 45.45454545441105 91.91919191919393 0
9262 46.46464646451054 91.91919191919493 0
9263 47.47474747461001 91.91919191919594 0
9264 48.4848484847095 91.919191919197 0
9265 49.49494949480901 91.91919191919804 0
9266 50.50505050490851 91.91919191919905 0
9267 51.51515151500799 91.91919191920007 0
9268 52.52525252510748 91.9191919192011 0
9269 53.53535353520697 91.91919191920212 0
9270 54.54545454530648 91.91919191920317 0
9271 55.55555555540595 91.9191919192042 0
9272 56.56565656550547 91.91919191920522 0
9273 57.57575757560494 91.91919191920624 0
9274 58.58585858570444 91.91919191920725 0
9275 59.59595959580393 91.91919191920829 0
9276 60.60606060590342 91.9191919192093 0
9277 61.6161616160029 91.91919191921032 0
9278 62.62626262610239 91.91919191921136 0
9279 63.63636363620294 91.91919191921239 0
9280 64.64646464630719 91.9191919192134 0
9281 65.6565656564127 91.91919191921446 0
9282 66.66666666651821 91.91919191921546 0
9283 67.6767676766237 91.91919191921649 0
9284 68.6868686867292 91.91919191921755 0
9285 69.69696969683474 91.91919191921856 0
9286 70.70707070694023 91.91919191921959 0
9287 71.71717171704573 91.91919191922061 0
9288 72.72727272715125 91.91919191922165 0
9289 73.73737373725677 91.91919191922265 0
9290 74.74747474736229 91.91919191922369 0
9291 75.75757575746779 91.91919191922472 0
9292 76.76767676757331 91.91919191922572 0
9293 77.77777777767882 91.91919191922675 0
9294 78.78787878778432 91.91919191922779 0
9295 79.79797979788982 91.91919191922881 0
9296 80.80808080799532 91.91919191922982 0
9297 81.81818181810084 91.91919191923087 0
9298 82.82828282820634 91.91919191923189 0
9299 83.83838383831187 91.91919191923292 0
9300 84.84848484841737 91.91919191923397 0
9301 85.85858585852287 91.91919191923498 0
9302 86.8686868686284 91.91919191923601 0
9303 87.87878787873389 91.91919191923704 0
9304 88.88888888883939 91.91919191923806 0
9305 89.89898989894488 91.91919191923908 0
9306 90.90909090905042 91.91919191924011 0
9307 91.91919191915594 91.91919191924114 0
9308 92.92929292926144 91.91919191924215 0
9309 93.93939393936695 91.91919191924318 0
9310 94.94949494947247 91.91919191924418 0
9311 95.95959595957792 91.91919191924522 0
9312 96.96969696968348 91.91919191924626 0
9313 97.97979797978897 91.9191919192473 0
9314 98.98989898989448 91.91919191924833 0
9315 1.010101010097802 92.92929292925511 0
9316 2.02020202019567 92.92929292925604 0
9317 3.030303030293494 92.92929292925695 0
9318 4.040404040391082 92.92929292925785 0
9319 5.050505050488562 92.92929292925874 0
9320 6.060606060586162 92.9292929292596 0
9321 7.070707070684198 92.92929292926053 0
9322 8.080808080782511 92.92929292926144 0
9323 9.090909090880821 92.92929292926232 0
9324 10.10101010097914 92.92929292926323 0
9325 11.11111111107745 92.92929292926414 0
9326 12.12121212117559 92.92929292926502 0
9327 13.13131313127296 92.92929292926593 0
9328 14.14141414136967 92.92929292926681 0
9329 15.15151515146631 92.92929292926769 0
9330 16.16161616156296 92.92929292926863 0
9331 17.1717171716596 92.92929292926954 0
9332 18.18181818175624 92.92929292927037 0
9333 19.19191919185289 92.92929292927133 0
9334 20.20202020194954 92.92929292927224 0
9335 21.21212121204618 92.92929292927312 0
9336 22.22222222214282 92.929292929274 0
9337 23.23232323223947 92.92929292927491 0
9338 24.24242424233612 92.92929292927582 0
9339 25.25252525243276 92.9292929292767 0
9340 26.2626262625294 92.92929292927761 0
9341 27.27272727262605 92.92929292927852 0
9342 28.28282828272271 92.9292929292794 0
9343 29.29292929281934 92.92929292928029 0
9344 30.30303030291599 92.92929292928119 0
9345 31.31313131301274 92.9292929292821 0
9346 32.32323232311154 92.92929292928301 0
9347 33.33333333321153 92.92929292928389 0
9348 34.3434343433115 92.9292929292848 0
9349 35.35353535341149 92.92929292928571 0
9350 36.36363636351137 92.92929292928659 0
9351 37.37373737361093 92.92929292928747 0
9352 38.38383838371041 92.92929292928838 0
9353 39.39393939380987 92.92929292928932 0
9354 40.40404040390936 92.92929292929017 0
9355 41.41414141400884 92.92929292929108 0
9356 42.4242424241083 92.92929292929199 0
9357 43.43434343420777 92.92929292929284 0
9358 44.44444444430726 92.92929292929378 0
9359 45.45454545440673 92.92929292929466 0
9360 46.4646464645062 92.92929292929554 0
9361 47.47474747460567 92.92929292929645 0
9362 48.48484848470515 92.92929292929733 0
9363 49.49494949480464 92.92929292929827 0
9364 50.5050505049041 92.92929292929915 0
9365 51.51515151500357 92.92929292930006 0
9366 52.52525252510304 92.92929292930094 0
9367 53.53535353520253 92.92929292930188 0
9368 54.54545454530199 92.92929292930276 0
9369 55.55555555540147 92.92929292930364 0
9370 56.56565656550096 92.92929292930455 0
9371 57.57575757560043 92.92929292930546 0
9372 58.58585858569991 92.92929292930637 0
9373 59.59595959579937 92.92929292930725 0
9374 60.60606060589885 92.92929292930813 0
9375 61.61616161599831 92.92929292930904 0
9376 62.62626262609778 92.92929292930995 0
9377 63.63636363619835 92.92929292931083 0
9378 64.64646464630269 92.92929292931174 0
9379 65.65656565640835 92.92929292931262 0
9380 66.66666666651398 92.92929292931352 0
9381 67.6767676766196 92.92929292931444 0
9382 68.68686868672521 92.92929292931532 0
9383 69.69696969683088 92.92929292931623 0
9384 70.70707070693653 92.92929292931711 0
9385 71.71717171704216 92.92929292931802 0
9386 72.72727272714776 92.92929292931893 0
9387 73.73737373725345 92.92929292931981 0
9388 74.74747474735906 92.92929292932068 0
9389 75.75757575746469 92.9292929293216 0
9390 76.76767676757031 92.9292929293225 0
9391 77.77777777767598 92.92929292932342 0
9392 78.78787878778159 92.92929292932433 0
9393 79.79797979788727 92.92929292932519 0
9394 80.80808080799291 92.9292929293261 0
9395 81.81818181809854 92.929292929327 0
9396 82.82828282820418 92.92929292932791 0
9397 83.83838383830982 92.92929292932882 0
9398 84.84848484841544 92.9292929293297 0
9399 85.85858585852105 92.92929292933059 0
9400 86.86868686862672 92.92929292933148 0
9401 87.87878787873234 92.92929292933241 0
9402 88.88888888883795 92.9292929293333 0
9403 89.89898989894361 92.9292929293342 0
9404 90.90909090904928 92.92929292933506 0
9405 91.9191919191549 92.92929292933599 0
9406 92.92929292926051 92.92929292933688 0
9407 93.93939393936616 92.92929292933778 0
9408 94.94949494947181 92.92929292933867 0
9409 95.95959595957741 92.92929292933958 0
9410 96.96969696968308 92.92929292934048 0
9411 97.97979797978876 92.92929292934139 0
9412 98.98989898989436 92.92929292934228 0
9413 1.010101010097689 93.93939393936155 0
9414 2.020202020195444 93.93939393936232 0
9415 3.030303030293156 93.93939393936307 0
9416 4.040404040390629 93.93939393936388 0
9417 5.050505050487991 93.93939393936462 0
9418 6.060606060585478 93.93939393936539 0
9419 7.070707070683403 93.93939393936616 0
9420 8.080808080781607 93.93939393936695 0
9421 9.090909090879808 93.93939393936772 0
9422 10.10101010097802 93.93939393936849 0
9423 11.11111111107622 93.93939393936924 0
9424 12.12121212117425 93.93939393937004 0
9425 13.13131313127151 93.9393939393708 0
9426 14.1414141413681 93.93939393937156 0
9427 15.15151515146461 93.93939393937232 0
9428 16.16161616156114 93.93939393937309 0
9429 17.17171717165765 93.93939393937389 0
9430 18.18181818175416 93.93939393937461 0
9431 19.1919191918507 93.93939393937544 0
9432 20.20202020194721 93.93939393937619 0
9433 21.21212121204373 93.93939393937696 0
9434 22.22222222214024 93.93939393937774 0
9435 23.23232323223677 93.93939393937849 0
9436 24.24242424233328 93.93939393937929 0
9437 25.2525252524298 93.93939393938003 0
9438 26.26262626252631 93.93939393938079 0
9439 27.27272727262284 93.93939393938157 0
9440 28.28282828271937 93.93939393938233 0
9441 29.2929292928159 93.93939393938312 0
9442 30.30303030291241 93.93939393938389 0
9443 31.31313131300903 93.93939393938466 0
9444 32.32323232310773 93.93939393938543 0
9445 33.33333333320763 93.93939393938621 0
9446 34.34343434330752 93.93939393938695 0
9447 35.35353535340741 93.93939393938774 0
9448 36.36363636350723 93.93939393938849 0
9449 37.37373737360675 93.93939393938926 0
9450 38.38383838370621 93.93939393939004 0
9451 39.39393939380565 93.93939393939078 0
9452 40.40404040390512 93.93939393939161 0
9453 41.41414141400458 93.93939393939235 0
9454 42.42424242410404 93.93939393939311 0
9455 43.4343434342035 93.93939393939391 0
9456 44.44444444430296 93.93939393939468 0
9457 45.45454545440241 93.93939393939543 0
9458 46.46464646450187 93.93939393939621 0
9459 47.47474747460132 93.93939393939698 0
9460 48.48484848470077 93.93939393939773 0
9461 49.49494949480025 93.93939393939851 0
9462 50.50505050489969 93.9393939393993 0
9463 51.51515151499915 93.93939393940003 0
9464 52.52525252509861 93.93939393940083 0
9465 53.53535353519808 93.93939393940157 0
9466 54.54545454529754 93.93939393940238 0
9467 55.55555555539699 93.93939393940313 0
9468 56.56565656549645 93.9393939394039 0
9469 57.57575757559592 93.9393939394047 0
9470 58.58585858569537 93.93939393940543 0
9471 59.59595959579483 93.93939393940619 0
9472 60.60606060589429 93.93939393940697 0
9473 61.61616161599373 93.93939393940775 0
9474 62.62626262609319 93.93939393940853 0
9475 63.63636363619378 93.9393939394093 0
9476 64.64646464629821 93.93939393941007 0
9477 65.65656565640397 93.93939393941085 0
9478 66.66666666650974 93.93939393941159 0
9479 67.67676767661551 93.93939393941237 0
9480 68.68686868672125 93.93939393941314 0
9481 69.696969696827 93.93939393941389 0
9482 70.70707070693278 93.93939393941467 0
9483 71.71717171703854 93.93939393941544 0
9484 72.72727272714434 93.93939393941625 0
9485 73.7373737372501 93.93939393941699 0
9486 74.74747474735585 93.93939393941777 0
9487 75.75757575746162 93.93939393941852 0
9488 76.76767676756739 93.93939393941929 0
9489 77.77777777767317 93.93939393942007 0
9490 78.78787878777892 93.93939393942084 0
9491 79.79797979788465 93.93939393942162 0
9492 80.80808080799046 93.93939393942237 0
9493 81.81818181809624 93.93939393942317 0
9494 82.82828282820196 93.93939393942392 0
9495 83.83838383830779 93.93939393942472 0
9496 84.84848484841352 93.93939393942547 0
9497 85.85858585851926 93.93939393942625 0
9498 86.86868686862506 93.93939393942699 0
9499 87.8787878787308 93.93939393942777 0
9500 88.88888888883658 93.93939393942854 0
9501 89.89898989894233 93.93939393942931 0
9502 90.90909090904809 93.93939393943008 0
9503 91.91919191915387 93.93939393943084 0
9504 92.92929292925965 93.93939393943164 0
9505 93.93939393936542 93.93939393943238 0
9506 94.94949494947119 93.93939393943316 0
9507 95.9595959595769 93.93939393943391 0
9508 96.96969696968269 93.93939393943471 0
9509 97.97979797978847 93.93939393943546 0
9510 98.98989898989421 93.93939393943624 0
9511 1.010101010097576 94.94949494946798 0
9512 2.02020202019522 94.9494949494686 0
[truncated: 367,740 more chars]
