# Supplementary material for: Parallelisation of equation-based simulation programs on heterogeneous computing systems
Source: PeerJ Comput Sci. 2018 Aug 13;4:e160. doi: 10.7717/peerj-cs.160 (PMC7924689; doi:10.7717/peerj-cs.160)
Supplement: Supplemental Information 3 [file peerj-cs-04-160-s003.zip]

Archive with 4 entries (2 files):
- benchmark_3/
- benchmark_3/benchmark_3.py
- benchmark_3/meshes/
- benchmark_3/meshes/square(0,1)x(0,1)-96x96.msh
