# Supplementary material for: Parallelisation of equation-based simulation programs on heterogeneous computing systems
Source: PeerJ Comput Sci. 2018 Aug 13;4:e160. doi: 10.7717/peerj-cs.160 (PMC7924689; doi:10.7717/peerj-cs.160)
Supplement: Supplemental Information 3 [file peerj-cs-04-160-s003.zip › benchmark_3/meshes/square(0,1)x(0,1)-96x96.msh]

$MeshFormat
2.2 0 8
$EndMeshFormat
$Nodes
9216
1 0 0 0
2 0 1 0
3 1 1 0
4 1 0 0
5 0 0.01052631578945375 0
6 0 0.02105263157890765 0
7 0 0.0315789473683608 0
8 0 0.04210526315781171 0
9 0 0.05263157894726196 0
10 0 0.0631578947367139 0
11 0 0.07368421052617023 0
12 0 0.0842105263156278 0
13 0 0.09473684210508534 0
14 0 0.1052631578945429 0
15 0 0.1157894736840005 0
16 0 0.126315789473454 0
17 0 0.1368421052628992 0
18 0 0.1473684210523421 0
19 0 0.1578947368417851 0
20 0 0.1684210526312281 0
21 0 0.178947368420671 0
22 0 0.189473684210114 0
23 0 0.1999999999995569 0
24 0 0.2105263157889999 0
25 0 0.2210526315784428 0
26 0 0.2315789473678858 0
27 0 0.2421052631573288 0
28 0 0.2526315789467717 0
29 0 0.2631578947362146 0
30 0 0.2736842105256576 0
31 0 0.2842105263151006 0
32 0 0.2947368421045435 0
33 0 0.3052631578939865 0
34 0 0.3157894736834294 0
35 0 0.3263157894728724 0
36 0 0.3368421052623154 0
37 0 0.3473684210517583 0
38 0 0.3578947368412013 0
39 0 0.3684210526306442 0
40 0 0.3789473684200872 0
41 0 0.3894736842095302 0
42 0 0.3999999999989731 0
43 0 0.4105263157884161 0
44 0 0.421052631577859 0
45 0 0.431578947367302 0
46 0 0.4421052631567449 0
47 0 0.4526315789461879 0
48 0 0.4631578947356308 0
49 0 0.4736842105250738 0
50 0 0.4842105263145168 0
51 0 0.4947368421039633 0
52 0 0.5052631578934355 0
53 0 0.5157894736829334 0
54 0 0.526315789472435 0
55 0 0.5368421052619363 0
56 0 0.5473684210514378 0
57 0 0.5578947368409392 0
58 0 0.5684210526304406 0
59 0 0.5789473684199421 0
60 0 0.5894736842094436 0
61 0 0.599999999998945 0
62 0 0.6105263157884464 0
63 0 0.6210526315779479 0
64 0 0.6315789473674494 0
65 0 0.6421052631569507 0
66 0 0.6526315789464523 0
67 0 0.6631578947359537 0
68 0 0.6736842105254551 0
69 0 0.6842105263149566 0
70 0 0.694736842104458 0
71 0 0.7052631578939595 0
72 0 0.715789473683461 0
73 0 0.7263157894729624 0
74 0 0.7368421052624639 0
75 0 0.7473684210519652 0
76 0 0.7578947368414667 0
77 0 0.7684210526309683 0
78 0 0.7789473684204696 0
79 0 0.7894736842099711 0
80 0 0.7999999999994725 0
81 0 0.8105263157889739 0
82 0 0.8210526315784754 0
83 0 0.8315789473679769 0
84 0 0.8421052631574784 0
85 0 0.8526315789469797 0
86 0 0.8631578947364812 0
87 0 0.8736842105259827 0
88 0 0.884210526315484 0
89 0 0.8947368421049856 0
90 0 0.9052631578944871 0
91 0 0.9157894736839884 0
92 0 0.9263157894734899 0
93 0 0.9368421052629913 0
94 0 0.9473684210524927 0
95 0 0.9578947368419943 0
96 0 0.9684210526314957 0
97 0 0.9789473684209972 0
98 0 0.9894736842104985 0
99 0.01052631578945375 1 0
100 0.02105263157890765 1 0
101 0.0315789473683608 1 0
102 0.04210526315781171 1 0
103 0.05263157894726196 1 0
104 0.0631578947367139 1 0
105 0.07368421052617023 1 0
106 0.0842105263156278 1 0
107 0.09473684210508534 1 0
108 0.1052631578945429 1 0
109 0.1157894736840005 1 0
110 0.126315789473454 1 0
111 0.1368421052628992 1 0
112 0.1473684210523421 1 0
113 0.1578947368417851 1 0
114 0.1684210526312281 1 0
115 0.178947368420671 1 0
116 0.189473684210114 1 0
117 0.1999999999995569 1 0
118 0.2105263157889999 1 0
119 0.2210526315784428 1 0
120 0.2315789473678858 1 0
121 0.2421052631573288 1 0
122 0.2526315789467717 1 0
123 0.2631578947362146 1 0
124 0.2736842105256576 1 0
125 0.2842105263151006 1 0
126 0.2947368421045435 1 0
127 0.3052631578939865 1 0
128 0.3157894736834294 1 0
129 0.3263157894728724 1 0
130 0.3368421052623154 1 0
131 0.3473684210517583 1 0
132 0.3578947368412013 1 0
133 0.3684210526306442 1 0
134 0.3789473684200872 1 0
135 0.3894736842095302 1 0
136 0.3999999999989731 1 0
137 0.4105263157884161 1 0
138 0.421052631577859 1 0
139 0.431578947367302 1 0
140 0.4421052631567449 1 0
141 0.4526315789461879 1 0
142 0.4631578947356308 1 0
143 0.4736842105250738 1 0
144 0.4842105263145168 1 0
145 0.4947368421039633 1 0
146 0.5052631578934355 1 0
147 0.5157894736829334 1 0
148 0.526315789472435 1 0
149 0.5368421052619363 1 0
150 0.5473684210514378 1 0
151 0.5578947368409392 1 0
152 0.5684210526304406 1 0
153 0.5789473684199421 1 0
154 0.5894736842094436 1 0
155 0.599999999998945 1 0
156 0.6105263157884464 1 0
157 0.6210526315779479 1 0
158 0.6315789473674494 1 0
159 0.6421052631569507 1 0
160 0.6526315789464523 1 0
161 0.6631578947359537 1 0
162 0.6736842105254551 1 0
163 0.6842105263149566 1 0
164 0.694736842104458 1 0
165 0.7052631578939595 1 0
166 0.715789473683461 1 0
167 0.7263157894729624 1 0
168 0.7368421052624639 1 0
169 0.7473684210519652 1 0
170 0.7578947368414667 1 0
171 0.7684210526309683 1 0
172 0.7789473684204696 1 0
173 0.7894736842099711 1 0
174 0.7999999999994725 1 0
175 0.8105263157889739 1 0
176 0.8210526315784754 1 0
177 0.8315789473679769 1 0
178 0.8421052631574784 1 0
179 0.8526315789469797 1 0
180 0.8631578947364812 1 0
181 0.8736842105259827 1 0
182 0.884210526315484 1 0
183 0.8947368421049856 1 0
184 0.9052631578944871 1 0
185 0.9157894736839884 1 0
186 0.9263157894734899 1 0
187 0.9368421052629913 1 0
188 0.9473684210524927 1 0
189 0.9578947368419943 1 0
190 0.9684210526314957 1 0
191 0.9789473684209972 1 0
192 0.9894736842104985 1 0
193 1 0.9894736842104825 0
194 1 0.978947368420965 0
195 1 0.9684210526314475 0
196 1 0.9578947368419299 0
197 1 0.9473684210524125 0
198 1 0.9368421052628949 0
199 1 0.9263157894733773 0
200 1 0.9157894736838599 0
201 1 0.9052631578943424 0
202 1 0.8947368421048248 0
203 1 0.8842105263153073 0
204 1 0.8736842105258225 0
205 1 0.8631578947364038 0
206 1 0.8526315789470031 0
207 1 0.8421052631576025 0
208 1 0.8315789473682019 0
209 1 0.8210526315788013 0
210 1 0.8105263157894006 0
211 1 0.8 0
212 1 0.7894736842105994 0
213 1 0.7789473684211987 0
214 1 0.7684210526317981 0
215 1 0.7578947368423974 0
216 1 0.7473684210529968 0
217 1 0.7368421052635962 0
218 1 0.7263157894741955 0
219 1 0.7157894736847948 0
220 1 0.7052631578953941 0
221 1 0.6947368421059934 0
222 1 0.6842105263165927 0
223 1 0.6736842105271921 0
224 1 0.6631578947377914 0
225 1 0.6526315789483907 0
226 1 0.6421052631589901 0
227 1 0.6315789473695894 0
228 1 0.6210526315801888 0
229 1 0.6105263157907881 0
230 1 0.6000000000013874 0
231 1 0.5894736842119868 0
232 1 0.5789473684225861 0
233 1 0.5684210526331854 0
234 1 0.5578947368437848 0
235 1 0.5473684210543841 0
236 1 0.5368421052649834 0
237 1 0.5263157894755828 0
238 1 0.5157894736861821 0
239 1 0.5052631578967743 0
240 1 0.4947368421073153 0
241 1 0.4842105263178048 0
242 1 0.4736842105282874 0
243 1 0.4631578947387698 0
244 1 0.4526315789492523 0
245 1 0.4421052631597349 0
246 1 0.4315789473702174 0
247 1 0.4210526315806998 0
248 1 0.4105263157911823 0
249 1 0.4000000000016649 0
250 1 0.3894736842121473 0
251 1 0.3789473684226299 0
252 1 0.3684210526331123 0
253 1 0.3578947368435949 0
254 1 0.3473684210540774 0
255 1 0.3368421052645599 0
256 1 0.3263157894750424 0
257 1 0.3157894736855248 0
258 1 0.3052631578960074 0
259 1 0.2947368421064899 0
260 1 0.2842105263169724 0
261 1 0.2736842105274548 0
262 1 0.2631578947379374 0
263 1 0.2526315789484199 0
264 1 0.2421052631589025 0
265 1 0.2315789473693849 0
266 1 0.2210526315798673 0
267 1 0.21052631579035 0
268 1 0.2000000000008324 0
269 1 0.1894736842113149 0
270 1 0.1789473684217974 0
271 1 0.1684210526322799 0
272 1 0.1578947368427625 0
273 1 0.1473684210532449 0
274 1 0.1368421052637274 0
275 1 0.1263157894742098 0
276 1 0.1157894736846925 0
277 1 0.1052631578951749 0
278 1 0.09473684210565747 0
279 1 0.0842105263161399 0
280 1 0.07368421052662233 0
281 1 0.06315789473710498 0
282 1 0.05263157894758741 0
283 1 0.04210526315806995 0
284 1 0.03157894736855238 0
285 1 0.02105263157903503 0
286 1 0.01052631578951746 0
287 0.9894736842104825 0 0
288 0.978947368420965 0 0
289 0.9684210526314475 0 0
290 0.9578947368419299 0 0
291 0.9473684210524125 0 0
292 0.9368421052628949 0 0
293 0.9263157894733773 0 0
294 0.9157894736838599 0 0
295 0.9052631578943424 0 0
296 0.8947368421048248 0 0
297 0.8842105263153073 0 0
298 0.8736842105258225 0 0
299 0.8631578947364038 0 0
300 0.8526315789470031 0 0
301 0.8421052631576025 0 0
302 0.8315789473682019 0 0
303 0.8210526315788013 0 0
304 0.8105263157894006 0 0
305 0.8 0 0
306 0.7894736842105994 0 0
307 0.7789473684211987 0 0
308 0.7684210526317981 0 0
309 0.7578947368423974 0 0
310 0.7473684210529968 0 0
311 0.7368421052635962 0 0
312 0.7263157894741955 0 0
313 0.7157894736847948 0 0
314 0.7052631578953941 0 0
315 0.6947368421059934 0 0
316 0.6842105263165927 0 0
317 0.6736842105271921 0 0
318 0.6631578947377914 0 0
319 0.6526315789483907 0 0
320 0.6421052631589901 0 0
321 0.6315789473695894 0 0
322 0.6210526315801888 0 0
323 0.6105263157907881 0 0
324 0.6000000000013874 0 0
325 0.5894736842119868 0 0
326 0.5789473684225861 0 0
327 0.5684210526331854 0 0
328 0.5578947368437848 0 0
329 0.5473684210543841 0 0
330 0.5368421052649834 0 0
331 0.5263157894755828 0 0
332 0.5157894736861821 0 0
333 0.5052631578967743 0 0
334 0.4947368421073153 0 0
335 0.4842105263178048 0 0
336 0.4736842105282874 0 0
337 0.4631578947387698 0 0
338 0.4526315789492523 0 0
339 0.4421052631597349 0 0
340 0.4315789473702174 0 0
341 0.4210526315806998 0 0
342 0.4105263157911823 0 0
343 0.4000000000016649 0 0
344 0.3894736842121473 0 0
345 0.3789473684226299 0 0
346 0.3684210526331123 0 0
347 0.3578947368435949 0 0
348 0.3473684210540774 0 0
349 0.3368421052645599 0 0
350 0.3263157894750424 0 0
351 0.3157894736855248 0 0
352 0.3052631578960074 0 0
353 0.2947368421064899 0 0
354 0.2842105263169724 0 0
355 0.2736842105274548 0 0
356 0.2631578947379374 0 0
357 0.2526315789484199 0 0
358 0.2421052631589025 0 0
359 0.2315789473693849 0 0
360 0.2210526315798673 0 0
361 0.21052631579035 0 0
362 0.2000000000008324 0 0
363 0.1894736842113149 0 0
364 0.1789473684217974 0 0
365 0.1684210526322799 0 0
366 0.1578947368427625 0 0
367 0.1473684210532449 0 0
368 0.1368421052637274 0 0
369 0.1263157894742098 0 0
370 0.1157894736846925 0 0
371 0.1052631578951749 0 0
372 0.09473684210565747 0 0
373 0.0842105263161399 0 0
374 0.07368421052662233 0 0
375 0.06315789473710498 0 0
376 0.05263157894758741 0 0
377 0.04210526315806995 0 0
378 0.03157894736855238 0 0
379 0.02105263157903503 0 0
380 0.01052631578951746 0 0
381 0.01052631578951679 0.01052631578945442 0
382 0.02105263157903369 0.01052631578945509 0
383 0.03157894736855036 0.01052631578945576 0
384 0.04210526315806724 0.01052631578945643 0
385 0.05263157894758398 0.0105263157894571 0
386 0.06315789473710087 0.01052631578945777 0
387 0.07368421052661757 0.01052631578945844 0
388 0.08421052631613453 0.01052631578945911 0
389 0.09473684210565145 0.01052631578945978 0
390 0.1052631578951683 0.01052631578946046 0
391 0.1157894736846852 0.01052631578946113 0
392 0.1263157894742019 0.01052631578946179 0
393 0.1368421052637187 0.01052631578946247 0
394 0.1473684210532354 0.01052631578946314 0
395 0.1578947368427522 0.01052631578946381 0
396 0.1684210526322688 0.01052631578946448 0
397 0.1789473684217855 0.01052631578946515 0
398 0.1894736842113023 0.01052631578946582 0
399 0.200000000000819 0.01052631578946649 0
400 0.2105263157903358 0.01052631578946716 0
401 0.2210526315798523 0.01052631578946783 0
402 0.2315789473693691 0.0105263157894685 0
403 0.2421052631588859 0.01052631578946917 0
404 0.2526315789484026 0.01052631578946985 0
405 0.2631578947379193 0.01052631578947051 0
406 0.273684210527436 0.01052631578947118 0
407 0.2842105263169526 0.01052631578947185 0
408 0.2947368421064693 0.01052631578947253 0
409 0.3052631578959862 0.0105263157894732 0
410 0.3157894736855028 0.01052631578947387 0
411 0.3263157894750195 0.01052631578947454 0
412 0.3368421052645363 0.01052631578947521 0
413 0.347368421054053 0.01052631578947588 0
414 0.3578947368435696 0.01052631578947655 0
415 0.3684210526330864 0.01052631578947722 0
416 0.3789473684226031 0.01052631578947789 0
417 0.3894736842121198 0.01052631578947856 0
418 0.4000000000016365 0.01052631578947923 0
419 0.4105263157911531 0.0105263157894799 0
420 0.4210526315806699 0.01052631578948057 0
421 0.4315789473701867 0.01052631578948125 0
422 0.4421052631597034 0.01052631578948191 0
423 0.4526315789492201 0.01052631578948258 0
424 0.4631578947387368 0.01052631578948325 0
425 0.4736842105282535 0.01052631578948393 0
426 0.4842105263177702 0.0105263157894846 0
427 0.49473684210728 0.01052631578948527 0
428 0.5052631578967393 0.01052631578948594 0
429 0.5157894736861479 0.01052631578948661 0
430 0.5263157894755495 0.01052631578948728 0
431 0.5368421052649512 0.01052631578948795 0
432 0.5473684210543532 0.01052631578948862 0
433 0.5578947368437549 0.01052631578948929 0
434 0.5684210526331565 0.01052631578948996 0
435 0.5789473684225582 0.01052631578949063 0
436 0.58947368421196 0.0105263157894913 0
437 0.6000000000013618 0.01052631578949197 0
438 0.6105263157907634 0.01052631578949265 0
439 0.6210526315801652 0.01052631578949332 0
440 0.6315789473695668 0.01052631578949399 0
441 0.6421052631589687 0.01052631578949466 0
442 0.6526315789483703 0.01052631578949533 0
443 0.663157894737772 0.010526315789496 0
444 0.673684210527174 0.01052631578949667 0
445 0.6842105263165755 0.01052631578949734 0
446 0.6947368421059772 0.01052631578949801 0
447 0.705263157895379 0.01052631578949868 0
448 0.7157894736847806 0.01052631578949935 0
449 0.7263157894741825 0.01052631578950002 0
450 0.7368421052635843 0.01052631578950069 0
451 0.747368421052986 0.01052631578950136 0
452 0.7578947368423874 0.01052631578950203 0
453 0.7684210526317894 0.0105263157895027 0
454 0.7789473684211911 0.01052631578950337 0
455 0.7894736842105926 0.01052631578950405 0
456 0.7999999999999945 0.01052631578950472 0
457 0.810526315789396 0.01052631578950539 0
458 0.8210526315787978 0.01052631578950606 0
459 0.8315789473681996 0.01052631578950673 0
460 0.8421052631576011 0.0105263157895074 0
461 0.852631578947003 0.01052631578950807 0
462 0.8631578947364046 0.01052631578950874 0
463 0.8736842105258241 0.01052631578950941 0
464 0.8842105263153091 0.01052631578951008 0
465 0.8947368421048264 0.01052631578951075 0
466 0.9052631578943439 0.01052631578951142 0
467 0.9157894736838612 0.0105263157895121 0
468 0.9263157894733784 0.01052631578951277 0
469 0.9368421052628959 0.01052631578951344 0
470 0.9473684210524135 0.01052631578951411 0
471 0.9578947368419306 0.01052631578951478 0
472 0.968421052631448 0.01052631578951545 0
473 0.9789473684209654 0.01052631578951612 0
474 0.9894736842104827 0.01052631578951679 0
475 0.01052631578951612 0.021052631578909 0
476 0.02105263157903235 0.02105263157891033 0
477 0.03157894736854835 0.02105263157891168 0
478 0.04210526315806452 0.02105263157891302 0
479 0.05263157894758057 0.02105263157891436 0
480 0.06315789473709674 0.0210526315789157 0
481 0.07368421052661281 0.02105263157891704 0
482 0.0842105263161291 0.02105263157891838 0
483 0.09473684210564541 0.02105263157891972 0
484 0.1052631578951616 0.02105263157892106 0
485 0.1157894736846779 0.02105263157892241 0
486 0.1263157894741939 0.02105263157892374 0
487 0.13684210526371 0.02105263157892508 0
488 0.1473684210532259 0.02105263157892642 0
489 0.1578947368427419 0.02105263157892777 0
490 0.1684210526322577 0.02105263157892911 0
491 0.1789473684217736 0.02105263157893045 0
492 0.1894736842112897 0.02105263157893179 0
493 0.2000000000008055 0.02105263157893313 0
494 0.2105263157903215 0.02105263157893447 0
495 0.2210526315798373 0.02105263157893581 0
496 0.2315789473693533 0.02105263157893716 0
497 0.2421052631588693 0.0210526315789385 0
498 0.2526315789483852 0.02105263157893984 0
499 0.2631578947379011 0.02105263157894117 0
500 0.273684210527417 0.02105263157894251 0
501 0.284210526316933 0.02105263157894385 0
502 0.294736842106449 0.02105263157894519 0
503 0.3052631578959649 0.02105263157894653 0
504 0.3157894736854807 0.02105263157894788 0
505 0.3263157894749967 0.02105263157894922 0
506 0.3368421052645126 0.02105263157895056 0
507 0.3473684210540287 0.0210526315789519 0
508 0.3578947368435444 0.02105263157895324 0
509 0.3684210526330604 0.02105263157895458 0
510 0.3789473684225763 0.02105263157895592 0
511 0.3894736842120923 0.02105263157895727 0
512 0.4000000000016083 0.02105263157895861 0
513 0.410526315791124 0.02105263157895994 0
514 0.42105263158064 0.02105263157896128 0
515 0.4315789473701561 0.02105263157896263 0
516 0.442105263159672 0.02105263157896397 0
517 0.4526315789491879 0.02105263157896532 0
518 0.4631578947387037 0.02105263157896665 0
519 0.4736842105282197 0.02105263157896799 0
520 0.4842105263177355 0.02105263157896933 0
521 0.4947368421072447 0.02105263157897067 0
522 0.505263157896704 0.02105263157897202 0
523 0.5157894736861137 0.02105263157897335 0
524 0.5263157894755165 0.0210526315789747 0
525 0.5368421052649193 0.02105263157897604 0
526 0.5473684210543222 0.02105263157897738 0
527 0.5578947368437248 0.02105263157897871 0
528 0.5684210526331276 0.02105263157898005 0
529 0.5789473684225305 0.0210526315789814 0
530 0.5894736842119334 0.02105263157898274 0
531 0.600000000001336 0.02105263157898408 0
532 0.6105263157907389 0.02105263157898542 0
533 0.6210526315801417 0.02105263157898676 0
534 0.6315789473695443 0.0210526315789881 0
535 0.6421052631589471 0.02105263157898944 0
536 0.6526315789483499 0.02105263157899078 0
537 0.6631578947377528 0.02105263157899213 0
538 0.6736842105271555 0.02105263157899346 0
539 0.6842105263165582 0.02105263157899481 0
540 0.6947368421059612 0.02105263157899614 0
541 0.705263157895364 0.02105263157899748 0
542 0.7157894736847668 0.02105263157899883 0
543 0.7263157894741694 0.02105263157900017 0
544 0.7368421052635723 0.02105263157900151 0
545 0.7473684210529751 0.02105263157900285 0
546 0.7578947368423777 0.02105263157900419 0
547 0.7684210526317806 0.02105263157900553 0
548 0.7789473684211835 0.02105263157900687 0
549 0.7894736842105862 0.02105263157900821 0
550 0.7999999999999889 0.02105263157900956 0
551 0.8105263157893916 0.02105263157901089 0
552 0.8210526315787944 0.02105263157901224 0
553 0.8315789473681972 0.02105263157901358 0
554 0.8421052631575998 0.02105263157901491 0
555 0.8526315789470026 0.02105263157901626 0
556 0.8631578947364055 0.0210526315790176 0
557 0.8736842105258258 0.02105263157901894 0
558 0.8842105263153111 0.02105263157902029 0
559 0.8947368421048282 0.02105263157902162 0
560 0.9052631578943454 0.02105263157902296 0
561 0.9157894736838625 0.02105263157902431 0
562 0.9263157894733799 0.02105263157902564 0
563 0.936842105262897 0.02105263157902699 0
564 0.9473684210524141 0.02105263157902833 0
565 0.9578947368419313 0.02105263157902967 0
566 0.9684210526314484 0.02105263157903101 0
567 0.9789473684209655 0.02105263157903235 0
568 0.9894736842104828 0.02105263157903369 0
569 0.01052631578951545 0.03157894736836283 0
570 0.02105263157903101 0.03157894736836484 0
571 0.03157894736854634 0.03157894736836685 0
572 0.04210526315806179 0.03157894736836887 0
573 0.05263157894757713 0.03157894736837089 0
574 0.06315789473709263 0.0315789473683729 0
575 0.07368421052660806 0.03157894736837492 0
576 0.08421052631612372 0.03157894736837694 0
577 0.09473684210563939 0.03157894736837894 0
578 0.105263157895155 0.03157894736838097 0
579 0.1157894736846706 0.03157894736838298 0
580 0.126315789474186 0.03157894736838501 0
581 0.1368421052637012 0.03157894736838702 0
582 0.1473684210532163 0.03157894736838903 0
583 0.1578947368427316 0.03157894736839104 0
584 0.1684210526322467 0.03157894736839307 0
585 0.1789473684217618 0.03157894736839508 0
586 0.189473684211277 0.03157894736839711 0
587 0.2000000000007922 0.03157894736839912 0
588 0.2105263157903073 0.03157894736840113 0
589 0.2210526315798223 0.03157894736840316 0
590 0.2315789473693375 0.03157894736840517 0
591 0.2421052631588528 0.03157894736840719 0
592 0.252631578948368 0.0315789473684092 0
593 0.263157894737883 0.03157894736841122 0
594 0.2736842105273981 0.03157894736841323 0
595 0.2842105263169133 0.03157894736841525 0
596 0.2947368421064285 0.03157894736841727 0
597 0.3052631578959435 0.03157894736841928 0
598 0.3157894736854586 0.0315789473684213 0
599 0.3263157894749739 0.03157894736842332 0
600 0.336842105264489 0.03157894736842533 0
601 0.3473684210540042 0.03157894736842735 0
602 0.3578947368435192 0.03157894736842937 0
603 0.3684210526330344 0.03157894736843139 0
604 0.3789473684225496 0.0315789473684334 0
605 0.3894736842120647 0.03157894736843542 0
606 0.4000000000015799 0.03157894736843743 0
607 0.4105263157910949 0.03157894736843945 0
608 0.4210526315806101 0.03157894736844147 0
609 0.4315789473701254 0.03157894736844349 0
610 0.4421052631596404 0.0315789473684455 0
611 0.4526315789491556 0.03157894736844752 0
612 0.4631578947386706 0.03157894736844954 0
613 0.4736842105281859 0.03157894736845155 0
614 0.4842105263177011 0.03157894736845356 0
615 0.4947368421072094 0.03157894736845559 0
616 0.5052631578966689 0.0315789473684576 0
617 0.5157894736860795 0.03157894736845961 0
618 0.5263157894754834 0.03157894736846163 0
619 0.5368421052648873 0.03157894736846365 0
620 0.5473684210542911 0.03157894736846566 0
621 0.5578947368436948 0.03157894736846768 0
622 0.5684210526330987 0.0315789473684697 0
623 0.5789473684225025 0.03157894736847171 0
624 0.5894736842119065 0.03157894736847373 0
625 0.6000000000013104 0.03157894736847575 0
626 0.6105263157907141 0.03157894736847777 0
627 0.6210526315801181 0.03157894736847978 0
628 0.6315789473695219 0.0315789473684818 0
629 0.6421052631589257 0.03157894736848382 0
630 0.6526315789483295 0.03157894736848583 0
631 0.6631578947377333 0.03157894736848784 0
632 0.6736842105271372 0.03157894736848985 0
633 0.6842105263165409 0.03157894736849188 0
634 0.6947368421059448 0.03157894736849391 0
635 0.7052631578953489 0.03157894736849592 0
636 0.7157894736847525 0.03157894736849793 0
637 0.7263157894741565 0.03157894736849996 0
638 0.7368421052635603 0.03157894736850197 0
639 0.7473684210529642 0.03157894736850398 0
640 0.7578947368423679 0.03157894736850601 0
641 0.7684210526317719 0.031578947368508 0
642 0.7789473684211757 0.03157894736851003 0
643 0.7894736842105796 0.03157894736851204 0
644 0.7999999999999834 0.03157894736851406 0
645 0.8105263157893872 0.03157894736851608 0
646 0.8210526315787912 0.03157894736851809 0
647 0.8315789473681948 0.03157894736852011 0
648 0.8421052631575987 0.03157894736852213 0
649 0.8526315789470026 0.03157894736852414 0
650 0.8631578947364064 0.03157894736852617 0
651 0.8736842105258273 0.03157894736852818 0
652 0.8842105263153128 0.0315789473685302 0
653 0.89473684210483 0.03157894736853221 0
654 0.9052631578943469 0.03157894736853423 0
655 0.915789473683864 0.03157894736853625 0
656 0.9263157894733809 0.03157894736853826 0
657 0.936842105262898 0.03157894736854028 0
658 0.9473684210524149 0.0315789473685423 0
659 0.957894736841932 0.03157894736854431 0
660 0.9684210526314491 0.03157894736854634 0
661 0.9789473684209661 0.03157894736854835 0
662 0.9894736842104829 0.03157894736855036 0
663 0.01052631578951478 0.04210526315781444 0
664 0.02105263157902967 0.04210526315781715 0
665 0.03157894736854431 0.04210526315781986 0
666 0.04210526315805908 0.04210526315782257 0
667 0.05263157894757371 0.04210526315782529 0
668 0.06315789473708849 0.04210526315782801 0
669 0.0736842105266033 0.04210526315783073 0
670 0.08421052631611832 0.04210526315783345 0
671 0.09473684210563338 0.04210526315783616 0
672 0.1052631578951483 0.04210526315783889 0
673 0.1157894736846634 0.04210526315784161 0
674 0.126315789474178 0.04210526315784432 0
675 0.1368421052636926 0.04210526315784704 0
676 0.1473684210532068 0.04210526315784976 0
677 0.1578947368427213 0.04210526315785248 0
678 0.1684210526322356 0.04210526315785521 0
679 0.1789473684217499 0.04210526315785793 0
680 0.1894736842112644 0.04210526315786062 0
681 0.2000000000007787 0.04210526315786335 0
682 0.2105263157902931 0.04210526315786606 0
683 0.2210526315798073 0.0421052631578688 0
684 0.2315789473693218 0.0421052631578715 0
685 0.2421052631588362 0.04210526315787423 0
686 0.2526315789483505 0.04210526315787694 0
687 0.2631578947378649 0.04210526315787966 0
688 0.2736842105273791 0.04210526315788237 0
689 0.2842105263168936 0.0421052631578851 0
690 0.2947368421064079 0.04210526315788781 0
691 0.3052631578959223 0.04210526315789054 0
692 0.3157894736854366 0.04210526315789326 0
693 0.326315789474951 0.04210526315789598 0
694 0.3368421052644655 0.04210526315789868 0
695 0.3473684210539797 0.0421052631579014 0
696 0.357894736843494 0.04210526315790412 0
697 0.3684210526330085 0.04210526315790684 0
698 0.3789473684225229 0.04210526315790956 0
699 0.3894736842120372 0.04210526315791228 0
700 0.4000000000015516 0.042105263157915 0
701 0.4105263157910659 0.04210526315791771 0
702 0.4210526315805803 0.04210526315792044 0
703 0.4315789473700946 0.04210526315792315 0
704 0.442105263159609 0.04210526315792588 0
705 0.4526315789491233 0.04210526315792859 0
706 0.4631578947386377 0.04210526315793132 0
707 0.473684210528152 0.04210526315793404 0
708 0.4842105263176664 0.04210526315793675 0
709 0.4947368421071741 0.04210526315793946 0
710 0.5052631578966338 0.0421052631579422 0
711 0.5157894736860453 0.0421052631579449 0
712 0.5263157894754502 0.04210526315794762 0
713 0.5368421052648553 0.04210526315795034 0
714 0.54736842105426 0.04210526315795305 0
715 0.557894736843665 0.04210526315795577 0
716 0.5684210526330699 0.04210526315795849 0
717 0.5789473684224747 0.04210526315796121 0
718 0.5894736842118796 0.04210526315796393 0
719 0.6000000000012847 0.04210526315796665 0
720 0.6105263157906895 0.04210526315796937 0
721 0.6210526315800944 0.04210526315797209 0
722 0.6315789473694993 0.04210526315797481 0
723 0.642105263158904 0.04210526315797753 0
724 0.652631578948309 0.04210526315798025 0
725 0.663157894737714 0.04210526315798296 0
726 0.6736842105271189 0.04210526315798568 0
727 0.6842105263165238 0.0421052631579884 0
728 0.6947368421059288 0.04210526315799112 0
729 0.7052631578953336 0.04210526315799384 0
730 0.715789473684739 0.04210526315799656 0
731 0.7263157894741437 0.04210526315799928 0
732 0.7368421052635485 0.042105263158002 0
733 0.7473684210529535 0.0421052631580047 0
734 0.7578947368423582 0.04210526315800742 0
735 0.7684210526317632 0.04210526315801015 0
736 0.778947368421168 0.04210526315801286 0
737 0.7894736842105731 0.04210526315801558 0
738 0.7999999999999778 0.0421052631580183 0
739 0.8105263157893825 0.04210526315802102 0
740 0.8210526315787876 0.04210526315802374 0
741 0.8315789473681925 0.04210526315802646 0
742 0.8421052631575974 0.04210526315802918 0
743 0.8526315789470021 0.04210526315803189 0
744 0.863157894736407 0.04210526315803461 0
745 0.8736842105258292 0.04210526315803733 0
746 0.8842105263153148 0.04210526315804005 0
747 0.8947368421048315 0.04210526315804276 0
748 0.9052631578943484 0.04210526315804548 0
749 0.9157894736838652 0.0421052631580482 0
750 0.926315789473382 0.04210526315805092 0
751 0.9368421052628991 0.04210526315805364 0
752 0.9473684210524159 0.04210526315805635 0
753 0.9578947368419326 0.04210526315805908 0
754 0.9684210526314495 0.0421052631580618 0
755 0.9789473684209663 0.04210526315806452 0
756 0.9894736842104832 0.04210526315806724 0
757 0.01052631578951411 0.05263157894726538 0
758 0.02105263157902832 0.05263157894726882 0
759 0.0315789473685423 0.05263157894727225 0
760 0.04210526315805636 0.05263157894727566 0
761 0.05263157894757027 0.0526315789472791 0
762 0.06315789473708439 0.05263157894728251 0
763 0.07368421052659853 0.05263157894728596 0
764 0.08421052631611294 0.05263157894728938 0
765 0.09473684210562736 0.05263157894729278 0
766 0.1052631578951417 0.05263157894729622 0
767 0.1157894736846561 0.05263157894729964 0
768 0.12631578947417 0.05263157894730307 0
769 0.1368421052636838 0.0526315789473065 0
770 0.1473684210531974 0.05263157894730991 0
771 0.157894736842711 0.05263157894731336 0
772 0.1684210526322246 0.05263157894731678 0
773 0.1789473684217381 0.0526315789473202 0
774 0.1894736842112517 0.05263157894732363 0
775 0.2000000000007653 0.05263157894732705 0
776 0.2105263157902789 0.05263157894733048 0
777 0.2210526315797924 0.0526315789473339 0
778 0.231578947369306 0.05263157894733733 0
779 0.2421052631588196 0.05263157894734076 0
780 0.2526315789483331 0.05263157894734419 0
781 0.2631578947378467 0.05263157894734762 0
782 0.2736842105273602 0.05263157894735103 0
783 0.2842105263168738 0.05263157894735447 0
784 0.2947368421063875 0.05263157894735787 0
785 0.3052631578959011 0.05263157894736131 0
786 0.3157894736854145 0.05263157894736473 0
787 0.3263157894749281 0.05263157894736815 0
788 0.3368421052644418 0.0526315789473716 0
789 0.3473684210539553 0.05263157894737502 0
790 0.3578947368434689 0.05263157894737844 0
791 0.3684210526329825 0.05263157894738187 0
792 0.378947368422496 0.05263157894738528 0
793 0.3894736842120096 0.05263157894738871 0
794 0.4000000000015232 0.05263157894739215 0
795 0.4105263157910367 0.05263157894739556 0
796 0.4210526315805504 0.05263157894739899 0
797 0.4315789473700639 0.05263157894740243 0
798 0.4421052631595775 0.05263157894740585 0
799 0.4526315789490911 0.05263157894740927 0
800 0.4631578947386045 0.0526315789474127 0
801 0.4736842105281182 0.05263157894741612 0
802 0.4842105263176318 0.05263157894741954 0
803 0.4947368421071388 0.05263157894742297 0
804 0.5052631578965987 0.05263157894742639 0
805 0.5157894736860111 0.05263157894742983 0
806 0.526315789475417 0.05263157894743324 0
807 0.5368421052648231 0.05263157894743668 0
808 0.5473684210542289 0.05263157894744011 0
809 0.5578947368436351 0.05263157894744352 0
810 0.568421052633041 0.05263157894744695 0
811 0.578947368422447 0.05263157894745038 0
812 0.5894736842118531 0.05263157894745381 0
813 0.600000000001259 0.05263157894745724 0
814 0.6105263157906649 0.05263157894746065 0
815 0.6210526315800706 0.05263157894746408 0
816 0.6315789473694768 0.05263157894746751 0
817 0.6421052631588827 0.05263157894747093 0
818 0.6526315789482886 0.05263157894747436 0
819 0.6631578947376948 0.05263157894747779 0
820 0.6736842105271007 0.0526315789474812 0
821 0.6842105263165067 0.05263157894748463 0
822 0.6947368421059125 0.05263157894748806 0
823 0.7052631578953187 0.05263157894749147 0
824 0.7157894736847247 0.05263157894749491 0
825 0.7263157894741307 0.05263157894749836 0
826 0.7368421052635366 0.05263157894750177 0
827 0.7473684210529424 0.0526315789475052 0
828 0.7578947368423485 0.05263157894750863 0
829 0.7684210526317543 0.05263157894751204 0
830 0.7789473684211604 0.05263157894751547 0
831 0.7894736842105665 0.05263157894751889 0
832 0.7999999999999723 0.05263157894752231 0
833 0.8105263157893781 0.05263157894752574 0
834 0.8210526315787842 0.05263157894752916 0
835 0.83157894736819 0.05263157894753259 0
836 0.842105263157596 0.05263157894753602 0
837 0.8526315789470018 0.05263157894753945 0
838 0.8631578947364078 0.05263157894754288 0
839 0.873684210525831 0.05263157894754629 0
840 0.8842105263153166 0.05263157894754973 0
841 0.8947368421048332 0.05263157894755315 0
842 0.9052631578943501 0.05263157894755659 0
843 0.9157894736838665 0.05263157894756 0
844 0.9263157894733834 0.05263157894756343 0
845 0.9368421052629 0.05263157894756686 0
846 0.9473684210524166 0.05263157894757027 0
847 0.9578947368419334 0.05263157894757371 0
848 0.9684210526314502 0.05263157894757713 0
849 0.9789473684209667 0.05263157894758057 0
850 0.9894736842104835 0.05263157894758398 0
851 0.01052631578951344 0.06315789473671804 0
852 0.02105263157902699 0.06315789473672215 0
853 0.03157894736854028 0.06315789473672626 0
854 0.04210526315805364 0.06315789473673036 0
855 0.05263157894756686 0.06315789473673447 0
856 0.06315789473708028 0.06315789473673861 0
857 0.07368421052659377 0.06315789473674271 0
858 0.08421052631610756 0.06315789473674685 0
859 0.09473684210562133 0.06315789473675096 0
860 0.105263157895135 0.06315789473675509 0
861 0.1157894736846488 0.06315789473675917 0
862 0.1263157894741621 0.06315789473676331 0
863 0.1368421052636751 0.06315789473676742 0
864 0.1473684210531878 0.06315789473677155 0
865 0.1578947368427007 0.06315789473677566 0
866 0.1684210526322134 0.06315789473677977 0
867 0.1789473684217262 0.06315789473678388 0
868 0.1894736842112391 0.06315789473678801 0
869 0.2000000000007519 0.06315789473679212 0
870 0.2105263157902647 0.06315789473679626 0
871 0.2210526315797774 0.06315789473680036 0
872 0.2315789473692902 0.06315789473680447 0
873 0.242105263158803 0.06315789473680858 0
874 0.2526315789483158 0.06315789473681271 0
875 0.2631578947378286 0.06315789473681682 0
876 0.2736842105273414 0.06315789473682093 0
877 0.2842105263168542 0.06315789473682507 0
878 0.294736842106367 0.06315789473682917 0
879 0.3052631578958798 0.06315789473683328 0
880 0.3157894736853924 0.06315789473683739 0
881 0.3263157894749052 0.06315789473684152 0
882 0.3368421052644182 0.06315789473684563 0
883 0.3473684210539309 0.06315789473684977 0
884 0.3578947368434438 0.06315789473685388 0
885 0.3684210526329565 0.06315789473685798 0
886 0.3789473684224692 0.06315789473686209 0
887 0.3894736842119821 0.06315789473686623 0
888 0.4000000000014949 0.06315789473687033 0
889 0.4105263157910075 0.06315789473687447 0
890 0.4210526315805204 0.06315789473687855 0
891 0.4315789473700333 0.06315789473688269 0
892 0.442105263159546 0.06315789473688679 0
893 0.4526315789490588 0.0631578947368909 0
894 0.4631578947385715 0.06315789473689504 0
895 0.4736842105280844 0.06315789473689915 0
896 0.4842105263175971 0.06315789473690325 0
897 0.4947368421071036 0.06315789473690739 0
898 0.5052631578965634 0.0631578947369115 0
899 0.5157894736859769 0.06315789473691563 0
900 0.5263157894753839 0.06315789473691974 0
901 0.5368421052647909 0.06315789473692385 0
902 0.547368421054198 0.06315789473692796 0
903 0.557894736843605 0.06315789473693209 0
904 0.5684210526330122 0.0631578947369362 0
905 0.578947368422419 0.06315789473694033 0
906 0.5894736842118261 0.06315789473694444 0
907 0.6000000000012332 0.06315789473694855 0
908 0.6105263157906403 0.06315789473695266 0
909 0.6210526315800471 0.06315789473695677 0
910 0.6315789473694544 0.0631578947369609 0
911 0.6421052631588613 0.06315789473696501 0
912 0.6526315789482683 0.06315789473696914 0
913 0.6631578947376752 0.06315789473697325 0
914 0.6736842105270825 0.06315789473697736 0
915 0.6842105263164895 0.06315789473698147 0
916 0.6947368421058964 0.0631578947369856 0
917 0.7052631578953036 0.06315789473698971 0
918 0.7157894736847105 0.06315789473699382 0
919 0.7263157894741176 0.06315789473699795 0
920 0.7368421052635246 0.06315789473700206 0
921 0.7473684210529318 0.0631578947370062 0
922 0.7578947368423387 0.06315789473701031 0
923 0.7684210526317455 0.06315789473701441 0
924 0.7789473684211526 0.06315789473701855 0
925 0.7894736842105597 0.06315789473702266 0
926 0.7999999999999667 0.06315789473702677 0
927 0.8105263157893737 0.06315789473703087 0
928 0.8210526315787805 0.06315789473703501 0
929 0.8315789473681878 0.06315789473703912 0
930 0.8421052631575945 0.06315789473704322 0
931 0.8526315789470018 0.06315789473704733 0
932 0.8631578947364086 0.06315789473705147 0
933 0.8736842105258326 0.06315789473705558 0
934 0.8842105263153185 0.06315789473705968 0
935 0.894736842104835 0.06315789473706379 0
936 0.9052631578943514 0.06315789473706793 0
937 0.9157894736838681 0.06315789473707206 0
938 0.9263157894733843 0.06315789473707617 0
939 0.936842105262901 0.06315789473708028 0
940 0.9473684210524175 0.06315789473708441 0
941 0.9578947368419339 0.06315789473708852 0
942 0.9684210526314507 0.06315789473709263 0
943 0.9789473684209671 0.06315789473709676 0
944 0.9894736842104834 0.06315789473710087 0
945 0.01052631578951277 0.07368421052617501 0
946 0.02105263157902564 0.07368421052617977 0
947 0.03157894736853826 0.07368421052618451 0
948 0.04210526315805092 0.07368421052618927 0
949 0.05263157894756343 0.07368421052619402 0
950 0.06315789473707617 0.07368421052619881 0
951 0.07368421052658901 0.07368421052620357 0
952 0.08421052631610217 0.07368421052620831 0
953 0.09473684210561532 0.07368421052621307 0
954 0.1052631578951284 0.07368421052621783 0
955 0.1157894736846415 0.07368421052622258 0
956 0.1263157894741542 0.07368421052622734 0
957 0.1368421052636664 0.07368421052623211 0
958 0.1473684210531784 0.07368421052623686 0
959 0.1578947368426905 0.07368421052624162 0
960 0.1684210526322024 0.07368421052624637 0
961 0.1789473684217144 0.07368421052625114 0
962 0.1894736842112265 0.07368421052625589 0
963 0.2000000000007384 0.07368421052626066 0
964 0.2105263157902505 0.07368421052626541 0
965 0.2210526315797624 0.07368421052627015 0
966 0.2315789473692744 0.07368421052627493 0
967 0.2421052631587865 0.07368421052627967 0
968 0.2526315789482985 0.07368421052628445 0
969 0.2631578947378105 0.07368421052628919 0
970 0.2736842105273224 0.07368421052629397 0
971 0.2842105263168346 0.07368421052629871 0
972 0.2947368421063464 0.07368421052630349 0
973 0.3052631578958586 0.07368421052630823 0
974 0.3157894736853704 0.07368421052631301 0
975 0.3263157894748825 0.07368421052631775 0
976 0.3368421052643946 0.07368421052632253 0
977 0.3473684210539065 0.07368421052632726 0
978 0.3578947368434184 0.07368421052633205 0
979 0.3684210526329306 0.07368421052633678 0
980 0.3789473684224425 0.07368421052634158 0
981 0.3894736842119546 0.07368421052634631 0
982 0.4000000000014666 0.07368421052635106 0
983 0.4105263157909785 0.07368421052635583 0
984 0.4210526315804905 0.07368421052636061 0
985 0.4315789473700026 0.07368421052636534 0
986 0.4421052631595145 0.0736842105263701 0
987 0.4526315789490266 0.07368421052637486 0
988 0.4631578947385385 0.07368421052637962 0
989 0.4736842105280505 0.07368421052638439 0
990 0.4842105263175625 0.07368421052638915 0
991 0.4947368421070683 0.07368421052639389 0
992 0.5052631578965283 0.07368421052639866 0
993 0.5157894736859427 0.07368421052640341 0
994 0.5263157894753508 0.07368421052640818 0
995 0.536842105264759 0.07368421052641293 0
996 0.5473684210541669 0.0736842105264177 0
997 0.557894736843575 0.07368421052642245 0
998 0.5684210526329833 0.07368421052642722 0
999 0.5789473684223913 0.07368421052643197 0
1000 0.5894736842117992 0.07368421052643674 0
1001 0.6000000000012075 0.07368421052644149 0
1002 0.6105263157906156 0.07368421052644623 0
1003 0.6210526315800236 0.07368421052645101 0
1004 0.6315789473694318 0.07368421052645575 0
1005 0.6421052631588396 0.07368421052646053 0
1006 0.6526315789482477 0.0736842105264653 0
1007 0.6631578947376561 0.07368421052647005 0
1008 0.6736842105270641 0.07368421052647479 0
1009 0.6842105263164721 0.07368421052647957 0
1010 0.6947368421058804 0.07368421052648431 0
1011 0.7052631578952885 0.07368421052648909 0
1012 0.7157894736846968 0.07368421052649383 0
1013 0.7263157894741046 0.07368421052649861 0
1014 0.7368421052635128 0.07368421052650335 0
1015 0.7473684210529207 0.0736842105265081 0
1016 0.7578947368423289 0.07368421052651287 0
1017 0.768421052631737 0.07368421052651765 0
1018 0.7789473684211449 0.0736842105265224 0
1019 0.7894736842105532 0.07368421052652714 0
1020 0.7999999999999612 0.07368421052653192 0
1021 0.8105263157893692 0.07368421052653666 0
1022 0.8210526315787772 0.07368421052654144 0
1023 0.8315789473681854 0.07368421052654618 0
1024 0.8421052631575934 0.07368421052655096 0
1025 0.8526315789470013 0.0736842105265557 0
1026 0.8631578947364096 0.07368421052656043 0
1027 0.8736842105258341 0.07368421052656522 0
1028 0.8842105263153204 0.07368421052657 0
1029 0.8947368421048366 0.07368421052657474 0
1030 0.9052631578943532 0.07368421052657949 0
1031 0.9157894736838694 0.07368421052658428 0
1032 0.9263157894733856 0.07368421052658904 0
1033 0.9368421052629019 0.07368421052659378 0
1034 0.9473684210524184 0.07368421052659853 0
1035 0.9578947368419348 0.0736842105266033 0
1036 0.9684210526314511 0.07368421052660808 0
1037 0.9789473684209672 0.0736842105266128 0
1038 0.9894736842104837 0.07368421052661757 0
1039 0.0105263157895121 0.08421052631563321 0
1040 0.02105263157902431 0.08421052631563861 0
1041 0.03157894736853625 0.08421052631564394 0
1042 0.0421052631580482 0.08421052631564936 0
1043 0.05263157894756 0.08421052631565472 0
1044 0.06315789473707206 0.08421052631566014 0
1045 0.07368421052658426 0.08421052631566554 0
1046 0.08421052631609678 0.0842105263156709 0
1047 0.0947368421056093 0.08421052631567631 0
1048 0.1052631578951217 0.08421052631568171 0
1049 0.1157894736846342 0.08421052631568711 0
1050 0.1263157894741462 0.08421052631569248 0
1051 0.1368421052636577 0.08421052631569788 0
1052 0.1473684210531689 0.08421052631570326 0
1053 0.1578947368426801 0.08421052631570865 0
1054 0.1684210526321913 0.08421052631571406 0
1055 0.1789473684217025 0.08421052631571944 0
1056 0.1894736842112138 0.0842105263157248 0
1057 0.200000000000725 0.08421052631573023 0
1058 0.2105263157902363 0.08421052631573561 0
1059 0.2210526315797474 0.08421052631574098 0
1060 0.2315789473692586 0.0842105263157464 0
1061 0.2421052631587699 0.08421052631575178 0
1062 0.2526315789482811 0.08421052631575716 0
1063 0.2631578947377923 0.08421052631576255 0
1064 0.2736842105273035 0.08421052631576793 0
1065 0.2842105263168148 0.08421052631577335 0
1066 0.294736842106326 0.08421052631577873 0
1067 0.3052631578958372 0.08421052631578411 0
1068 0.3157894736853483 0.08421052631578953 0
1069 0.3263157894748596 0.08421052631579491 0
1070 0.3368421052643709 0.0842105263158003 0
1071 0.347368421053882 0.08421052631580568 0
1072 0.3578947368433933 0.08421052631581107 0
1073 0.3684210526329045 0.08421052631581646 0
1074 0.3789473684224158 0.08421052631582188 0
1075 0.389473684211927 0.08421052631582723 0
1076 0.4000000000014382 0.08421052631583266 0
1077 0.4105263157909493 0.08421052631583804 0
1078 0.4210526315804606 0.08421052631584344 0
1079 0.4315789473699719 0.0842105263158488 0
1080 0.4421052631594832 0.0842105263158542 0
1081 0.4526315789489943 0.08421052631585957 0
1082 0.4631578947385054 0.08421052631586499 0
1083 0.4736842105280168 0.08421052631587038 0
1084 0.4842105263175279 0.08421052631587578 0
1085 0.4947368421070331 0.08421052631588115 0
1086 0.5052631578964932 0.08421052631588656 0
1087 0.5157894736859086 0.08421052631589192 0
1088 0.5263157894753178 0.08421052631589733 0
1089 0.536842105264727 0.08421052631590271 0
1090 0.5473684210541361 0.0842105263159081 0
1091 0.5578947368435453 0.08421052631591348 0
1092 0.5684210526329544 0.0842105263159189 0
1093 0.5789473684223635 0.08421052631592428 0
1094 0.5894736842117726 0.08421052631592967 0
1095 0.6000000000011817 0.08421052631593505 0
1096 0.6105263157905909 0.08421052631594046 0
1097 0.62105263158 0.08421052631594585 0
1098 0.6315789473694091 0.08421052631595123 0
1099 0.6421052631588183 0.08421052631595662 0
1100 0.6526315789482275 0.084210526315962 0
1101 0.6631578947376366 0.08421052631596741 0
1102 0.6736842105270459 0.0842105263159728 0
1103 0.6842105263164551 0.08421052631597818 0
1104 0.6947368421058642 0.08421052631598357 0
1105 0.7052631578952733 0.08421052631598895 0
1106 0.7157894736846825 0.08421052631599436 0
1107 0.7263157894740916 0.08421052631599975 0
1108 0.7368421052635008 0.08421052631600513 0
1109 0.7473684210529099 0.08421052631601052 0
1110 0.7578947368423191 0.0842105263160159 0
1111 0.7684210526317281 0.08421052631602131 0
1112 0.7789473684211373 0.0842105263160267 0
1113 0.7894736842105464 0.08421052631603211 0
1114 0.7999999999999556 0.0842105263160375 0
1115 0.8105263157893647 0.08421052631604288 0
1116 0.8210526315787738 0.08421052631604826 0
1117 0.8315789473681829 0.08421052631605365 0
1118 0.842105263157592 0.08421052631605903 0
1119 0.8526315789470013 0.08421052631606442 0
1120 0.8631578947364102 0.08421052631606983 0
1121 0.8736842105258359 0.08421052631607522 0
1122 0.8842105263153222 0.08421052631608063 0
1123 0.8947368421048384 0.084210526316086 0
1124 0.9052631578943544 0.0842105263160914 0
1125 0.9157894736838708 0.0842105263160968 0
1126 0.9263157894733868 0.08421052631610217 0
1127 0.9368421052629031 0.08421052631610755 0
1128 0.9473684210524191 0.08421052631611294 0
1129 0.9578947368419353 0.08421052631611832 0
1130 0.9684210526314514 0.0842105263161237 0
1131 0.9789473684209676 0.08421052631612912 0
1132 0.9894736842104838 0.0842105263161345 0
1133 0.01052631578951142 0.09473684210509137 0
1134 0.02105263157902296 0.0947368421050974 0
1135 0.03157894736853423 0.0947368421051034 0
1136 0.04210526315804548 0.09473684210510944 0
1137 0.05263157894755657 0.09473684210511546 0
1138 0.06315789473706793 0.09473684210512145 0
1139 0.0736842105265795 0.09473684210512749 0
1140 0.0842105263160914 0.09473684210513351 0
1141 0.09473684210560326 0.09473684210513952 0
1142 0.105263157895115 0.09473684210514555 0
1143 0.1157894736846269 0.09473684210515157 0
1144 0.1263157894741382 0.09473684210515761 0
1145 0.136842105263649 0.09473684210516364 0
1146 0.1473684210531593 0.09473684210516967 0
1147 0.1578947368426698 0.09473684210517569 0
1148 0.1684210526321802 0.0947368421051817 0
1149 0.1789473684216907 0.09473684210518774 0
1150 0.1894736842112011 0.09473684210519376 0
1151 0.2000000000007116 0.09473684210519975 0
1152 0.2105263157902221 0.09473684210520578 0
1153 0.2210526315797324 0.0947368421052118 0
1154 0.2315789473692429 0.09473684210521785 0
1155 0.2421052631587534 0.09473684210522386 0
1156 0.2526315789482638 0.0947368421052299 0
1157 0.2631578947377742 0.09473684210523589 0
1158 0.2736842105272845 0.09473684210524191 0
1159 0.2842105263167951 0.09473684210524794 0
1160 0.2947368421063055 0.09473684210525396 0
1161 0.3052631578958159 0.09473684210526001 0
1162 0.3157894736853262 0.09473684210526603 0
1163 0.3263157894748368 0.09473684210527203 0
1164 0.3368421052643473 0.09473684210527805 0
1165 0.3473684210538576 0.09473684210528407 0
1166 0.357894736843368 0.0947368421052901 0
1167 0.3684210526328786 0.09473684210529612 0
1168 0.378947368422389 0.09473684210530214 0
1169 0.3894736842118994 0.09473684210530817 0
1170 0.40000000000141 0.09473684210531419 0
1171 0.4105263157909202 0.09473684210532021 0
1172 0.4210526315804307 0.09473684210532624 0
1173 0.4315789473699412 0.09473684210533226 0
1174 0.4421052631594516 0.09473684210533828 0
1175 0.4526315789489621 0.0947368421053443 0
1176 0.4631578947384724 0.09473684210535033 0
1177 0.4736842105279828 0.09473684210535635 0
1178 0.4842105263174933 0.09473684210536237 0
1179 0.4947368421069978 0.0947368421053684 0
1180 0.5052631578964579 0.09473684210537442 0
1181 0.5157894736858744 0.09473684210538044 0
1182 0.5263157894752845 0.09473684210538647 0
1183 0.5368421052646948 0.09473684210539249 0
1184 0.547368421054105 0.09473684210539851 0
1185 0.5578947368435151 0.09473684210540453 0
1186 0.5684210526329255 0.09473684210541058 0
1187 0.5789473684223355 0.09473684210541658 0
1188 0.589473684211746 0.09473684210542263 0
1189 0.6000000000011559 0.09473684210542863 0
1190 0.6105263157905663 0.09473684210543465 0
1191 0.6210526315799765 0.09473684210544067 0
1192 0.6315789473693867 0.09473684210544669 0
1193 0.6421052631587969 0.09473684210545272 0
1194 0.6526315789482071 0.09473684210545874 0
1195 0.6631578947376175 0.09473684210546476 0
1196 0.6736842105270274 0.09473684210547076 0
1197 0.684210526316438 0.09473684210547681 0
1198 0.694736842105848 0.0947368421054828 0
1199 0.7052631578952584 0.09473684210548886 0
1200 0.7157894736846685 0.09473684210549485 0
1201 0.7263157894740787 0.0947368421055009 0
1202 0.7368421052634888 0.0947368421055069 0
1203 0.7473684210528989 0.09473684210551295 0
1204 0.7578947368423093 0.09473684210551894 0
1205 0.7684210526317193 0.09473684210552499 0
1206 0.7789473684211298 0.09473684210553099 0
1207 0.7894736842105398 0.09473684210553704 0
1208 0.7999999999999501 0.09473684210554303 0
1209 0.8105263157893603 0.09473684210554909 0
1210 0.8210526315787703 0.09473684210555508 0
1211 0.8315789473681807 0.09473684210556113 0
1212 0.8421052631575907 0.09473684210556713 0
1213 0.8526315789470008 0.09473684210557318 0
1214 0.8631578947364114 0.09473684210557917 0
1215 0.8736842105258377 0.09473684210558522 0
1216 0.8842105263153239 0.09473684210559122 0
1217 0.8947368421048402 0.09473684210559727 0
1218 0.9052631578943564 0.09473684210560326 0
1219 0.9157894736838721 0.09473684210560929 0
1220 0.926315789473388 0.09473684210561531 0
1221 0.936842105262904 0.09473684210562133 0
1222 0.9473684210524203 0.09473684210562736 0
1223 0.9578947368419362 0.09473684210563338 0
1224 0.9684210526314521 0.0947368421056394 0
1225 0.9789473684209681 0.09473684210564542 0
1226 0.9894736842104839 0.09473684210565145 0
1227 0.01052631578951075 0.1052631578945496 0
1228 0.02105263157902162 0.1052631578945562 0
1229 0.03157894736853221 0.1052631578945629 0
1230 0.04210526315804276 0.1052631578945695 0
1231 0.05263157894755315 0.1052631578945762 0
1232 0.06315789473706382 0.1052631578945828 0
1233 0.07368421052657474 0.1052631578945895 0
1234 0.084210526316086 0.1052631578945961 0
1235 0.09473684210559727 0.1052631578946028 0
1236 0.1052631578951084 0.1052631578946095 0
1237 0.1157894736846197 0.1052631578946161 0
1238 0.1263157894741303 0.1052631578946227 0
1239 0.1368421052636402 0.1052631578946294 0
1240 0.1473684210531499 0.105263157894636 0
1241 0.1578947368426596 0.1052631578946427 0
1242 0.1684210526321692 0.1052631578946494 0
1243 0.1789473684216788 0.105263157894656 0
1244 0.1894736842111885 0.1052631578946627 0
1245 0.2000000000006981 0.1052631578946693 0
1246 0.2105263157902079 0.105263157894676 0
1247 0.2210526315797174 0.1052631578946826 0
1248 0.2315789473692271 0.1052631578946893 0
1249 0.2421052631587368 0.105263157894696 0
1250 0.2526315789482465 0.1052631578947026 0
1251 0.2631578947377561 0.1052631578947093 0
1252 0.2736842105272657 0.1052631578947159 0
1253 0.2842105263167754 0.1052631578947226 0
1254 0.294736842106285 0.1052631578947292 0
1255 0.3052631578957947 0.1052631578947359 0
1256 0.3157894736853042 0.1052631578947425 0
1257 0.326315789474814 0.1052631578947492 0
1258 0.3368421052643237 0.1052631578947558 0
1259 0.3473684210538332 0.1052631578947624 0
1260 0.3578947368433429 0.1052631578947691 0
1261 0.3684210526328526 0.1052631578947757 0
1262 0.3789473684223623 0.1052631578947824 0
1263 0.3894736842118718 0.1052631578947891 0
1264 0.4000000000013815 0.1052631578947957 0
1265 0.4105263157908911 0.1052631578948024 0
1266 0.4210526315804008 0.105263157894809 0
1267 0.4315789473699105 0.1052631578948157 0
1268 0.4421052631594201 0.1052631578948223 0
1269 0.4526315789489299 0.105263157894829 0
1270 0.4631578947384393 0.1052631578948357 0
1271 0.473684210527949 0.1052631578948423 0
1272 0.4842105263174588 0.1052631578948489 0
1273 0.4947368421069624 0.1052631578948556 0
1274 0.5052631578964228 0.1052631578948622 0
1275 0.5157894736858402 0.1052631578948689 0
1276 0.5263157894752516 0.1052631578948756 0
1277 0.5368421052646626 0.1052631578948822 0
1278 0.5473684210540739 0.1052631578948889 0
1279 0.5578947368434853 0.1052631578948955 0
1280 0.5684210526328966 0.1052631578949022 0
1281 0.5789473684223078 0.1052631578949088 0
1282 0.589473684211719 0.1052631578949155 0
1283 0.6000000000011304 0.1052631578949221 0
1284 0.6105263157905416 0.1052631578949288 0
1285 0.6210526315799529 0.1052631578949355 0
1286 0.6315789473693643 0.1052631578949421 0
1287 0.6421052631587754 0.1052631578949487 0
1288 0.6526315789481867 0.1052631578949554 0
1289 0.6631578947375978 0.1052631578949621 0
1290 0.6736842105270092 0.1052631578949687 0
1291 0.6842105263164205 0.1052631578949753 0
1292 0.694736842105832 0.105263157894982 0
1293 0.7052631578952432 0.1052631578949886 0
1294 0.7157894736846545 0.1052631578949953 0
1295 0.7263157894740657 0.1052631578950019 0
1296 0.7368421052634769 0.1052631578950086 0
1297 0.7473684210528883 0.1052631578950153 0
1298 0.7578947368422994 0.1052631578950219 0
1299 0.7684210526317108 0.1052631578950286 0
1300 0.778947368421122 0.1052631578950352 0
1301 0.7894736842105332 0.1052631578950419 0
1302 0.7999999999999445 0.1052631578950485 0
1303 0.8105263157893557 0.1052631578950552 0
1304 0.821052631578767 0.1052631578950618 0
1305 0.8315789473681783 0.1052631578950685 0
1306 0.8421052631575894 0.1052631578950751 0
1307 0.8526315789470008 0.1052631578950818 0
1308 0.863157894736412 0.1052631578950885 0
1309 0.8736842105258394 0.1052631578950951 0
1310 0.8842105263153258 0.1052631578951017 0
1311 0.8947368421048419 0.1052631578951084 0
1312 0.9052631578943575 0.105263157895115 0
1313 0.9157894736838734 0.1052631578951217 0
1314 0.9263157894733891 0.1052631578951284 0
1315 0.936842105262905 0.105263157895135 0
1316 0.947368421052421 0.1052631578951417 0
1317 0.9578947368419367 0.1052631578951483 0
1318 0.9684210526314526 0.105263157895155 0
1319 0.9789473684209684 0.1052631578951616 0
1320 0.9894736842104843 0.1052631578951683 0
1321 0.01052631578951008 0.1157894736840078 0
1322 0.02105263157902029 0.1157894736840151 0
1323 0.0315789473685302 0.1157894736840223 0
1324 0.04210526315804005 0.1157894736840296 0
1325 0.05263157894754973 0.1157894736840369 0
1326 0.06315789473705968 0.1157894736840442 0
1327 0.07368421052657 0.1157894736840515 0
1328 0.08421052631608063 0.1157894736840588 0
1329 0.09473684210559122 0.1157894736840661 0
1330 0.1052631578951017 0.1157894736840733 0
1331 0.1157894736846124 0.1157894736840806 0
1332 0.1263157894741223 0.1157894736840879 0
1333 0.1368421052636315 0.1157894736840952 0
1334 0.1473684210531403 0.1157894736841025 0
1335 0.1578947368426493 0.1157894736841097 0
1336 0.1684210526321581 0.115789473684117 0
1337 0.1789473684216669 0.1157894736841243 0
1338 0.1894736842111759 0.1157894736841316 0
1339 0.2000000000006847 0.1157894736841389 0
1340 0.2105263157901937 0.1157894736841462 0
1341 0.2210526315797024 0.1157894736841535 0
1342 0.2315789473692113 0.1157894736841607 0
1343 0.2421052631587202 0.115789473684168 0
1344 0.2526315789482291 0.1157894736841753 0
1345 0.2631578947377379 0.1157894736841826 0
1346 0.2736842105272468 0.1157894736841899 0
1347 0.2842105263167557 0.1157894736841972 0
1348 0.2947368421062645 0.1157894736842045 0
1349 0.3052631578957735 0.1157894736842117 0
1350 0.3157894736852823 0.115789473684219 0
1351 0.3263157894747911 0.1157894736842263 0
1352 0.3368421052643 0.1157894736842336 0
1353 0.3473684210538089 0.1157894736842409 0
1354 0.3578947368433177 0.1157894736842482 0
1355 0.3684210526328265 0.1157894736842554 0
1356 0.3789473684223355 0.1157894736842627 0
1357 0.3894736842118443 0.11578947368427 0
1358 0.4000000000013532 0.1157894736842773 0
1359 0.4105263157908621 0.1157894736842846 0
1360 0.4210526315803709 0.1157894736842918 0
1361 0.4315789473698798 0.1157894736842991 0
1362 0.4421052631593886 0.1157894736843064 0
1363 0.4526315789488974 0.1157894736843137 0
1364 0.4631578947384063 0.115789473684321 0
1365 0.4736842105279153 0.1157894736843283 0
1366 0.4842105263174242 0.1157894736843356 0
1367 0.4947368421069271 0.1157894736843429 0
1368 0.5052631578963878 0.1157894736843501 0
1369 0.515789473685806 0.1157894736843574 0
1370 0.5263157894752183 0.1157894736843647 0
1371 0.5368421052646306 0.115789473684372 0
1372 0.5473684210540428 0.1157894736843793 0
1373 0.5578947368434551 0.1157894736843865 0
1374 0.5684210526328676 0.1157894736843939 0
1375 0.5789473684222801 0.1157894736844011 0
1376 0.5894736842116922 0.1157894736844084 0
1377 0.6000000000011044 0.1157894736844157 0
1378 0.610526315790517 0.115789473684423 0
1379 0.6210526315799294 0.1157894736844303 0
1380 0.6315789473693416 0.1157894736844376 0
1381 0.6421052631587539 0.1157894736844448 0
1382 0.6526315789481663 0.1157894736844521 0
1383 0.6631578947375789 0.1157894736844594 0
1384 0.673684210526991 0.1157894736844667 0
1385 0.6842105263164032 0.115789473684474 0
1386 0.6947368421058155 0.1157894736844812 0
1387 0.7052631578952281 0.1157894736844885 0
1388 0.7157894736846403 0.1157894736844958 0
1389 0.7263157894740526 0.1157894736845031 0
1390 0.7368421052634651 0.1157894736845104 0
1391 0.7473684210528774 0.1157894736845177 0
1392 0.7578947368422896 0.115789473684525 0
1393 0.7684210526317019 0.1157894736845323 0
1394 0.7789473684211142 0.1157894736845395 0
1395 0.7894736842105264 0.1157894736845468 0
1396 0.799999999999939 0.1157894736845541 0
1397 0.8105263157893512 0.1157894736845614 0
1398 0.8210526315787636 0.1157894736845687 0
1399 0.8315789473681758 0.1157894736845759 0
1400 0.842105263157588 0.1157894736845832 0
1401 0.8526315789470005 0.1157894736845905 0
1402 0.8631578947364128 0.1157894736845978 0
1403 0.873684210525841 0.1157894736846051 0
1404 0.8842105263153277 0.1157894736846124 0
1405 0.8947368421048433 0.1157894736846197 0
1406 0.9052631578943591 0.115789473684627 0
1407 0.9157894736838748 0.1157894736846342 0
1408 0.9263157894733904 0.1157894736846415 0
1409 0.9368421052629063 0.1157894736846488 0
1410 0.9473684210524219 0.1157894736846561 0
1411 0.9578947368419375 0.1157894736846634 0
1412 0.9684210526314531 0.1157894736846706 0
1413 0.9789473684209685 0.1157894736846779 0
1414 0.9894736842104843 0.1157894736846852 0
1415 0.01052631578950941 0.1263157894734619 0
1416 0.02105263157901894 0.1263157894734699 0
1417 0.03157894736852818 0.1263157894734778 0
1418 0.04210526315803734 0.1263157894734858 0
1419 0.0526315789475463 0.1263157894734938 0
1420 0.06315789473705558 0.1263157894735017 0
1421 0.07368421052656521 0.1263157894735096 0
1422 0.08421052631607523 0.1263157894735176 0
1423 0.09473684210558521 0.1263157894735256 0
1424 0.1052631578950951 0.1263157894735335 0
1425 0.1157894736846051 0.1263157894735415 0
1426 0.1263157894741144 0.1263157894735494 0
1427 0.1368421052636228 0.1263157894735574 0
1428 0.1473684210531309 0.1263157894735654 0
1429 0.157894736842639 0.1263157894735733 0
1430 0.168421052632147 0.1263157894735813 0
1431 0.1789473684216551 0.1263157894735892 0
1432 0.1894736842111632 0.1263157894735972 0
1433 0.2000000000006713 0.1263157894736051 0
1434 0.2105263157901794 0.1263157894736131 0
1435 0.2210526315796874 0.126315789473621 0
1436 0.2315789473691955 0.126315789473629 0
1437 0.2421052631587036 0.126315789473637 0
1438 0.2526315789482118 0.1263157894736449 0
1439 0.2631578947377198 0.1263157894736529 0
1440 0.2736842105272279 0.1263157894736608 0
1441 0.2842105263167359 0.1263157894736688 0
1442 0.2947368421062441 0.1263157894736767 0
1443 0.3052631578957521 0.1263157894736847 0
1444 0.3157894736852601 0.1263157894736927 0
1445 0.3263157894747682 0.1263157894737006 0
1446 0.3368421052642765 0.1263157894737086 0
1447 0.3473684210537844 0.1263157894737165 0
1448 0.3578947368432925 0.1263157894737245 0
1449 0.3684210526328006 0.1263157894737325 0
1450 0.3789473684223086 0.1263157894737404 0
1451 0.3894736842118168 0.1263157894737484 0
1452 0.4000000000013249 0.1263157894737563 0
1453 0.4105263157908329 0.1263157894737643 0
1454 0.421052631580341 0.1263157894737722 0
1455 0.4315789473698492 0.1263157894737802 0
1456 0.4421052631593573 0.1263157894737881 0
1457 0.4526315789488652 0.1263157894737961 0
1458 0.4631578947383733 0.126315789473804 0
1459 0.4736842105278815 0.126315789473812 0
1460 0.4842105263173895 0.1263157894738199 0
1461 0.4947368421068918 0.1263157894738279 0
1462 0.5052631578963527 0.1263157894738359 0
1463 0.5157894736857718 0.1263157894738439 0
1464 0.5263157894751852 0.1263157894738518 0
1465 0.5368421052645986 0.1263157894738597 0
1466 0.547368421054012 0.1263157894738677 0
1467 0.5578947368434253 0.1263157894738757 0
1468 0.5684210526328388 0.1263157894738836 0
1469 0.5789473684222519 0.1263157894738916 0
1470 0.5894736842116655 0.1263157894738995 0
1471 0.6000000000010789 0.1263157894739075 0
1472 0.6105263157904923 0.1263157894739155 0
1473 0.6210526315799056 0.1263157894739234 0
1474 0.631578947369319 0.1263157894739314 0
1475 0.6421052631587326 0.1263157894739393 0
1476 0.6526315789481461 0.1263157894739473 0
1477 0.6631578947375593 0.1263157894739552 0
1478 0.6736842105269728 0.1263157894739632 0
1479 0.6842105263163861 0.1263157894739712 0
1480 0.6947368421057996 0.1263157894739791 0
1481 0.705263157895213 0.1263157894739871 0
1482 0.7157894736846265 0.126315789473995 0
1483 0.7263157894740396 0.126315789474003 0
1484 0.7368421052634532 0.126315789474011 0
1485 0.7473684210528664 0.1263157894740189 0
1486 0.7578947368422799 0.1263157894740268 0
1487 0.7684210526316934 0.1263157894740348 0
1488 0.7789473684211066 0.1263157894740428 0
1489 0.7894736842105201 0.1263157894740507 0
1490 0.7999999999999334 0.1263157894740587 0
1491 0.8105263157893468 0.1263157894740666 0
1492 0.8210526315787601 0.1263157894740746 0
1493 0.8315789473681736 0.1263157894740826 0
1494 0.8421052631575867 0.1263157894740905 0
1495 0.8526315789470004 0.1263157894740984 0
1496 0.8631578947364135 0.1263157894741064 0
1497 0.8736842105258428 0.1263157894741144 0
1498 0.8842105263153297 0.1263157894741223 0
1499 0.8947368421048451 0.1263157894741303 0
1500 0.9052631578943607 0.1263157894741382 0
1501 0.915789473683876 0.1263157894741462 0
1502 0.9263157894733917 0.1263157894741542 0
1503 0.936842105262907 0.1263157894741621 0
1504 0.9473684210524227 0.12631578947417 0
1505 0.957894736841938 0.126315789474178 0
1506 0.9684210526314536 0.126315789474186 0
1507 0.9789473684209689 0.1263157894741939 0
1508 0.9894736842104845 0.1263157894742019 0
1509 0.01052631578950874 0.1368421052629079 0
1510 0.0210526315790176 0.1368421052629166 0
1511 0.03157894736852616 0.1368421052629253 0
1512 0.04210526315803462 0.1368421052629341 0
1513 0.05263157894754288 0.1368421052629428 0
1514 0.06315789473705147 0.1368421052629514 0
1515 0.07368421052656046 0.1368421052629602 0
1516 0.08421052631606983 0.1368421052629689 0
1517 0.09473684210557917 0.1368421052629776 0
1518 0.1052631578950885 0.1368421052629864 0
1519 0.1157894736845978 0.1368421052629951 0
1520 0.1263157894741064 0.1368421052630037 0
1521 0.1368421052636141 0.1368421052630125 0
1522 0.1473684210531213 0.1368421052630212 0
1523 0.1578947368426287 0.13684210526303 0
1524 0.1684210526321359 0.1368421052630387 0
1525 0.1789473684216432 0.1368421052630474 0
1526 0.1894736842111506 0.1368421052630561 0
1527 0.2000000000006579 0.1368421052630648 0
1528 0.2105263157901652 0.1368421052630735 0
1529 0.2210526315796724 0.1368421052630822 0
1530 0.2315789473691797 0.136842105263091 0
1531 0.2421052631586871 0.1368421052630997 0
1532 0.2526315789481943 0.1368421052631084 0
1533 0.2631578947377017 0.1368421052631171 0
1534 0.2736842105272089 0.1368421052631259 0
1535 0.2842105263167163 0.1368421052631346 0
1536 0.2947368421062235 0.1368421052631432 0
1537 0.3052631578957309 0.136842105263152 0
1538 0.3157894736852381 0.1368421052631607 0
1539 0.3263157894747454 0.1368421052631695 0
1540 0.3368421052642527 0.1368421052631782 0
1541 0.34736842105376 0.1368421052631869 0
1542 0.3578947368432673 0.1368421052631956 0
1543 0.3684210526327746 0.1368421052632043 0
1544 0.378947368422282 0.1368421052632131 0
1545 0.3894736842117892 0.1368421052632217 0
1546 0.4000000000012966 0.1368421052632305 0
1547 0.4105263157908037 0.1368421052632392 0
1548 0.4210526315803111 0.1368421052632479 0
1549 0.4315789473698184 0.1368421052632566 0
1550 0.4421052631593257 0.1368421052632653 0
1551 0.452631578948833 0.1368421052632741 0
1552 0.4631578947383402 0.1368421052632828 0
1553 0.4736842105278476 0.1368421052632915 0
1554 0.4842105263173549 0.1368421052633002 0
1555 0.4947368421068565 0.1368421052633089 0
1556 0.5052631578963176 0.1368421052633177 0
1557 0.5157894736857376 0.1368421052633264 0
1558 0.5263157894751521 0.1368421052633351 0
1559 0.5368421052645664 0.1368421052633438 0
1560 0.5473684210539809 0.1368421052633525 0
1561 0.5578947368433952 0.1368421052633612 0
1562 0.5684210526328098 0.13684210526337 0
1563 0.5789473684222243 0.1368421052633787 0
1564 0.5894736842116387 0.1368421052633874 0
1565 0.6000000000010534 0.1368421052633961 0
1566 0.6105263157904677 0.1368421052634048 0
1567 0.6210526315798819 0.1368421052634136 0
1568 0.6315789473692965 0.1368421052634223 0
1569 0.6421052631587109 0.136842105263431 0
1570 0.6526315789481256 0.1368421052634397 0
1571 0.6631578947375397 0.1368421052634484 0
1572 0.6736842105269544 0.1368421052634572 0
1573 0.6842105263163688 0.1368421052634659 0
1574 0.6947368421057832 0.1368421052634746 0
1575 0.7052631578951977 0.1368421052634833 0
1576 0.7157894736846123 0.136842105263492 0
1577 0.7263157894740269 0.1368421052635007 0
1578 0.7368421052634413 0.1368421052635095 0
1579 0.7473684210528556 0.1368421052635182 0
1580 0.75789473684227 0.1368421052635269 0
1581 0.7684210526316846 0.1368421052635356 0
1582 0.778947368421099 0.1368421052635443 0
1583 0.7894736842105133 0.136842105263553 0
1584 0.7999999999999279 0.1368421052635618 0
1585 0.8105263157893421 0.1368421052635705 0
1586 0.8210526315787566 0.1368421052635792 0
1587 0.831578947368171 0.1368421052635879 0
1588 0.8421052631575854 0.1368421052635967 0
1589 0.852631578947 0.1368421052636053 0
1590 0.8631578947364144 0.1368421052636141 0
1591 0.8736842105258443 0.1368421052636228 0
1592 0.8842105263153315 0.1368421052636315 0
1593 0.8947368421048469 0.1368421052636402 0
1594 0.9052631578943622 0.136842105263649 0
1595 0.9157894736838774 0.1368421052636577 0
1596 0.9263157894733927 0.1368421052636664 0
1597 0.9368421052629081 0.1368421052636752 0
1598 0.9473684210524235 0.1368421052636838 0
1599 0.9578947368419388 0.1368421052636925 0
1600 0.9684210526314543 0.1368421052637012 0
1601 0.9789473684209695 0.13684210526371 0
1602 0.9894736842104848 0.1368421052637187 0
1603 0.01052631578950807 0.1473684210523516 0
1604 0.02105263157901626 0.1473684210523611 0
1605 0.03157894736852414 0.1473684210523706 0
1606 0.0421052631580319 0.1473684210523802 0
1607 0.05263157894753945 0.1473684210523896 0
1608 0.06315789473704736 0.1473684210523991 0
1609 0.07368421052655574 0.1473684210524086 0
1610 0.08421052631606442 0.1473684210524181 0
1611 0.09473684210557315 0.1473684210524277 0
1612 0.1052631578950818 0.1473684210524372 0
1613 0.1157894736845905 0.1473684210524466 0
1614 0.1263157894740984 0.1473684210524562 0
1615 0.1368421052636053 0.1473684210524656 0
1616 0.1473684210531118 0.1473684210524752 0
1617 0.1578947368426184 0.1473684210524847 0
1618 0.1684210526321249 0.1473684210524942 0
1619 0.1789473684216314 0.1473684210525037 0
1620 0.1894736842111379 0.1473684210525132 0
1621 0.2000000000006444 0.1473684210525227 0
1622 0.210526315790151 0.1473684210525322 0
1623 0.2210526315796573 0.1473684210525417 0
1624 0.231578947369164 0.1473684210525512 0
1625 0.2421052631586705 0.1473684210525607 0
1626 0.252631578948177 0.1473684210525702 0
1627 0.2631578947376835 0.1473684210525797 0
1628 0.2736842105271899 0.1473684210525892 0
1629 0.2842105263166965 0.1473684210525987 0
1630 0.2947368421062031 0.1473684210526082 0
1631 0.3052631578957096 0.1473684210526177 0
1632 0.315789473685216 0.1473684210526272 0
1633 0.3263157894747225 0.1473684210526367 0
1634 0.3368421052642292 0.1473684210526462 0
1635 0.3473684210537357 0.1473684210526557 0
1636 0.3578947368432421 0.1473684210526652 0
1637 0.3684210526327487 0.1473684210526747 0
1638 0.3789473684222552 0.1473684210526842 0
1639 0.3894736842117616 0.1473684210526937 0
1640 0.4000000000012683 0.1473684210527032 0
1641 0.4105263157907746 0.1473684210527128 0
1642 0.4210526315802812 0.1473684210527222 0
1643 0.4315789473697877 0.1473684210527318 0
1644 0.4421052631592943 0.1473684210527413 0
1645 0.4526315789488007 0.1473684210527507 0
1646 0.4631578947383072 0.1473684210527602 0
1647 0.4736842105278138 0.1473684210527698 0
1648 0.4842105263173203 0.1473684210527793 0
1649 0.4947368421068213 0.1473684210527888 0
1650 0.5052631578962823 0.1473684210527983 0
1651 0.5157894736857034 0.1473684210528078 0
1652 0.5263157894751188 0.1473684210528173 0
1653 0.5368421052645342 0.1473684210528267 0
1654 0.54736842105395 0.1473684210528363 0
1655 0.5578947368433654 0.1473684210528458 0
1656 0.5684210526327808 0.1473684210528552 0
1657 0.5789473684221965 0.1473684210528648 0
1658 0.5894736842116118 0.1473684210528743 0
1659 0.6000000000010276 0.1473684210528838 0
1660 0.610526315790443 0.1473684210528933 0
1661 0.6210526315798586 0.1473684210529027 0
1662 0.6315789473692741 0.1473684210529123 0
1663 0.6421052631586897 0.1473684210529218 0
1664 0.6526315789481052 0.1473684210529313 0
1665 0.6631578947375206 0.1473684210529408 0
1666 0.6736842105269361 0.1473684210529503 0
1667 0.6842105263163517 0.1473684210529598 0
1668 0.6947368421057671 0.1473684210529693 0
1669 0.7052631578951827 0.1473684210529788 0
1670 0.7157894736845983 0.1473684210529883 0
1671 0.7263157894740138 0.1473684210529978 0
1672 0.7368421052634293 0.1473684210530073 0
1673 0.7473684210528448 0.1473684210530168 0
1674 0.7578947368422603 0.1473684210530263 0
1675 0.7684210526316757 0.1473684210530359 0
1676 0.7789473684210912 0.1473684210530453 0
1677 0.7894736842105069 0.1473684210530548 0
1678 0.7999999999999223 0.1473684210530643 0
1679 0.8105263157893378 0.1473684210530738 0
1680 0.8210526315787534 0.1473684210530834 0
1681 0.8315789473681687 0.1473684210530928 0
1682 0.8421052631575842 0.1473684210531024 0
1683 0.8526315789469996 0.1473684210531118 0
1684 0.8631578947364152 0.1473684210531213 0
1685 0.8736842105258461 0.1473684210531308 0
1686 0.8842105263153334 0.1473684210531403 0
1687 0.8947368421048486 0.1473684210531499 0
1688 0.9052631578943638 0.1473684210531593 0
1689 0.9157894736838789 0.1473684210531689 0
1690 0.926315789473394 0.1473684210531784 0
1691 0.9368421052629091 0.1473684210531878 0
1692 0.9473684210524241 0.1473684210531974 0
1693 0.9578947368419395 0.1473684210532068 0
1694 0.9684210526314546 0.1473684210532164 0
1695 0.9789473684209696 0.1473684210532259 0
1696 0.989473684210485 0.1473684210532354 0
1697 0.0105263157895074 0.1578947368417953 0
1698 0.02105263157901491 0.1578947368418057 0
1699 0.03157894736852213 0.1578947368418159 0
1700 0.04210526315802918 0.1578947368418262 0
1701 0.05263157894753603 0.1578947368418365 0
1702 0.06315789473704322 0.1578947368418468 0
1703 0.07368421052655096 0.1578947368418571 0
1704 0.08421052631605903 0.1578947368418674 0
1705 0.09473684210556713 0.1578947368418777 0
1706 0.1052631578950751 0.157894736841888 0
1707 0.1157894736845832 0.1578947368418983 0
1708 0.1263157894740905 0.1578947368419085 0
1709 0.1368421052635967 0.1578947368419188 0
1710 0.1473684210531024 0.1578947368419291 0
1711 0.1578947368426081 0.1578947368419394 0
1712 0.1684210526321139 0.1578947368419497 0
1713 0.1789473684216196 0.1578947368419599 0
1714 0.1894736842111253 0.1578947368419703 0
1715 0.200000000000631 0.1578947368419806 0
1716 0.2105263157901368 0.1578947368419908 0
1717 0.2210526315796424 0.1578947368420011 0
1718 0.2315789473691482 0.1578947368420114 0
1719 0.2421052631586539 0.1578947368420217 0
1720 0.2526315789481597 0.157894736842032 0
1721 0.2631578947376654 0.1578947368420423 0
1722 0.2736842105271711 0.1578947368420526 0
1723 0.2842105263166769 0.1578947368420628 0
1724 0.2947368421061826 0.1578947368420731 0
1725 0.3052631578956883 0.1578947368420834 0
1726 0.3157894736851939 0.1578947368420937 0
1727 0.3263157894746997 0.157894736842104 0
1728 0.3368421052642055 0.1578947368421143 0
1729 0.3473684210537112 0.1578947368421246 0
1730 0.3578947368432169 0.1578947368421348 0
1731 0.3684210526327226 0.1578947368421452 0
1732 0.3789473684222285 0.1578947368421554 0
1733 0.3894736842117341 0.1578947368421658 0
1734 0.4000000000012399 0.157894736842176 0
1735 0.4105263157907454 0.1578947368421863 0
1736 0.4210526315802513 0.1578947368421966 0
1737 0.4315789473697571 0.1578947368422069 0
1738 0.4421052631592627 0.1578947368422172 0
1739 0.4526315789487685 0.1578947368422275 0
1740 0.4631578947382742 0.1578947368422378 0
1741 0.4736842105277799 0.157894736842248 0
1742 0.4842105263172857 0.1578947368422583 0
1743 0.4947368421067859 0.1578947368422686 0
1744 0.505263157896247 0.1578947368422789 0
1745 0.5157894736856692 0.1578947368422892 0
1746 0.5263157894750858 0.1578947368422995 0
1747 0.5368421052645023 0.1578947368423098 0
1748 0.5473684210539189 0.1578947368423201 0
1749 0.5578947368433355 0.1578947368423304 0
1750 0.5684210526327519 0.1578947368423406 0
1751 0.5789473684221685 0.1578947368423509 0
1752 0.5894736842115852 0.1578947368423612 0
1753 0.600000000001002 0.1578947368423715 0
1754 0.6105263157904183 0.1578947368423818 0
1755 0.6210526315798349 0.1578947368423921 0
1756 0.6315789473692515 0.1578947368424024 0
1757 0.642105263158668 0.1578947368424126 0
1758 0.6526315789480848 0.1578947368424229 0
1759 0.6631578947375011 0.1578947368424332 0
1760 0.6736842105269177 0.1578947368424435 0
1761 0.6842105263163345 0.1578947368424538 0
1762 0.694736842105751 0.1578947368424641 0
1763 0.7052631578951676 0.1578947368424744 0
1764 0.7157894736845845 0.1578947368424847 0
1765 0.7263157894740007 0.1578947368424949 0
1766 0.7368421052634173 0.1578947368425053 0
1767 0.7473684210528341 0.1578947368425155 0
1768 0.7578947368422504 0.1578947368425258 0
1769 0.768421052631667 0.1578947368425361 0
1770 0.7789473684210837 0.1578947368425464 0
1771 0.7894736842105003 0.1578947368425567 0
1772 0.7999999999999166 0.157894736842567 0
1773 0.8105263157893332 0.1578947368425773 0
1774 0.8210526315787499 0.1578947368425875 0
1775 0.8315789473681665 0.1578947368425979 0
1776 0.8421052631575827 0.1578947368426081 0
1777 0.8526315789469996 0.1578947368426184 0
1778 0.863157894736416 0.1578947368426287 0
1779 0.8736842105258478 0.157894736842639 0
1780 0.8842105263153353 0.1578947368426493 0
1781 0.8947368421048502 0.1578947368426596 0
1782 0.9052631578943652 0.1578947368426699 0
1783 0.9157894736838801 0.1578947368426801 0
1784 0.9263157894733951 0.1578947368426905 0
1785 0.9368421052629101 0.1578947368427007 0
1786 0.9473684210524251 0.157894736842711 0
1787 0.9578947368419403 0.1578947368427213 0
1788 0.9684210526314551 0.1578947368427316 0
1789 0.9789473684209699 0.1578947368427419 0
1790 0.989473684210485 0.1578947368427522 0
1791 0.01052631578950673 0.1684210526312392 0
1792 0.02105263157901358 0.1684210526312502 0
1793 0.03157894736852011 0.1684210526312613 0
1794 0.04210526315802646 0.1684210526312723 0
1795 0.05263157894753261 0.1684210526312834 0
1796 0.06315789473703912 0.1684210526312945 0
1797 0.07368421052654618 0.1684210526313056 0
1798 0.08421052631605365 0.1684210526313166 0
1799 0.09473684210556112 0.1684210526313276 0
1800 0.1052631578950685 0.1684210526313388 0
1801 0.115789473684576 0.1684210526313498 0
1802 0.1263157894740826 0.168421052631361 0
1803 0.1368421052635879 0.168421052631372 0
1804 0.1473684210530928 0.168421052631383 0
1805 0.1578947368425979 0.1684210526313941 0
1806 0.1684210526321028 0.1684210526314052 0
1807 0.1789473684216077 0.1684210526314163 0
1808 0.1894736842111127 0.1684210526314273 0
1809 0.2000000000006176 0.1684210526314384 0
1810 0.2105263157901226 0.1684210526314495 0
1811 0.2210526315796274 0.1684210526314605 0
1812 0.2315789473691324 0.1684210526314716 0
1813 0.2421052631586374 0.1684210526314827 0
1814 0.2526315789481424 0.1684210526314938 0
1815 0.2631578947376473 0.1684210526315048 0
1816 0.2736842105271522 0.1684210526315159 0
1817 0.2842105263166571 0.168421052631527 0
1818 0.294736842106162 0.1684210526315381 0
1819 0.305263157895667 0.1684210526315492 0
1820 0.315789473685172 0.1684210526315602 0
1821 0.3263157894746769 0.1684210526315713 0
1822 0.3368421052641819 0.1684210526315823 0
1823 0.3473684210536869 0.1684210526315934 0
1824 0.3578947368431917 0.1684210526316045 0
1825 0.3684210526326967 0.1684210526316156 0
1826 0.3789473684222016 0.1684210526316267 0
1827 0.3894736842117066 0.1684210526316378 0
1828 0.4000000000012116 0.1684210526316488 0
1829 0.4105263157907164 0.1684210526316599 0
1830 0.4210526315802214 0.1684210526316709 0
1831 0.4315789473697265 0.168421052631682 0
1832 0.4421052631592314 0.1684210526316931 0
1833 0.4526315789487362 0.1684210526317041 0
1834 0.4631578947382411 0.1684210526317153 0
1835 0.4736842105277461 0.1684210526317263 0
1836 0.484210526317251 0.1684210526317374 0
1837 0.4947368421067507 0.1684210526317484 0
1838 0.5052631578962119 0.1684210526317595 0
1839 0.5157894736856348 0.1684210526317706 0
1840 0.5263157894750526 0.1684210526317817 0
1841 0.5368421052644703 0.1684210526317927 0
1842 0.5473684210538878 0.1684210526318038 0
1843 0.5578947368433055 0.1684210526318149 0
1844 0.568421052632723 0.168421052631826 0
1845 0.5789473684221408 0.1684210526318371 0
1846 0.5894736842115585 0.1684210526318481 0
1847 0.6000000000009761 0.1684210526318592 0
1848 0.6105263157903938 0.1684210526318702 0
1849 0.6210526315798113 0.1684210526318813 0
1850 0.6315789473692289 0.1684210526318924 0
1851 0.6421052631586465 0.1684210526319035 0
1852 0.6526315789480643 0.1684210526319146 0
1853 0.663157894737482 0.1684210526319256 0
1854 0.6736842105268995 0.1684210526319367 0
1855 0.6842105263163171 0.1684210526319478 0
1856 0.6947368421057347 0.1684210526319588 0
1857 0.7052631578951527 0.1684210526319699 0
1858 0.7157894736845701 0.168421052631981 0
1859 0.7263157894739878 0.1684210526319921 0
1860 0.7368421052634053 0.1684210526320031 0
1861 0.747368421052823 0.1684210526320142 0
1862 0.7578947368422406 0.1684210526320253 0
1863 0.7684210526316584 0.1684210526320364 0
1864 0.7789473684210761 0.1684210526320474 0
1865 0.7894736842104936 0.1684210526320584 0
1866 0.7999999999999113 0.1684210526320696 0
1867 0.8105263157893288 0.1684210526320807 0
1868 0.8210526315787463 0.1684210526320917 0
1869 0.8315789473681641 0.1684210526321027 0
1870 0.8421052631575814 0.1684210526321138 0
1871 0.8526315789469991 0.1684210526321249 0
1872 0.8631578947364168 0.1684210526321359 0
1873 0.8736842105258493 0.168421052632147 0
1874 0.884210526315337 0.1684210526321581 0
1875 0.8947368421048518 0.1684210526321692 0
1876 0.9052631578943667 0.1684210526321802 0
1877 0.9157894736838814 0.1684210526321913 0
1878 0.9263157894733962 0.1684210526322024 0
1879 0.9368421052629111 0.1684210526322135 0
1880 0.947368421052426 0.1684210526322245 0
1881 0.9578947368419406 0.1684210526322356 0
1882 0.9684210526314556 0.1684210526322467 0
1883 0.9789473684209703 0.1684210526322577 0
1884 0.9894736842104853 0.1684210526322688 0
1885 0.01052631578950606 0.1789473684206829 0
1886 0.02105263157901224 0.1789473684206947 0
1887 0.03157894736851809 0.1789473684207066 0
1888 0.04210526315802375 0.1789473684207184 0
1889 0.05263157894752917 0.1789473684207303 0
1890 0.06315789473703498 0.1789473684207421 0
1891 0.07368421052654141 0.178947368420754 0
1892 0.08421052631604826 0.1789473684207659 0
1893 0.09473684210555508 0.1789473684207778 0
1894 0.1052631578950618 0.1789473684207896 0
1895 0.1157894736845687 0.1789473684208014 0
1896 0.1263157894740746 0.1789473684208133 0
1897 0.1368421052635792 0.1789473684208251 0
1898 0.1473684210530834 0.178947368420837 0
1899 0.1578947368425875 0.1789473684208489 0
1900 0.1684210526320917 0.1789473684208608 0
1901 0.1789473684215958 0.1789473684208726 0
1902 0.1894736842111001 0.1789473684208845 0
1903 0.2000000000006041 0.1789473684208963 0
1904 0.2105263157901083 0.1789473684209082 0
1905 0.2210526315796124 0.17894736842092 0
1906 0.2315789473691166 0.1789473684209319 0
1907 0.2421052631586209 0.1789473684209437 0
1908 0.2526315789481249 0.1789473684209556 0
1909 0.2631578947376291 0.1789473684209674 0
1910 0.2736842105271332 0.1789473684209793 0
1911 0.2842105263166375 0.1789473684209912 0
1912 0.2947368421061416 0.178947368421003 0
1913 0.3052631578956458 0.1789473684210149 0
1914 0.3157894736851499 0.1789473684210267 0
1915 0.3263157894746541 0.1789473684210386 0
1916 0.3368421052641584 0.1789473684210504 0
1917 0.3473684210536624 0.1789473684210623 0
1918 0.3578947368431665 0.1789473684210741 0
1919 0.3684210526326707 0.178947368421086 0
1920 0.378947368422175 0.1789473684210979 0
1921 0.389473684211679 0.1789473684211097 0
1922 0.4000000000011833 0.1789473684211216 0
1923 0.4105263157906873 0.1789473684211334 0
1924 0.4210526315801916 0.1789473684211453 0
1925 0.4315789473696958 0.1789473684211571 0
1926 0.4421052631591999 0.178947368421169 0
1927 0.4526315789487039 0.1789473684211808 0
1928 0.4631578947382082 0.1789473684211927 0
1929 0.4736842105277124 0.1789473684212045 0
1930 0.4842105263172164 0.1789473684212164 0
1931 0.4947368421067154 0.1789473684212283 0
1932 0.5052631578961768 0.1789473684212401 0
1933 0.5157894736856008 0.1789473684212519 0
1934 0.5263157894750193 0.1789473684212638 0
1935 0.5368421052644381 0.1789473684212757 0
1936 0.5473684210538567 0.1789473684212875 0
1937 0.5578947368432755 0.1789473684212994 0
1938 0.5684210526326942 0.1789473684213112 0
1939 0.578947368422113 0.1789473684213231 0
1940 0.5894736842115317 0.178947368421335 0
1941 0.6000000000009503 0.1789473684213468 0
1942 0.6105263157903689 0.1789473684213586 0
1943 0.6210526315797879 0.1789473684213705 0
1944 0.6315789473692065 0.1789473684213824 0
1945 0.6421052631586252 0.1789473684213943 0
1946 0.6526315789480439 0.1789473684214061 0
1947 0.6631578947374626 0.1789473684214179 0
1948 0.6736842105268814 0.1789473684214298 0
1949 0.6842105263162999 0.1789473684214417 0
1950 0.6947368421057188 0.1789473684214535 0
1951 0.7052631578951376 0.1789473684214655 0
1952 0.7157894736845561 0.1789473684214772 0
1953 0.7263157894739749 0.1789473684214891 0
1954 0.7368421052633936 0.178947368421501 0
1955 0.7473684210528124 0.1789473684215128 0
1956 0.7578947368422309 0.1789473684215247 0
1957 0.7684210526316495 0.1789473684215365 0
1958 0.7789473684210682 0.1789473684215484 0
1959 0.7894736842104869 0.1789473684215602 0
1960 0.7999999999999057 0.1789473684215721 0
1961 0.8105263157893243 0.178947368421584 0
1962 0.821052631578743 0.1789473684215959 0
1963 0.8315789473681616 0.1789473684216077 0
1964 0.8421052631575803 0.1789473684216195 0
1965 0.8526315789469991 0.1789473684216314 0
1966 0.8631578947364177 0.1789473684216432 0
1967 0.873684210525851 0.1789473684216551 0
1968 0.8842105263153388 0.1789473684216669 0
1969 0.8947368421048535 0.1789473684216788 0
1970 0.9052631578943683 0.1789473684216907 0
1971 0.9157894736838827 0.1789473684217025 0
1972 0.9263157894733975 0.1789473684217144 0
1973 0.936842105262912 0.1789473684217262 0
1974 0.9473684210524268 0.1789473684217381 0
1975 0.9578947368419415 0.1789473684217499 0
1976 0.9684210526314562 0.1789473684217618 0
1977 0.9789473684209707 0.1789473684217736 0
1978 0.9894736842104854 0.1789473684217855 0
1979 0.01052631578950539 0.1894736842101266 0
1980 0.0210526315790109 0.1894736842101392 0
1981 0.03157894736851608 0.1894736842101519 0
1982 0.04210526315802102 0.1894736842101645 0
1983 0.05263157894752575 0.1894736842101772 0
1984 0.06315789473703087 0.1894736842101898 0
1985 0.07368421052653669 0.1894736842102024 0
1986 0.08421052631604288 0.1894736842102151 0
1987 0.09473684210554909 0.1894736842102278 0
1988 0.1052631578950552 0.1894736842102404 0
1989 0.1157894736845614 0.189473684210253 0
1990 0.1263157894740666 0.1894736842102657 0
1991 0.1368421052635705 0.1894736842102783 0
1992 0.1473684210530738 0.1894736842102909 0
1993 0.1578947368425773 0.1894736842103036 0
1994 0.1684210526320807 0.1894736842103162 0
1995 0.178947368421584 0.1894736842103289 0
1996 0.1894736842110874 0.1894736842103415 0
1997 0.2000000000005908 0.1894736842103542 0
1998 0.2105263157900942 0.1894736842103668 0
1999 0.2210526315795974 0.1894736842103794 0
2000 0.2315789473691009 0.1894736842103921 0
2001 0.2421052631586043 0.1894736842104047 0
2002 0.2526315789481076 0.1894736842104174 0
2003 0.263157894737611 0.18947368421043 0
2004 0.2736842105271143 0.1894736842104426 0
2005 0.2842105263166178 0.1894736842104553 0
2006 0.2947368421061212 0.189473684210468 0
2007 0.3052631578956245 0.1894736842104806 0
2008 0.3157894736851277 0.1894736842104932 0
2009 0.3263157894746312 0.1894736842105058 0
2010 0.3368421052641346 0.1894736842105185 0
2011 0.347368421053638 0.1894736842105312 0
2012 0.3578947368431413 0.1894736842105438 0
2013 0.3684210526326447 0.1894736842105564 0
2014 0.378947368422148 0.189473684210569 0
2015 0.3894736842116515 0.1894736842105817 0
2016 0.4000000000011549 0.1894736842105944 0
2017 0.4105263157906582 0.189473684210607 0
2018 0.4210526315801615 0.1894736842106196 0
2019 0.4315789473696651 0.1894736842106323 0
2020 0.4421052631591683 0.1894736842106449 0
2021 0.4526315789486716 0.1894736842106576 0
2022 0.463157894738175 0.1894736842106702 0
2023 0.4736842105276785 0.1894736842106828 0
2024 0.4842105263171819 0.1894736842106955 0
2025 0.4947368421066802 0.1894736842107081 0
2026 0.5052631578961417 0.1894736842107207 0
2027 0.5157894736855666 0.1894736842107334 0
2028 0.5263157894749865 0.189473684210746 0
2029 0.5368421052644061 0.1894736842107587 0
2030 0.5473684210538259 0.1894736842107713 0
2031 0.5578947368432455 0.189473684210784 0
2032 0.5684210526326653 0.1894736842107966 0
2033 0.5789473684220849 0.1894736842108093 0
2034 0.5894736842115048 0.1894736842108219 0
2035 0.6000000000009246 0.1894736842108345 0
2036 0.6105263157903444 0.1894736842108472 0
2037 0.6210526315797641 0.1894736842108598 0
2038 0.631578947369184 0.1894736842108725 0
2039 0.6421052631586037 0.1894736842108851 0
2040 0.6526315789480234 0.1894736842108978 0
2041 0.6631578947374434 0.1894736842109104 0
2042 0.673684210526863 0.1894736842109231 0
2043 0.6842105263162829 0.1894736842109357 0
2044 0.6947368421057024 0.1894736842109483 0
2045 0.7052631578951223 0.1894736842109609 0
2046 0.7157894736845422 0.1894736842109736 0
2047 0.7263157894739618 0.1894736842109863 0
2048 0.7368421052633818 0.1894736842109989 0
2049 0.7473684210528011 0.1894736842110116 0
2050 0.757894736842221 0.1894736842110242 0
2051 0.7684210526316408 0.1894736842110368 0
2052 0.7789473684210604 0.1894736842110494 0
2053 0.7894736842104803 0.1894736842110621 0
2054 0.7999999999999001 0.1894736842110747 0
2055 0.8105263157893199 0.1894736842110874 0
2056 0.8210526315787395 0.1894736842111001 0
2057 0.8315789473681594 0.1894736842111127 0
2058 0.8421052631575792 0.1894736842111253 0
2059 0.8526315789469985 0.1894736842111379 0
2060 0.8631578947364184 0.1894736842111506 0
2061 0.8736842105258527 0.1894736842111632 0
2062 0.8842105263153408 0.1894736842111759 0
2063 0.8947368421048552 0.1894736842111885 0
2064 0.90526315789437 0.1894736842112012 0
2065 0.9157894736838842 0.1894736842112138 0
2066 0.9263157894733987 0.1894736842112265 0
2067 0.9368421052629133 0.1894736842112391 0
2068 0.9473684210524276 0.1894736842112517 0
2069 0.9578947368419422 0.1894736842112644 0
2070 0.9684210526314567 0.189473684211277 0
2071 0.9789473684209711 0.1894736842112897 0
2072 0.9894736842104855 0.1894736842113023 0
2073 0.01052631578950472 0.1999999999995704 0
2074 0.02105263157900956 0.1999999999995837 0
2075 0.03157894736851406 0.1999999999995972 0
2076 0.04210526315801831 0.1999999999996106 0
2077 0.05263157894752231 0.199999999999624 0
2078 0.06315789473702677 0.1999999999996375 0
2079 0.07368421052653192 0.1999999999996508 0
2080 0.08421052631603751 0.1999999999996643 0
2081 0.09473684210554303 0.1999999999996777 0
2082 0.1052631578950485 0.1999999999996912 0
2083 0.1157894736845541 0.1999999999997046 0
2084 0.1263157894740587 0.199999999999718 0
2085 0.1368421052635618 0.1999999999997314 0
2086 0.1473684210530643 0.1999999999997449 0
2087 0.157894736842567 0.1999999999997583 0
2088 0.1684210526320696 0.1999999999997717 0
2089 0.1789473684215721 0.1999999999997851 0
2090 0.1894736842110747 0.1999999999997986 0
2091 0.2000000000005774 0.199999999999812 0
2092 0.21052631579008 0.1999999999998255 0
2093 0.2210526315795824 0.1999999999998389 0
2094 0.2315789473690851 0.1999999999998523 0
2095 0.2421052631585877 0.1999999999998657 0
2096 0.2526315789480902 0.1999999999998792 0
2097 0.2631578947375929 0.1999999999998925 0
2098 0.2736842105270954 0.199999999999906 0
2099 0.284210526316598 0.1999999999999194 0
2100 0.2947368421061005 0.1999999999999329 0
2101 0.3052631578956032 0.1999999999999463 0
2102 0.3157894736851057 0.1999999999999597 0
2103 0.3263157894746084 0.1999999999999731 0
2104 0.3368421052641111 0.1999999999999866 0
2105 0.3473684210536137 0.2 0
2106 0.3578947368431162 0.2000000000000134 0
2107 0.3684210526326188 0.2000000000000268 0
2108 0.3789473684221213 0.2000000000000403 0
2109 0.3894736842116239 0.2000000000000537 0
2110 0.4000000000011266 0.2000000000000671 0
2111 0.4105263157906291 0.2000000000000805 0
2112 0.4210526315801316 0.2000000000000939 0
2113 0.4315789473696343 0.2000000000001074 0
2114 0.4421052631591369 0.2000000000001209 0
2115 0.4526315789486395 0.2000000000001342 0
2116 0.463157894738142 0.2000000000001477 0
2117 0.4736842105276447 0.2000000000001611 0
2118 0.4842105263171472 0.2000000000001745 0
2119 0.494736842106645 0.200000000000188 0
2120 0.5052631578961067 0.2000000000002014 0
2121 0.5157894736855322 0.2000000000002148 0
2122 0.5263157894749532 0.2000000000002283 0
2123 0.5368421052643739 0.2000000000002417 0
2124 0.5473684210537948 0.2000000000002551 0
2125 0.5578947368432156 0.2000000000002685 0
2126 0.5684210526326365 0.2000000000002819 0
2127 0.5789473684220573 0.2000000000002954 0
2128 0.5894736842114782 0.2000000000003088 0
2129 0.6000000000008989 0.2000000000003222 0
2130 0.6105263157903196 0.2000000000003356 0
2131 0.6210526315797407 0.2000000000003491 0
2132 0.6315789473691613 0.2000000000003625 0
2133 0.6421052631585822 0.2000000000003759 0
2134 0.6526315789480031 0.2000000000003893 0
2135 0.6631578947374238 0.2000000000004027 0
2136 0.6736842105268447 0.2000000000004162 0
2137 0.6842105263162657 0.2000000000004297 0
2138 0.6947368421056864 0.2000000000004431 0
2139 0.7052631578951074 0.2000000000004565 0
2140 0.7157894736845279 0.2000000000004699 0
2141 0.7263157894739487 0.2000000000004833 0
2142 0.7368421052633698 0.2000000000004967 0
2143 0.7473684210527906 0.2000000000005102 0
2144 0.7578947368422112 0.2000000000005236 0
2145 0.768421052631632 0.200000000000537 0
2146 0.7789473684210531 0.2000000000005505 0
2147 0.7894736842104736 0.2000000000005639 0
2148 0.7999999999998946 0.2000000000005773 0
2149 0.8105263157893152 0.2000000000005907 0
2150 0.8210526315787361 0.2000000000006042 0
2151 0.8315789473681569 0.2000000000006176 0
2152 0.8421052631575776 0.200000000000631 0
2153 0.8526315789469987 0.2000000000006444 0
2154 0.8631578947364194 0.2000000000006579 0
2155 0.8736842105258545 0.2000000000006713 0
2156 0.8842105263153426 0.2000000000006847 0
2157 0.8947368421048572 0.2000000000006981 0
2158 0.9052631578943715 0.2000000000007116 0
2159 0.9157894736838856 0.200000000000725 0
2160 0.9263157894733998 0.2000000000007384 0
2161 0.9368421052629143 0.2000000000007519 0
2162 0.9473684210524286 0.2000000000007653 0
2163 0.9578947368419429 0.2000000000007787 0
2164 0.9684210526314572 0.2000000000007922 0
2165 0.9789473684209713 0.2000000000008056 0
2166 0.9894736842104858 0.200000000000819 0
2167 0.01052631578950405 0.2105263157890142 0
2168 0.02105263157900822 0.2105263157890283 0
2169 0.03157894736851206 0.2105263157890425 0
2170 0.04210526315801558 0.2105263157890567 0
2171 0.05263157894751889 0.2105263157890709 0
2172 0.06315789473702266 0.2105263157890852 0
2173 0.07368421052652714 0.2105263157890994 0
2174 0.0842105263160321 0.2105263157891136 0
2175 0.09473684210553704 0.2105263157891278 0
2176 0.1052631578950419 0.210526315789142 0
2177 0.1157894736845468 0.2105263157891562 0
2178 0.1263157894740507 0.2105263157891704 0
2179 0.136842105263553 0.2105263157891847 0
2180 0.1473684210530548 0.2105263157891989 0
2181 0.1578947368425567 0.210526315789213 0
2182 0.1684210526320584 0.2105263157892273 0
2183 0.1789473684215603 0.2105263157892415 0
2184 0.1894736842110621 0.2105263157892557 0
2185 0.2000000000005639 0.2105263157892699 0
2186 0.2105263157900657 0.2105263157892841 0
2187 0.2210526315795674 0.2105263157892983 0
2188 0.2315789473690693 0.2105263157893125 0
2189 0.2421052631585712 0.2105263157893267 0
2190 0.2526315789480729 0.2105263157893409 0
2191 0.2631578947375747 0.2105263157893552 0
2192 0.2736842105270765 0.2105263157893694 0
2193 0.2842105263165784 0.2105263157893836 0
2194 0.2947368421060801 0.2105263157893978 0
2195 0.305263157895582 0.210526315789412 0
2196 0.3157894736850838 0.2105263157894262 0
2197 0.3263157894745855 0.2105263157894404 0
2198 0.3368421052640874 0.2105263157894546 0
2199 0.3473684210535891 0.2105263157894689 0
2200 0.3578947368430909 0.2105263157894831 0
2201 0.3684210526325928 0.2105263157894973 0
2202 0.3789473684220945 0.2105263157895115 0
2203 0.3894736842115964 0.2105263157895257 0
2204 0.4000000000010981 0.2105263157895399 0
2205 0.4105263157905999 0.2105263157895542 0
2206 0.4210526315801018 0.2105263157895683 0
2207 0.4315789473696036 0.2105263157895825 0
2208 0.4421052631591055 0.2105263157895967 0
2209 0.4526315789486072 0.210526315789611 0
2210 0.463157894738109 0.2105263157896252 0
2211 0.4736842105276108 0.2105263157896394 0
2212 0.4842105263171126 0.2105263157896536 0
2213 0.4947368421066096 0.2105263157896678 0
2214 0.5052631578960716 0.210526315789682 0
2215 0.5157894736854982 0.2105263157896962 0
2216 0.5263157894749201 0.2105263157897104 0
2217 0.536842105264342 0.2105263157897247 0
2218 0.5473684210537639 0.2105263157897388 0
2219 0.5578947368431856 0.2105263157897531 0
2220 0.5684210526326076 0.2105263157897673 0
2221 0.5789473684220295 0.2105263157897815 0
2222 0.5894736842114515 0.2105263157897957 0
2223 0.6000000000008732 0.2105263157898099 0
2224 0.6105263157902951 0.2105263157898241 0
2225 0.6210526315797171 0.2105263157898383 0
2226 0.6315789473691389 0.2105263157898525 0
2227 0.6421052631585608 0.2105263157898668 0
2228 0.6526315789479826 0.210526315789881 0
2229 0.6631578947374046 0.2105263157898952 0
2230 0.6736842105268263 0.2105263157899094 0
2231 0.6842105263162482 0.2105263157899236 0
2232 0.6947368421056702 0.2105263157899379 0
2233 0.7052631578950921 0.2105263157899521 0
2234 0.7157894736845141 0.2105263157899662 0
2235 0.7263157894739358 0.2105263157899804 0
2236 0.7368421052633577 0.2105263157899947 0
2237 0.7473684210527797 0.210526315790009 0
2238 0.7578947368422014 0.2105263157900231 0
2239 0.7684210526316233 0.2105263157900373 0
2240 0.7789473684210453 0.2105263157900515 0
2241 0.7894736842104672 0.2105263157900657 0
2242 0.7999999999998889 0.2105263157900799 0
2243 0.8105263157893109 0.2105263157900942 0
2244 0.8210526315787328 0.2105263157901083 0
2245 0.8315789473681545 0.2105263157901226 0
2246 0.8421052631575764 0.2105263157901368 0
2247 0.852631578946998 0.210526315790151 0
2248 0.8631578947364201 0.2105263157901652 0
2249 0.8736842105258563 0.2105263157901794 0
2250 0.8842105263153446 0.2105263157901937 0
2251 0.8947368421048587 0.2105263157902079 0
2252 0.9052631578943727 0.2105263157902221 0
2253 0.9157894736838869 0.2105263157902363 0
2254 0.9263157894734011 0.2105263157902505 0
2255 0.9368421052629151 0.2105263157902647 0
2256 0.9473684210524294 0.2105263157902789 0
2257 0.9578947368419436 0.2105263157902931 0
2258 0.9684210526314576 0.2105263157903073 0
2259 0.9789473684209716 0.2105263157903215 0
2260 0.989473684210486 0.2105263157903358 0
2261 0.01052631578950338 0.2210526315784578 0
2262 0.02105263157900688 0.2210526315784728 0
2263 0.03157894736851003 0.2210526315784878 0
2264 0.04210526315801286 0.2210526315785028 0
2265 0.05263157894751548 0.2210526315785178 0
2266 0.06315789473701855 0.2210526315785328 0
2267 0.0736842105265224 0.2210526315785477 0
2268 0.0842105263160267 0.2210526315785628 0
2269 0.09473684210553099 0.2210526315785778 0
2270 0.1052631578950352 0.2210526315785928 0
2271 0.1157894736845395 0.2210526315786078 0
2272 0.1263157894740428 0.2210526315786228 0
2273 0.1368421052635444 0.2210526315786377 0
2274 0.1473684210530453 0.2210526315786528 0
2275 0.1578947368425464 0.2210526315786678 0
2276 0.1684210526320473 0.2210526315786828 0
2277 0.1789473684215484 0.2210526315786977 0
2278 0.1894736842110494 0.2210526315787127 0
2279 0.2000000000005505 0.2210526315787277 0
2280 0.2105263157900515 0.2210526315787427 0
2281 0.2210526315795524 0.2210526315787577 0
2282 0.2315789473690535 0.2210526315787727 0
2283 0.2421052631585546 0.2210526315787877 0
2284 0.2526315789480555 0.2210526315788027 0
2285 0.2631578947375566 0.2210526315788177 0
2286 0.2736842105270576 0.2210526315788326 0
2287 0.2842105263165586 0.2210526315788477 0
2288 0.2947368421060597 0.2210526315788627 0
2289 0.3052631578955608 0.2210526315788777 0
2290 0.3157894736850616 0.2210526315788927 0
2291 0.3263157894745627 0.2210526315789077 0
2292 0.3368421052640638 0.2210526315789226 0
2293 0.3473684210535647 0.2210526315789376 0
2294 0.3578947368430657 0.2210526315789526 0
2295 0.3684210526325668 0.2210526315789676 0
2296 0.3789473684220678 0.2210526315789826 0
2297 0.3894736842115689 0.2210526315789976 0
2298 0.4000000000010699 0.2210526315790127 0
2299 0.4105263157905708 0.2210526315790276 0
2300 0.4210526315800718 0.2210526315790426 0
2301 0.431578947369573 0.2210526315790576 0
2302 0.4421052631590739 0.2210526315790726 0
2303 0.452631578948575 0.2210526315790876 0
2304 0.463157894738076 0.2210526315791026 0
2305 0.473684210527577 0.2210526315791176 0
2306 0.4842105263170779 0.2210526315791326 0
2307 0.4947368421065743 0.2210526315791476 0
2308 0.5052631578960363 0.2210526315791626 0
2309 0.515789473685464 0.2210526315791775 0
2310 0.526315789474887 0.2210526315791926 0
2311 0.53684210526431 0.2210526315792075 0
2312 0.5473684210537328 0.2210526315792225 0
2313 0.5578947368431558 0.2210526315792375 0
2314 0.5684210526325787 0.2210526315792525 0
2315 0.5789473684220016 0.2210526315792676 0
2316 0.5894736842114244 0.2210526315792826 0
2317 0.6000000000008475 0.2210526315792975 0
2318 0.6105263157902705 0.2210526315793125 0
2319 0.6210526315796934 0.2210526315793275 0
2320 0.6315789473691165 0.2210526315793425 0
2321 0.6421052631585393 0.2210526315793575 0
2322 0.6526315789479622 0.2210526315793725 0
2323 0.6631578947373852 0.2210526315793875 0
2324 0.6736842105268079 0.2210526315794025 0
2325 0.6842105263162311 0.2210526315794175 0
2326 0.6947368421056539 0.2210526315794325 0
2327 0.705263157895077 0.2210526315794475 0
2328 0.7157894736845 0.2210526315794625 0
2329 0.7263157894739229 0.2210526315794775 0
2330 0.7368421052633458 0.2210526315794924 0
2331 0.7473684210527687 0.2210526315795075 0
2332 0.7578947368421917 0.2210526315795225 0
2333 0.7684210526316146 0.2210526315795374 0
2334 0.7789473684210373 0.2210526315795524 0
2335 0.7894736842104607 0.2210526315795674 0
2336 0.7999999999998835 0.2210526315795824 0
2337 0.8105263157893063 0.2210526315795974 0
2338 0.8210526315787292 0.2210526315796124 0
2339 0.8315789473681523 0.2210526315796274 0
2340 0.8421052631575752 0.2210526315796424 0
2341 0.8526315789469979 0.2210526315796573 0
2342 0.8631578947364209 0.2210526315796724 0
2343 0.8736842105258579 0.2210526315796874 0
2344 0.8842105263153464 0.2210526315797024 0
2345 0.8947368421048605 0.2210526315797174 0
2346 0.9052631578943745 0.2210526315797324 0
2347 0.9157894736838883 0.2210526315797474 0
2348 0.9263157894734022 0.2210526315797623 0
2349 0.9368421052629163 0.2210526315797774 0
2350 0.9473684210524304 0.2210526315797924 0
2351 0.9578947368419441 0.2210526315798074 0
2352 0.9684210526314581 0.2210526315798223 0
2353 0.9789473684209721 0.2210526315798373 0
2354 0.9894736842104861 0.2210526315798523 0
2355 0.0105263157895027 0.2315789473679015 0
2356 0.02105263157900553 0.2315789473679174 0
2357 0.031578947368508 0.2315789473679331 0
2358 0.04210526315801014 0.2315789473679489 0
2359 0.05263157894751204 0.2315789473679647 0
2360 0.06315789473701441 0.2315789473679804 0
2361 0.07368421052651765 0.2315789473679963 0
2362 0.08421052631602129 0.231578947368012 0
2363 0.09473684210552499 0.2315789473680278 0
2364 0.1052631578950286 0.2315789473680436 0
2365 0.1157894736845322 0.2315789473680593 0
2366 0.1263157894740348 0.2315789473680752 0
2367 0.1368421052635356 0.231578947368091 0
2368 0.1473684210530359 0.2315789473681067 0
2369 0.1578947368425361 0.2315789473681224 0
2370 0.1684210526320363 0.2315789473681382 0
2371 0.1789473684215366 0.2315789473681541 0
2372 0.1894736842110368 0.2315789473681698 0
2373 0.200000000000537 0.2315789473681856 0
2374 0.2105263157900373 0.2315789473682014 0
2375 0.2210526315795374 0.2315789473682171 0
2376 0.2315789473690377 0.2315789473682329 0
2377 0.242105263158538 0.2315789473682487 0
2378 0.2526315789480382 0.2315789473682645 0
2379 0.2631578947375385 0.2315789473682803 0
2380 0.2736842105270386 0.2315789473682961 0
2381 0.284210526316539 0.2315789473683119 0
2382 0.2947368421060391 0.2315789473683276 0
2383 0.3052631578955395 0.2315789473683434 0
2384 0.3157894736850396 0.2315789473683592 0
2385 0.3263157894745399 0.231578947368375 0
2386 0.3368421052640401 0.2315789473683908 0
2387 0.3473684210535403 0.2315789473684065 0
2388 0.3578947368430405 0.2315789473684223 0
2389 0.3684210526325408 0.2315789473684381 0
2390 0.3789473684220411 0.2315789473684539 0
2391 0.3894736842115413 0.2315789473684697 0
2392 0.4000000000010415 0.2315789473684855 0
2393 0.4105263157905416 0.2315789473685012 0
2394 0.421052631580042 0.231578947368517 0
2395 0.4315789473695423 0.2315789473685327 0
2396 0.4421052631590424 0.2315789473685485 0
2397 0.4526315789485426 0.2315789473685644 0
2398 0.4631578947380429 0.2315789473685802 0
2399 0.4736842105275432 0.2315789473685959 0
2400 0.4842105263170434 0.2315789473686117 0
2401 0.494736842106539 0.2315789473686275 0
2402 0.5052631578960012 0.2315789473686432 0
2403 0.5157894736854298 0.231578947368659 0
2404 0.5263157894748537 0.2315789473686748 0
2405 0.5368421052642778 0.2315789473686905 0
2406 0.5473684210537018 0.2315789473687064 0
2407 0.5578947368431256 0.2315789473687221 0
2408 0.5684210526325498 0.2315789473687379 0
2409 0.5789473684219738 0.2315789473687536 0
2410 0.5894736842113978 0.2315789473687694 0
2411 0.600000000000822 0.2315789473687852 0
2412 0.6105263157902459 0.2315789473688011 0
2413 0.6210526315796698 0.2315789473688168 0
2414 0.6315789473690938 0.2315789473688326 0
2415 0.6421052631585177 0.2315789473688484 0
2416 0.6526315789479418 0.2315789473688642 0
2417 0.6631578947373659 0.2315789473688799 0
2418 0.6736842105267898 0.2315789473688957 0
2419 0.684210526316214 0.2315789473689115 0
2420 0.6947368421056379 0.2315789473689272 0
2421 0.7052631578950619 0.2315789473689431 0
2422 0.7157894736844856 0.2315789473689589 0
2423 0.7263157894739101 0.2315789473689746 0
2424 0.7368421052633338 0.2315789473689904 0
2425 0.7473684210527581 0.2315789473690062 0
2426 0.7578947368421818 0.2315789473690219 0
2427 0.768421052631606 0.2315789473690377 0
2428 0.7789473684210297 0.2315789473690535 0
2429 0.7894736842104538 0.2315789473690693 0
2430 0.7999999999998779 0.2315789473690851 0
2431 0.8105263157893017 0.2315789473691009 0
2432 0.8210526315787259 0.2315789473691166 0
2433 0.8315789473681499 0.2315789473691324 0
2434 0.8421052631575737 0.2315789473691482 0
2435 0.8526315789469977 0.2315789473691639 0
2436 0.8631578947364217 0.2315789473691798 0
2437 0.8736842105258594 0.2315789473691956 0
2438 0.8842105263153481 0.2315789473692113 0
2439 0.8947368421048622 0.2315789473692271 0
2440 0.9052631578943758 0.2315789473692429 0
2441 0.9157894736838896 0.2315789473692586 0
2442 0.9263157894734035 0.2315789473692744 0
2443 0.9368421052629173 0.2315789473692902 0
2444 0.9473684210524312 0.231578947369306 0
2445 0.9578947368419448 0.2315789473693218 0
2446 0.9684210526314586 0.2315789473693376 0
2447 0.9789473684209724 0.2315789473693533 0
2448 0.9894736842104861 0.2315789473693691 0
2449 0.01052631578950203 0.2421052631573453 0
2450 0.02105263157900419 0.2421052631573619 0
2451 0.03157894736850601 0.2421052631573785 0
2452 0.04210526315800743 0.2421052631573951 0
2453 0.05263157894750863 0.2421052631574117 0
2454 0.06315789473701028 0.2421052631574281 0
2455 0.07368421052651287 0.2421052631574447 0
2456 0.0842105263160159 0.2421052631574613 0
2457 0.09473684210551896 0.2421052631574779 0
2458 0.1052631578950219 0.2421052631574944 0
2459 0.115789473684525 0.242105263157511 0
2460 0.1263157894740268 0.2421052631575276 0
2461 0.1368421052635269 0.2421052631575442 0
2462 0.1473684210530263 0.2421052631575607 0
2463 0.1578947368425258 0.2421052631575772 0
2464 0.1684210526320253 0.2421052631575938 0
2465 0.1789473684215247 0.2421052631576103 0
2466 0.1894736842110242 0.242105263157627 0
2467 0.2000000000005236 0.2421052631576435 0
2468 0.2105263157900231 0.2421052631576601 0
2469 0.2210526315795225 0.2421052631576767 0
2470 0.231578947369022 0.2421052631576932 0
2471 0.2421052631585215 0.2421052631577098 0
2472 0.2526315789480209 0.2421052631577263 0
2473 0.2631578947375203 0.2421052631577429 0
2474 0.2736842105270196 0.2421052631577595 0
2475 0.2842105263165192 0.242105263157776 0
2476 0.2947368421060186 0.2421052631577926 0
2477 0.3052631578955182 0.2421052631578092 0
2478 0.3157894736850175 0.2421052631578257 0
2479 0.326315789474517 0.2421052631578423 0
2480 0.3368421052640165 0.2421052631578589 0
2481 0.347368421053516 0.2421052631578754 0
2482 0.3578947368430154 0.2421052631578919 0
2483 0.3684210526325148 0.2421052631579086 0
2484 0.3789473684220142 0.2421052631579251 0
2485 0.3894736842115138 0.2421052631579417 0
2486 0.4000000000010132 0.2421052631579583 0
2487 0.4105263157905125 0.2421052631579748 0
2488 0.4210526315800121 0.2421052631579914 0
2489 0.4315789473695115 0.2421052631580079 0
2490 0.4421052631590109 0.2421052631580245 0
2491 0.4526315789485105 0.2421052631580411 0
2492 0.4631578947380098 0.2421052631580577 0
2493 0.4736842105275094 0.2421052631580742 0
2494 0.4842105263170088 0.2421052631580907 0
2495 0.4947368421065037 0.2421052631581073 0
2496 0.5052631578959659 0.2421052631581239 0
2497 0.5157894736853956 0.2421052631581405 0
2498 0.5263157894748206 0.242105263158157 0
2499 0.5368421052642456 0.2421052631581736 0
2500 0.5473684210536707 0.2421052631581901 0
2501 0.5578947368430959 0.2421052631582067 0
2502 0.568421052632521 0.2421052631582233 0
2503 0.5789473684219462 0.2421052631582399 0
2504 0.5894736842113713 0.2421052631582564 0
2505 0.6000000000007963 0.242105263158273 0
2506 0.610526315790221 0.2421052631582896 0
2507 0.6210526315796461 0.2421052631583062 0
2508 0.6315789473690712 0.2421052631583226 0
2509 0.6421052631584965 0.2421052631583392 0
2510 0.6526315789479213 0.2421052631583558 0
2511 0.6631578947373465 0.2421052631583724 0
2512 0.6736842105267717 0.2421052631583889 0
2513 0.6842105263161967 0.2421052631584055 0
2514 0.6947368421056215 0.2421052631584221 0
2515 0.7052631578950469 0.2421052631584386 0
2516 0.7157894736844721 0.2421052631584552 0
2517 0.726315789473897 0.2421052631584718 0
2518 0.7368421052633218 0.2421052631584883 0
2519 0.7473684210527471 0.2421052631585049 0
2520 0.7578947368421721 0.2421052631585214 0
2521 0.7684210526315971 0.242105263158538 0
2522 0.7789473684210223 0.2421052631585546 0
2523 0.7894736842104473 0.2421052631585712 0
2524 0.7999999999998724 0.2421052631585877 0
2525 0.8105263157892972 0.2421052631586043 0
2526 0.8210526315787224 0.2421052631586209 0
2527 0.8315789473681474 0.2421052631586374 0
2528 0.8421052631575726 0.2421052631586539 0
2529 0.8526315789469974 0.2421052631586706 0
2530 0.8631578947364223 0.2421052631586871 0
2531 0.8736842105258613 0.2421052631587037 0
2532 0.8842105263153499 0.2421052631587202 0
2533 0.8947368421048638 0.2421052631587368 0
2534 0.9052631578943774 0.2421052631587534 0
2535 0.9157894736838911 0.24210526315877 0
2536 0.9263157894734046 0.2421052631587865 0
2537 0.9368421052629182 0.242105263158803 0
2538 0.9473684210524318 0.2421052631588196 0
2539 0.9578947368419456 0.2421052631588362 0
2540 0.9684210526314592 0.2421052631588528 0
2541 0.9789473684209727 0.2421052631588693 0
2542 0.9894736842104864 0.2421052631588859 0
2543 0.01052631578950136 0.2526315789467891 0
2544 0.02105263157900285 0.2526315789468064 0
2545 0.03157894736850398 0.2526315789468238 0
2546 0.0421052631580047 0.2526315789468411 0
2547 0.05263157894750518 0.2526315789468584 0
2548 0.06315789473700617 0.2526315789468758 0
2549 0.0736842105265081 0.2526315789468931 0
2550 0.08421052631601052 0.2526315789469105 0
2551 0.09473684210551295 0.2526315789469278 0
2552 0.1052631578950153 0.2526315789469452 0
2553 0.1157894736845177 0.2526315789469625 0
2554 0.1263157894740189 0.2526315789469799 0
2555 0.1368421052635182 0.2526315789469972 0
2556 0.1473684210530168 0.2526315789470146 0
2557 0.1578947368425155 0.2526315789470319 0
2558 0.1684210526320142 0.2526315789470492 0
2559 0.1789473684215128 0.2526315789470667 0
2560 0.1894736842110116 0.252631578947084 0
2561 0.2000000000005102 0.2526315789471013 0
2562 0.2105263157900089 0.2526315789471187 0
2563 0.2210526315795075 0.2526315789471361 0
2564 0.2315789473690062 0.2526315789471534 0
2565 0.2421052631585049 0.2526315789471707 0
2566 0.2526315789480036 0.2526315789471881 0
2567 0.2631578947375022 0.2526315789472054 0
2568 0.2736842105270008 0.2526315789472228 0
2569 0.2842105263164995 0.2526315789472402 0
2570 0.2947368421059982 0.2526315789472575 0
2571 0.3052631578954969 0.2526315789472748 0
2572 0.3157894736849954 0.2526315789472922 0
2573 0.3263157894744942 0.2526315789473095 0
2574 0.3368421052639929 0.2526315789473269 0
2575 0.3473684210534915 0.2526315789473442 0
2576 0.3578947368429901 0.2526315789473615 0
2577 0.3684210526324889 0.252631578947379 0
2578 0.3789473684219876 0.2526315789473963 0
2579 0.3894736842114862 0.2526315789474136 0
2580 0.4000000000009848 0.2526315789474309 0
2581 0.4105263157904834 0.2526315789474484 0
2582 0.4210526315799821 0.2526315789474657 0
2583 0.4315789473694808 0.252631578947483 0
2584 0.4421052631589795 0.2526315789475003 0
2585 0.4526315789484782 0.2526315789475178 0
2586 0.4631578947379767 0.2526315789475351 0
2587 0.4736842105274754 0.2526315789475525 0
2588 0.4842105263169742 0.2526315789475697 0
2589 0.4947368421064685 0.2526315789475871 0
2590 0.5052631578959308 0.2526315789476045 0
2591 0.5157894736853614 0.2526315789476219 0
2592 0.5263157894747875 0.2526315789476392 0
2593 0.5368421052642136 0.2526315789476565 0
2594 0.5473684210536398 0.2526315789476739 0
2595 0.5578947368430659 0.2526315789476912 0
2596 0.5684210526324921 0.2526315789477086 0
2597 0.5789473684219181 0.2526315789477259 0
2598 0.5894736842113443 0.2526315789477434 0
2599 0.6000000000007705 0.2526315789477607 0
2600 0.6105263157901966 0.252631578947778 0
2601 0.6210526315796225 0.2526315789477953 0
2602 0.6315789473690487 0.2526315789478126 0
2603 0.6421052631584748 0.2526315789478301 0
2604 0.6526315789479009 0.2526315789478474 0
2605 0.663157894737327 0.2526315789478647 0
2606 0.6736842105267533 0.2526315789478821 0
2607 0.6842105263161793 0.2526315789478994 0
2608 0.6947368421056055 0.2526315789479168 0
2609 0.7052631578950319 0.2526315789479341 0
2610 0.7157894736844579 0.2526315789479515 0
2611 0.7263157894738841 0.2526315789479688 0
2612 0.7368421052633101 0.2526315789479862 0
2613 0.7473684210527362 0.2526315789480036 0
2614 0.7578947368421624 0.2526315789480209 0
2615 0.7684210526315884 0.2526315789480382 0
2616 0.7789473684210145 0.2526315789480555 0
2617 0.7894736842104406 0.2526315789480729 0
2618 0.7999999999998668 0.2526315789480903 0
2619 0.8105263157892928 0.2526315789481076 0
2620 0.8210526315787188 0.2526315789481249 0
2621 0.8315789473681452 0.2526315789481424 0
2622 0.8421052631575712 0.2526315789481597 0
2623 0.8526315789469973 0.252631578948177 0
2624 0.8631578947364232 0.2526315789481944 0
2625 0.873684210525863 0.2526315789482118 0
2626 0.8842105263153519 0.2526315789482291 0
2627 0.8947368421048655 0.2526315789482464 0
2628 0.9052631578943789 0.2526315789482638 0
2629 0.9157894736838923 0.2526315789482811 0
2630 0.9263157894734058 0.2526315789482985 0
2631 0.9368421052629191 0.2526315789483158 0
2632 0.9473684210524328 0.2526315789483332 0
2633 0.9578947368419461 0.2526315789483505 0
2634 0.9684210526314597 0.2526315789483679 0
2635 0.978947368420973 0.2526315789483853 0
2636 0.9894736842104865 0.2526315789484026 0
2637 0.0105263157895007 0.2631578947362327 0
2638 0.02105263157900151 0.2631578947362508 0
2639 0.03157894736850195 0.2631578947362689 0
2640 0.04210526315800198 0.2631578947362873 0
2641 0.05263157894750177 0.2631578947363052 0
2642 0.06315789473700206 0.2631578947363234 0
2643 0.07368421052650335 0.2631578947363417 0
2644 0.08421052631600513 0.2631578947363596 0
2645 0.0947368421055069 0.2631578947363779 0
2646 0.1052631578950086 0.2631578947363959 0
2647 0.1157894736845104 0.2631578947364142 0
2648 0.126315789474011 0.2631578947364323 0
2649 0.1368421052635095 0.2631578947364503 0
2650 0.1473684210530073 0.2631578947364686 0
2651 0.1578947368425053 0.2631578947364867 0
2652 0.1684210526320031 0.2631578947365049 0
2653 0.178947368421501 0.263157894736523 0
2654 0.1894736842109989 0.2631578947365411 0
2655 0.2000000000004967 0.2631578947365592 0
2656 0.2105263157899947 0.2631578947365774 0
2657 0.2210526315794925 0.2631578947365955 0
2658 0.2315789473689904 0.2631578947366137 0
2659 0.2421052631584883 0.2631578947366316 0
2660 0.2526315789479862 0.2631578947366499 0
2661 0.2631578947374841 0.263157894736668 0
2662 0.2736842105269819 0.2631578947366862 0
2663 0.2842105263164798 0.2631578947367043 0
2664 0.2947368421059777 0.2631578947367225 0
2665 0.3052631578954755 0.2631578947367406 0
2666 0.3157894736849734 0.2631578947367587 0
2667 0.3263157894744714 0.2631578947367768 0
2668 0.3368421052639692 0.263157894736795 0
2669 0.347368421053467 0.2631578947368131 0
2670 0.357894736842965 0.2631578947368312 0
2671 0.3684210526324629 0.2631578947368494 0
2672 0.3789473684219607 0.2631578947368675 0
2673 0.3894736842114586 0.2631578947368857 0
2674 0.4000000000009565 0.2631578947369038 0
2675 0.4105263157904544 0.2631578947369219 0
2676 0.4210526315799521 0.2631578947369401 0
2677 0.4315789473694502 0.2631578947369582 0
2678 0.442105263158948 0.2631578947369763 0
2679 0.4526315789484459 0.2631578947369945 0
2680 0.4631578947379438 0.2631578947370126 0
2681 0.4736842105274417 0.2631578947370307 0
2682 0.4842105263169395 0.2631578947370488 0
2683 0.4947368421064331 0.263157894737067 0
2684 0.5052631578958957 0.2631578947370851 0
2685 0.515789473685327 0.2631578947371033 0
2686 0.5263157894747544 0.2631578947371214 0
2687 0.5368421052641816 0.2631578947371395 0
2688 0.5473684210536087 0.2631578947371577 0
2689 0.5578947368430359 0.2631578947371758 0
2690 0.5684210526324632 0.2631578947371939 0
2691 0.5789473684218903 0.263157894737212 0
2692 0.5894736842113174 0.2631578947372302 0
2693 0.6000000000007447 0.2631578947372483 0
2694 0.6105263157901717 0.2631578947372665 0
2695 0.621052631579599 0.2631578947372846 0
2696 0.6315789473690263 0.2631578947373027 0
2697 0.6421052631584533 0.2631578947373209 0
2698 0.6526315789478805 0.263157894737339 0
2699 0.6631578947373079 0.2631578947373571 0
2700 0.673684210526735 0.2631578947373752 0
2701 0.684210526316162 0.2631578947373934 0
2702 0.6947368421055895 0.2631578947374115 0
2703 0.7052631578950167 0.2631578947374297 0
2704 0.7157894736844438 0.2631578947374478 0
2705 0.726315789473871 0.2631578947374659 0
2706 0.7368421052632983 0.2631578947374841 0
2707 0.7473684210527254 0.2631578947375022 0
2708 0.7578947368421526 0.2631578947375203 0
2709 0.7684210526315798 0.2631578947375385 0
2710 0.7789473684210066 0.2631578947375566 0
2711 0.7894736842104341 0.2631578947375747 0
2712 0.7999999999998613 0.2631578947375929 0
2713 0.8105263157892884 0.263157894737611 0
2714 0.8210526315787154 0.2631578947376291 0
2715 0.8315789473681425 0.2631578947376473 0
2716 0.8421052631575698 0.2631578947376654 0
2717 0.8526315789469968 0.2631578947376835 0
2718 0.8631578947364241 0.2631578947377017 0
2719 0.8736842105258646 0.2631578947377198 0
2720 0.8842105263153539 0.2631578947377379 0
2721 0.8947368421048673 0.2631578947377561 0
2722 0.9052631578943805 0.2631578947377742 0
2723 0.9157894736838936 0.2631578947377923 0
2724 0.9263157894734069 0.2631578947378105 0
2725 0.9368421052629206 0.2631578947378286 0
2726 0.9473684210524335 0.2631578947378467 0
2727 0.9578947368419468 0.2631578947378649 0
2728 0.9684210526314603 0.263157894737883 0
2729 0.9789473684209734 0.2631578947379011 0
2730 0.9894736842104868 0.2631578947379193 0
2731 0.01052631578950002 0.2736842105256766 0
2732 0.02105263157900017 0.2736842105256954 0
2733 0.03157894736849996 0.2736842105257145 0
2734 0.04210526315799926 0.2736842105257333 0
2735 0.05263157894749834 0.2736842105257522 0
2736 0.06315789473699795 0.2736842105257711 0
2737 0.07368421052649861 0.2736842105257901 0
2738 0.08421052631599975 0.2736842105258089 0
2739 0.09473684210550087 0.2736842105258278 0
2740 0.105263157895002 0.2736842105258468 0
2741 0.1157894736845031 0.2736842105258657 0
2742 0.126315789474003 0.2736842105258847 0
2743 0.1368421052635007 0.2736842105259035 0
2744 0.1473684210529978 0.2736842105259225 0
2745 0.1578947368424949 0.2736842105259414 0
2746 0.1684210526319921 0.2736842105259603 0
2747 0.1789473684214891 0.2736842105259792 0
2748 0.1894736842109863 0.2736842105259981 0
2749 0.2000000000004833 0.273684210526017 0
2750 0.2105263157899805 0.273684210526036 0
2751 0.2210526315794775 0.2736842105260548 0
2752 0.2315789473689746 0.2736842105260738 0
2753 0.2421052631584718 0.2736842105260927 0
2754 0.2526315789479688 0.2736842105261117 0
2755 0.2631578947374659 0.2736842105261306 0
2756 0.273684210526963 0.2736842105261496 0
2757 0.2842105263164602 0.2736842105261684 0
2758 0.2947368421059572 0.2736842105261873 0
2759 0.3052631578954543 0.2736842105262063 0
2760 0.3157894736849514 0.2736842105262252 0
2761 0.3263157894744485 0.273684210526244 0
2762 0.3368421052639456 0.273684210526263 0
2763 0.3473684210534427 0.2736842105262819 0
2764 0.3578947368429397 0.2736842105263009 0
2765 0.3684210526324369 0.2736842105263197 0
2766 0.378947368421934 0.2736842105263386 0
2767 0.389473684211431 0.2736842105263576 0
2768 0.4000000000009282 0.2736842105263765 0
2769 0.4105263157904253 0.2736842105263955 0
2770 0.4210526315799224 0.2736842105264143 0
2771 0.4315789473694195 0.2736842105264333 0
2772 0.4421052631589165 0.2736842105264522 0
2773 0.4526315789484136 0.2736842105264712 0
2774 0.4631578947379107 0.2736842105264901 0
2775 0.4736842105274078 0.2736842105265089 0
2776 0.484210526316905 0.2736842105265278 0
2777 0.4947368421063979 0.2736842105265467 0
2778 0.5052631578958606 0.2736842105265657 0
2779 0.515789473685293 0.2736842105265846 0
2780 0.5263157894747214 0.2736842105266035 0
2781 0.5368421052641494 0.2736842105266224 0
2782 0.5473684210535779 0.2736842105266413 0
2783 0.5578947368430059 0.2736842105266603 0
2784 0.5684210526324344 0.2736842105266792 0
2785 0.5789473684218626 0.2736842105266981 0
2786 0.5894736842112908 0.273684210526717 0
2787 0.600000000000719 0.273684210526736 0
2788 0.6105263157901473 0.273684210526755 0
2789 0.6210526315795755 0.2736842105267738 0
2790 0.6315789473690037 0.2736842105267927 0
2791 0.642105263158432 0.2736842105268116 0
2792 0.6526315789478603 0.2736842105268306 0
2793 0.6631578947372884 0.2736842105268494 0
2794 0.6736842105267166 0.2736842105268684 0
2795 0.684210526316145 0.2736842105268873 0
2796 0.6947368421055731 0.2736842105269063 0
2797 0.7052631578950016 0.273684210526925 0
2798 0.7157894736844298 0.273684210526944 0
2799 0.7263157894738581 0.273684210526963 0
2800 0.7368421052632863 0.2736842105269819 0
2801 0.7473684210527146 0.2736842105270008 0
2802 0.7578947368421428 0.2736842105270197 0
2803 0.7684210526315709 0.2736842105270386 0
2804 0.7789473684209991 0.2736842105270576 0
2805 0.7894736842104274 0.2736842105270765 0
2806 0.7999999999998557 0.2736842105270954 0
2807 0.8105263157892839 0.2736842105271142 0
2808 0.8210526315787121 0.2736842105271332 0
2809 0.8315789473681403 0.2736842105271522 0
2810 0.8421052631575685 0.2736842105271711 0
2811 0.8526315789469968 0.2736842105271899 0
2812 0.8631578947364249 0.2736842105272089 0
2813 0.8736842105258662 0.2736842105272278 0
2814 0.8842105263153557 0.2736842105272468 0
2815 0.8947368421048688 0.2736842105272657 0
2816 0.9052631578943821 0.2736842105272845 0
2817 0.9157894736838952 0.2736842105273035 0
2818 0.9263157894734082 0.2736842105273225 0
2819 0.9368421052629213 0.2736842105273414 0
2820 0.9473684210524342 0.2736842105273602 0
2821 0.9578947368419477 0.2736842105273791 0
2822 0.9684210526314609 0.2736842105273981 0
2823 0.9789473684209739 0.273684210527417 0
2824 0.989473684210487 0.273684210527436 0
2825 0.01052631578949935 0.2842105263151202 0
2826 0.02105263157899883 0.28421052631514 0
2827 0.03157894736849793 0.2842105263151596 0
2828 0.04210526315799654 0.2842105263151794 0
2829 0.05263157894749491 0.2842105263151992 0
2830 0.06315789473699385 0.2842105263152187 0
2831 0.07368421052649383 0.2842105263152385 0
2832 0.08421052631599436 0.2842105263152582 0
2833 0.09473684210549485 0.284210526315278 0
2834 0.1052631578949953 0.2842105263152976 0
2835 0.1157894736844958 0.2842105263153173 0
2836 0.126315789473995 0.2842105263153371 0
2837 0.136842105263492 0.2842105263153567 0
2838 0.1473684210529883 0.2842105263153764 0
2839 0.1578947368424847 0.2842105263153961 0
2840 0.168421052631981 0.2842105263154158 0
2841 0.1789473684214773 0.2842105263154355 0
2842 0.1894736842109736 0.2842105263154552 0
2843 0.2000000000004699 0.2842105263154749 0
2844 0.2105263157899662 0.2842105263154946 0
2845 0.2210526315794625 0.2842105263155144 0
2846 0.2315789473689589 0.2842105263155341 0
2847 0.2421052631584552 0.2842105263155538 0
2848 0.2526315789479514 0.2842105263155735 0
2849 0.2631578947374478 0.2842105263155932 0
2850 0.273684210526944 0.2842105263156129 0
2851 0.2842105263164404 0.2842105263156326 0
2852 0.2947368421059366 0.2842105263156524 0
2853 0.3052631578954331 0.284210526315672 0
2854 0.3157894736849292 0.2842105263156917 0
2855 0.3263157894744256 0.2842105263157114 0
2856 0.336842105263922 0.2842105263157311 0
2857 0.3473684210534182 0.2842105263157508 0
2858 0.3578947368429146 0.2842105263157705 0
2859 0.3684210526324109 0.2842105263157902 0
2860 0.3789473684219072 0.2842105263158099 0
2861 0.3894736842114035 0.2842105263158295 0
2862 0.4000000000008999 0.2842105263158493 0
2863 0.4105263157903962 0.284210526315869 0
2864 0.4210526315798925 0.2842105263158887 0
2865 0.431578947369389 0.2842105263159084 0
2866 0.4421052631588851 0.2842105263159281 0
2867 0.4526315789483814 0.2842105263159479 0
2868 0.4631578947378777 0.2842105263159675 0
2869 0.473684210527374 0.2842105263159872 0
2870 0.4842105263168703 0.284210526316007 0
2871 0.4947368421063626 0.2842105263160266 0
2872 0.5052631578958255 0.2842105263160464 0
2873 0.5157894736852588 0.284210526316066 0
2874 0.526315789474688 0.2842105263160858 0
2875 0.5368421052641175 0.2842105263161054 0
2876 0.5473684210535468 0.2842105263161252 0
2877 0.557894736842976 0.2842105263161449 0
2878 0.5684210526324055 0.2842105263161646 0
2879 0.5789473684218346 0.2842105263161843 0
2880 0.5894736842112641 0.2842105263162039 0
2881 0.6000000000006932 0.2842105263162237 0
2882 0.6105263157901224 0.2842105263162434 0
2883 0.6210526315795519 0.2842105263162631 0
2884 0.6315789473689812 0.2842105263162827 0
2885 0.6421052631584104 0.2842105263163025 0
2886 0.6526315789478399 0.2842105263163223 0
2887 0.663157894737269 0.2842105263163418 0
2888 0.6736842105266984 0.2842105263163616 0
2889 0.6842105263161279 0.2842105263163813 0
2890 0.6947368421055571 0.284210526316401 0
2891 0.7052631578949865 0.2842105263164206 0
2892 0.7157894736844157 0.2842105263164404 0
2893 0.726315789473845 0.2842105263164602 0
2894 0.7368421052632743 0.2842105263164798 0
2895 0.7473684210527035 0.2842105263164996 0
2896 0.7578947368421328 0.2842105263165192 0
2897 0.7684210526315622 0.284210526316539 0
2898 0.7789473684209918 0.2842105263165586 0
2899 0.7894736842104207 0.2842105263165784 0
2900 0.7999999999998502 0.284210526316598 0
2901 0.8105263157892793 0.2842105263166178 0
2902 0.8210526315787086 0.2842105263166375 0
2903 0.8315789473681381 0.2842105263166571 0
2904 0.8421052631575672 0.2842105263166769 0
2905 0.8526315789469964 0.2842105263166966 0
2906 0.8631578947364259 0.2842105263167163 0
2907 0.8736842105258679 0.2842105263167359 0
2908 0.8842105263153575 0.2842105263167557 0
2909 0.8947368421048703 0.2842105263167753 0
2910 0.9052631578943834 0.2842105263167951 0
2911 0.9157894736838965 0.2842105263168148 0
2912 0.9263157894734093 0.2842105263168345 0
2913 0.9368421052629223 0.2842105263168542 0
2914 0.9473684210524351 0.2842105263168738 0
2915 0.9578947368419481 0.2842105263168936 0
2916 0.9684210526314613 0.2842105263169133 0
2917 0.9789473684209743 0.284210526316933 0
2918 0.989473684210487 0.2842105263169528 0
2919 0.01052631578949868 0.2947368421045641 0
2920 0.02105263157899748 0.2947368421045846 0
2921 0.0315789473684959 0.294736842104605 0
2922 0.04210526315799384 0.2947368421046255 0
2923 0.0526315789474915 0.294736842104646 0
2924 0.06315789473698971 0.2947368421046664 0
2925 0.07368421052648906 0.294736842104687 0
2926 0.08421052631598898 0.2947368421047075 0
2927 0.09473684210548886 0.2947368421047279 0
2928 0.1052631578949886 0.2947368421047484 0
2929 0.1157894736844885 0.2947368421047688 0
2930 0.1263157894739871 0.2947368421047893 0
2931 0.1368421052634833 0.2947368421048098 0
2932 0.1473684210529788 0.2947368421048303 0
2933 0.1578947368424744 0.2947368421048507 0
2934 0.1684210526319699 0.2947368421048713 0
2935 0.1789473684214655 0.2947368421048917 0
2936 0.1894736842109609 0.2947368421049124 0
2937 0.2000000000004564 0.2947368421049328 0
2938 0.210526315789952 0.2947368421049533 0
2939 0.2210526315794475 0.2947368421049739 0
2940 0.231578947368943 0.2947368421049943 0
2941 0.2421052631584387 0.2947368421050147 0
2942 0.2526315789479341 0.2947368421050353 0
2943 0.2631578947374297 0.2947368421050558 0
2944 0.2736842105269252 0.2947368421050762 0
2945 0.2842105263164207 0.2947368421050968 0
2946 0.2947368421059162 0.2947368421051172 0
2947 0.3052631578954118 0.2947368421051377 0
2948 0.3157894736849072 0.2947368421051582 0
2949 0.3263157894744028 0.2947368421051787 0
2950 0.3368421052638984 0.2947368421051991 0
2951 0.3473684210533939 0.2947368421052197 0
2952 0.3578947368428894 0.2947368421052401 0
2953 0.3684210526323849 0.2947368421052606 0
2954 0.3789473684218804 0.2947368421052811 0
2955 0.3894736842113759 0.2947368421053016 0
2956 0.4000000000008715 0.294736842105322 0
2957 0.410526315790367 0.2947368421053426 0
2958 0.4210526315798626 0.2947368421053631 0
2959 0.4315789473693581 0.2947368421053835 0
2960 0.4421052631588537 0.294736842105404 0
2961 0.4526315789483491 0.2947368421054245 0
2962 0.4631578947378446 0.294736842105445 0
2963 0.4736842105273402 0.2947368421054655 0
2964 0.4842105263168358 0.294736842105486 0
2965 0.4947368421063274 0.2947368421055064 0
2966 0.5052631578957902 0.294736842105527 0
2967 0.5157894736852244 0.2947368421055474 0
2968 0.5263157894746552 0.2947368421055679 0
2969 0.5368421052640853 0.2947368421055884 0
2970 0.5473684210535157 0.2947368421056089 0
2971 0.5578947368429462 0.2947368421056293 0
2972 0.5684210526323764 0.2947368421056499 0
2973 0.5789473684218068 0.2947368421056704 0
2974 0.589473684211237 0.2947368421056908 0
2975 0.6000000000006674 0.2947368421057114 0
2976 0.610526315790098 0.2947368421057318 0
2977 0.6210526315795284 0.2947368421057524 0
2978 0.6315789473689588 0.2947368421057728 0
2979 0.6421052631583889 0.2947368421057933 0
2980 0.6526315789478194 0.2947368421058137 0
2981 0.6631578947372497 0.2947368421058343 0
2982 0.6736842105266801 0.2947368421058547 0
2983 0.6842105263161106 0.2947368421058753 0
2984 0.6947368421055409 0.2947368421058958 0
2985 0.7052631578949714 0.2947368421059162 0
2986 0.7157894736844018 0.2947368421059368 0
2987 0.7263157894738319 0.2947368421059572 0
2988 0.7368421052632623 0.2947368421059777 0
2989 0.747368421052693 0.2947368421059982 0
2990 0.7578947368421231 0.2947368421060186 0
2991 0.7684210526315536 0.2947368421060391 0
2992 0.7789473684209838 0.2947368421060597 0
2993 0.7894736842104141 0.2947368421060801 0
2994 0.7999999999998446 0.2947368421061006 0
2995 0.8105263157892748 0.2947368421061212 0
2996 0.8210526315787052 0.2947368421061416 0
2997 0.8315789473681356 0.294736842106162 0
2998 0.8421052631575658 0.2947368421061826 0
2999 0.8526315789469963 0.2947368421062031 0
3000 0.8631578947364269 0.2947368421062235 0
3001 0.8736842105258696 0.294736842106244 0
3002 0.8842105263153592 0.2947368421062645 0
3003 0.8947368421048723 0.294736842106285 0
3004 0.9052631578943852 0.2947368421063055 0
3005 0.9157894736838978 0.2947368421063259 0
3006 0.9263157894734106 0.2947368421063464 0
3007 0.9368421052629234 0.294736842106367 0
3008 0.9473684210524362 0.2947368421063874 0
3009 0.957894736841949 0.2947368421064078 0
3010 0.9684210526314616 0.2947368421064284 0
3011 0.9789473684209744 0.2947368421064489 0
3012 0.9894736842104872 0.2947368421064693 0
3013 0.01052631578949801 0.3052631578940077 0
3014 0.02105263157899615 0.305263157894029 0
3015 0.03157894736849391 0.3052631578940503 0
3016 0.04210526315799112 0.3052631578940715 0
3017 0.05263157894748806 0.3052631578940929 0
3018 0.0631578947369856 0.3052631578941142 0
3019 0.07368421052648434 0.3052631578941354 0
3020 0.08421052631598357 0.3052631578941566 0
3021 0.0947368421054828 0.3052631578941779 0
3022 0.105263157894982 0.3052631578941992 0
3023 0.1157894736844812 0.3052631578942205 0
3024 0.1263157894739791 0.3052631578942418 0
3025 0.1368421052634746 0.3052631578942631 0
3026 0.1473684210529693 0.3052631578942844 0
3027 0.1578947368424641 0.3052631578943056 0
3028 0.1684210526319589 0.3052631578943269 0
3029 0.1789473684214536 0.3052631578943482 0
3030 0.1894736842109483 0.3052631578943694 0
3031 0.200000000000443 0.3052631578943907 0
3032 0.2105263157899379 0.3052631578944119 0
3033 0.2210526315794325 0.3052631578944333 0
3034 0.2315789473689273 0.3052631578944546 0
3035 0.2421052631584221 0.3052631578944757 0
3036 0.2526315789479168 0.3052631578944971 0
3037 0.2631578947374115 0.3052631578945183 0
3038 0.2736842105269062 0.3052631578945396 0
3039 0.284210526316401 0.3052631578945609 0
3040 0.2947368421058958 0.3052631578945821 0
3041 0.3052631578953905 0.3052631578946035 0
3042 0.3157894736848851 0.3052631578946247 0
3043 0.3263157894743799 0.305263157894646 0
3044 0.3368421052638748 0.3052631578946673 0
3045 0.3473684210533695 0.3052631578946885 0
3046 0.3578947368428642 0.3052631578947098 0
3047 0.3684210526323589 0.3052631578947311 0
3048 0.3789473684218537 0.3052631578947523 0
3049 0.3894736842113484 0.3052631578947737 0
3050 0.4000000000008433 0.3052631578947949 0
3051 0.4105263157903378 0.3052631578948162 0
3052 0.4210526315798327 0.3052631578948374 0
3053 0.4315789473693274 0.3052631578948587 0
3054 0.4421052631588221 0.30526315789488 0
3055 0.4526315789483169 0.3052631578949013 0
3056 0.4631578947378115 0.3052631578949225 0
3057 0.4736842105273064 0.3052631578949438 0
3058 0.4842105263168011 0.3052631578949651 0
3059 0.4947368421062921 0.3052631578949864 0
3060 0.5052631578957552 0.3052631578950076 0
3061 0.5157894736851905 0.3052631578950288 0
3062 0.5263157894746219 0.3052631578950501 0
3063 0.5368421052640533 0.3052631578950714 0
3064 0.5473684210534846 0.3052631578950927 0
3065 0.557894736842916 0.3052631578951139 0
3066 0.5684210526323475 0.3052631578951353 0
3067 0.5789473684217791 0.3052631578951565 0
3068 0.5894736842112104 0.3052631578951778 0
3069 0.6000000000006417 0.3052631578951991 0
3070 0.6105263157900733 0.3052631578952204 0
3071 0.6210526315795046 0.3052631578952416 0
3072 0.6315789473689362 0.3052631578952628 0
3073 0.6421052631583676 0.3052631578952841 0
3074 0.652631578947799 0.3052631578953054 0
3075 0.6631578947372304 0.3052631578953267 0
3076 0.6736842105266619 0.305263157895348 0
3077 0.6842105263160932 0.3052631578953693 0
3078 0.6947368421055247 0.3052631578953905 0
3079 0.7052631578949563 0.3052631578954118 0
3080 0.7157894736843876 0.305263157895433 0
3081 0.726315789473819 0.3052631578954543 0
3082 0.7368421052632503 0.3052631578954755 0
3083 0.747368421052682 0.3052631578954969 0
3084 0.7578947368421133 0.3052631578955182 0
3085 0.7684210526315447 0.3052631578955395 0
3086 0.7789473684209762 0.3052631578955607 0
3087 0.7894736842104075 0.305263157895582 0
3088 0.7999999999998388 0.3052631578956032 0
3089 0.8105263157892704 0.3052631578956245 0
3090 0.8210526315787019 0.3052631578956458 0
3091 0.8315789473681332 0.305263157895667 0
3092 0.8421052631575645 0.3052631578956884 0
3093 0.8526315789469958 0.3052631578957096 0
3094 0.8631578947364275 0.3052631578957309 0
3095 0.8736842105258714 0.3052631578957522 0
3096 0.8842105263153612 0.3052631578957735 0
3097 0.8947368421048739 0.3052631578957947 0
3098 0.9052631578943865 0.3052631578958159 0
3099 0.9157894736838992 0.3052631578958372 0
3100 0.9263157894734118 0.3052631578958586 0
3101 0.9368421052629244 0.3052631578958798 0
3102 0.947368421052437 0.3052631578959011 0
3103 0.9578947368419495 0.3052631578959223 0
3104 0.9684210526314623 0.3052631578959436 0
3105 0.9789473684209749 0.3052631578959649 0
3106 0.9894736842104874 0.3052631578959862 0
3107 0.01052631578949734 0.3157894736834514 0
3108 0.02105263157899481 0.3157894736834735 0
3109 0.03157894736849189 0.3157894736834956 0
3110 0.0421052631579884 0.3157894736835177 0
3111 0.05263157894748464 0.3157894736835397 0
3112 0.06315789473698147 0.3157894736835617 0
3113 0.07368421052647957 0.3157894736835838 0
3114 0.08421052631597818 0.3157894736836059 0
3115 0.09473684210547678 0.3157894736836279 0
3116 0.1052631578949753 0.3157894736836499 0
3117 0.115789473684474 0.3157894736836721 0
3118 0.1263157894739712 0.3157894736836941 0
3119 0.1368421052634659 0.3157894736837161 0
3120 0.1473684210529598 0.3157894736837382 0
3121 0.1578947368424538 0.3157894736837603 0
3122 0.1684210526319478 0.3157894736837823 0
3123 0.1789473684214417 0.3157894736838043 0
3124 0.1894736842109356 0.3157894736838264 0
3125 0.2000000000004296 0.3157894736838485 0
3126 0.2105263157899236 0.3157894736838705 0
3127 0.2210526315794175 0.3157894736838926 0
3128 0.2315789473689115 0.3157894736839147 0
3129 0.2421052631584055 0.3157894736839367 0
3130 0.2526315789478994 0.3157894736839588 0
3131 0.2631578947373933 0.3157894736839809 0
3132 0.2736842105268873 0.3157894736840028 0
3133 0.2842105263163813 0.3157894736840249 0
3134 0.2947368421058753 0.315789473684047 0
3135 0.3052631578953692 0.315789473684069 0
3136 0.3157894736848631 0.3157894736840912 0
3137 0.3263157894743571 0.3157894736841132 0
3138 0.3368421052638511 0.3157894736841353 0
3139 0.347368421053345 0.3157894736841573 0
3140 0.3578947368428389 0.3157894736841794 0
3141 0.368421052632333 0.3157894736842014 0
3142 0.3789473684218269 0.3157894736842235 0
3143 0.3894736842113208 0.3157894736842455 0
3144 0.4000000000008149 0.3157894736842677 0
3145 0.4105263157903087 0.3157894736842897 0
3146 0.4210526315798027 0.3157894736843117 0
3147 0.4315789473692968 0.3157894736843337 0
3148 0.4421052631587906 0.3157894736843558 0
3149 0.4526315789482847 0.3157894736843779 0
3150 0.4631578947377785 0.3157894736843999 0
3151 0.4736842105272726 0.315789473684422 0
3152 0.4842105263167665 0.3157894736844441 0
3153 0.4947368421062567 0.315789473684466 0
3154 0.5052631578957198 0.3157894736844881 0
3155 0.515789473685156 0.3157894736845102 0
3156 0.5263157894745886 0.3157894736845322 0
3157 0.5368421052640211 0.3157894736845543 0
3158 0.5473684210534535 0.3157894736845764 0
3159 0.5578947368428863 0.3157894736845984 0
3160 0.5684210526323185 0.3157894736846205 0
3161 0.5789473684217511 0.3157894736846426 0
3162 0.5894736842111837 0.3157894736846645 0
3163 0.600000000000616 0.3157894736846866 0
3164 0.6105263157900487 0.3157894736847087 0
3165 0.6210526315794811 0.3157894736847308 0
3166 0.6315789473689135 0.3157894736847528 0
3167 0.642105263158346 0.3157894736847749 0
3168 0.6526315789477786 0.3157894736847969 0
3169 0.6631578947372111 0.315789473684819 0
3170 0.6736842105266435 0.3157894736848411 0
3171 0.6842105263160759 0.315789473684863 0
3172 0.6947368421055085 0.3157894736848851 0
3173 0.705263157894941 0.3157894736849072 0
3174 0.7157894736843735 0.3157894736849292 0
3175 0.7263157894738062 0.3157894736849514 0
3176 0.7368421052632386 0.3157894736849734 0
3177 0.7473684210526711 0.3157894736849954 0
3178 0.7578947368421034 0.3157894736850175 0
3179 0.7684210526315359 0.3157894736850396 0
3180 0.7789473684209687 0.3157894736850617 0
3181 0.789473684210401 0.3157894736850836 0
3182 0.7999999999998335 0.3157894736851057 0
3183 0.8105263157892659 0.3157894736851277 0
3184 0.8210526315786983 0.3157894736851498 0
3185 0.8315789473681308 0.3157894736851719 0
3186 0.8421052631575632 0.3157894736851938 0
3187 0.8526315789469957 0.315789473685216 0
3188 0.8631578947364282 0.3157894736852381 0
3189 0.873684210525873 0.3157894736852601 0
3190 0.884210526315363 0.3157894736852822 0
3191 0.8947368421048757 0.3157894736853042 0
3192 0.9052631578943882 0.3157894736853263 0
3193 0.9157894736839005 0.3157894736853483 0
3194 0.9263157894734129 0.3157894736853704 0
3195 0.9368421052629253 0.3157894736853924 0
3196 0.947368421052438 0.3157894736854145 0
3197 0.9578947368419501 0.3157894736854366 0
3198 0.9684210526314627 0.3157894736854586 0
3199 0.9789473684209752 0.3157894736854807 0
3200 0.9894736842104875 0.3157894736855028 0
3201 0.01052631578949667 0.3263157894728952 0
3202 0.02105263157899347 0.3263157894729181 0
3203 0.03157894736848987 0.3263157894729409 0
3204 0.04210526315798568 0.3263157894729637 0
3205 0.0526315789474812 0.3263157894729867 0
3206 0.06315789473697736 0.3263157894730094 0
3207 0.07368421052647479 0.3263157894730323 0
3208 0.08421052631597277 0.3263157894730552 0
3209 0.09473684210547079 0.326315789473078 0
3210 0.1052631578949687 0.3263157894731008 0
3211 0.1157894736844667 0.3263157894731238 0
3212 0.1263157894739632 0.3263157894731464 0
3213 0.1368421052634571 0.3263157894731694 0
3214 0.1473684210529503 0.3263157894731923 0
3215 0.1578947368424435 0.326315789473215 0
3216 0.1684210526319367 0.3263157894732379 0
3217 0.1789473684214298 0.3263157894732608 0
3218 0.189473684210923 0.3263157894732837 0
3219 0.2000000000004162 0.3263157894733064 0
3220 0.2105263157899094 0.3263157894733294 0
3221 0.2210526315794024 0.3263157894733522 0
3222 0.2315789473688957 0.3263157894733749 0
3223 0.2421052631583889 0.3263157894733978 0
3224 0.2526315789478821 0.3263157894734207 0
3225 0.2631578947373753 0.3263157894734434 0
3226 0.2736842105268684 0.3263157894734663 0
3227 0.2842105263163616 0.3263157894734892 0
3228 0.2947368421058547 0.326315789473512 0
3229 0.305263157895348 0.3263157894735349 0
3230 0.3157894736848411 0.3263157894735577 0
3231 0.3263157894743343 0.3263157894735804 0
3232 0.3368421052638275 0.3263157894736033 0
3233 0.3473684210533206 0.3263157894736263 0
3234 0.3578947368428138 0.326315789473649 0
3235 0.368421052632307 0.3263157894736718 0
3236 0.3789473684218002 0.3263157894736947 0
3237 0.3894736842112932 0.3263157894737175 0
3238 0.4000000000007865 0.3263157894737404 0
3239 0.4105263157902796 0.3263157894737633 0
3240 0.4210526315797729 0.3263157894737861 0
3241 0.4315789473692661 0.3263157894738089 0
3242 0.4421052631587592 0.3263157894738318 0
3243 0.4526315789482523 0.3263157894738546 0
3244 0.4631578947377455 0.3263157894738774 0
3245 0.4736842105272387 0.3263157894739003 0
3246 0.4842105263167318 0.3263157894739231 0
3247 0.4947368421062215 0.326315789473946 0
3248 0.5052631578956848 0.3263157894739688 0
3249 0.5157894736851218 0.3263157894739916 0
3250 0.5263157894745557 0.3263157894740144 0
3251 0.5368421052639891 0.3263157894740374 0
3252 0.5473684210534226 0.3263157894740601 0
3253 0.5578947368428561 0.326315789474083 0
3254 0.5684210526322898 0.3263157894741059 0
3255 0.5789473684217233 0.3263157894741288 0
3256 0.5894736842111569 0.3263157894741516 0
3257 0.6000000000005904 0.3263157894741744 0
3258 0.610526315790024 0.3263157894741973 0
3259 0.6210526315794576 0.32631578947422 0
3260 0.6315789473688911 0.3263157894742429 0
3261 0.6421052631583245 0.3263157894742658 0
3262 0.6526315789477584 0.3263157894742886 0
3263 0.6631578947371916 0.3263157894743114 0
3264 0.6736842105266253 0.3263157894743343 0
3265 0.6842105263160588 0.3263157894743571 0
3266 0.6947368421054922 0.3263157894743799 0
3267 0.7052631578949261 0.3263157894744028 0
3268 0.7157894736843596 0.3263157894744256 0
3269 0.7263157894737933 0.3263157894744485 0
3270 0.7368421052632268 0.3263157894744714 0
3271 0.7473684210526601 0.3263157894744942 0
3272 0.7578947368420937 0.326315789474517 0
3273 0.7684210526315274 0.3263157894745399 0
3274 0.7789473684209607 0.3263157894745626 0
3275 0.7894736842103945 0.3263157894745855 0
3276 0.799999999999828 0.3263157894746084 0
3277 0.8105263157892613 0.3263157894746312 0
3278 0.821052631578695 0.3263157894746541 0
3279 0.8315789473681285 0.326315789474677 0
3280 0.8421052631575621 0.3263157894746997 0
3281 0.8526315789469954 0.3263157894747225 0
3282 0.8631578947364289 0.3263157894747454 0
3283 0.8736842105258744 0.3263157894747682 0
3284 0.884210526315365 0.3263157894747911 0
3285 0.8947368421048776 0.326315789474814 0
3286 0.9052631578943897 0.3263157894748369 0
3287 0.9157894736839018 0.3263157894748596 0
3288 0.9263157894734142 0.3263157894748824 0
3289 0.9368421052629262 0.3263157894749052 0
3290 0.9473684210524388 0.3263157894749281 0
3291 0.957894736841951 0.326315789474951 0
3292 0.9684210526314631 0.3263157894749739 0
3293 0.9789473684209754 0.3263157894749967 0
3294 0.9894736842104879 0.3263157894750195 0
3295 0.010526315789496 0.336842105262339 0
3296 0.02105263157899213 0.3368421052623627 0
3297 0.03157894736848785 0.3368421052623863 0
3298 0.04210526315798297 0.3368421052624099 0
3299 0.05263157894747779 0.3368421052624335 0
3300 0.06315789473697325 0.3368421052624572 0
3301 0.07368421052647005 0.3368421052624807 0
3302 0.08421052631596739 0.3368421052625044 0
3303 0.09473684210546476 0.3368421052625281 0
3304 0.1052631578949621 0.3368421052625518 0
3305 0.1157894736844594 0.3368421052625753 0
3306 0.1263157894739552 0.3368421052625989 0
3307 0.1368421052634484 0.3368421052626225 0
3308 0.1473684210529408 0.3368421052626461 0
3309 0.1578947368424332 0.3368421052626698 0
3310 0.1684210526319256 0.3368421052626934 0
3311 0.1789473684214179 0.3368421052627171 0
3312 0.1894736842109104 0.3368421052627407 0
3313 0.2000000000004028 0.3368421052627644 0
3314 0.2105263157898952 0.336842105262788 0
3315 0.2210526315793874 0.3368421052628117 0
3316 0.2315789473688799 0.3368421052628352 0
3317 0.2421052631583724 0.3368421052628587 0
3318 0.2526315789478648 0.3368421052628824 0
3319 0.2631578947373571 0.336842105262906 0
3320 0.2736842105268494 0.3368421052629297 0
3321 0.2842105263163419 0.3368421052629533 0
3322 0.2947368421058343 0.336842105262977 0
3323 0.3052631578953268 0.3368421052630006 0
3324 0.315789473684819 0.3368421052630242 0
3325 0.3263157894743115 0.3368421052630478 0
3326 0.3368421052638039 0.3368421052630715 0
3327 0.3473684210532963 0.336842105263095 0
3328 0.3578947368427886 0.3368421052631186 0
3329 0.368421052632281 0.3368421052631423 0
3330 0.3789473684217733 0.3368421052631659 0
3331 0.3894736842112658 0.3368421052631896 0
3332 0.4000000000007582 0.3368421052632132 0
3333 0.4105263157902505 0.3368421052632369 0
3334 0.4210526315797429 0.3368421052632605 0
3335 0.4315789473692355 0.3368421052632842 0
3336 0.4421052631587277 0.3368421052633077 0
3337 0.4526315789482201 0.3368421052633315 0
3338 0.4631578947377125 0.336842105263355 0
3339 0.4736842105272049 0.3368421052633787 0
3340 0.4842105263166973 0.3368421052634022 0
3341 0.4947368421061862 0.3368421052634258 0
3342 0.5052631578956497 0.3368421052634495 0
3343 0.5157894736850879 0.3368421052634731 0
3344 0.5263157894745224 0.3368421052634967 0
3345 0.5368421052639569 0.3368421052635204 0
3346 0.5473684210533918 0.336842105263544 0
3347 0.5578947368428263 0.3368421052635676 0
3348 0.5684210526322607 0.3368421052635913 0
3349 0.5789473684216956 0.3368421052636148 0
3350 0.58947368421113 0.3368421052636386 0
3351 0.6000000000005649 0.3368421052636621 0
3352 0.6105263157899994 0.3368421052636857 0
3353 0.6210526315794338 0.3368421052637094 0
3354 0.6315789473688687 0.336842105263733 0
3355 0.6421052631583032 0.3368421052637567 0
3356 0.6526315789477379 0.3368421052637802 0
3357 0.6631578947371725 0.3368421052638039 0
3358 0.6736842105266069 0.3368421052638275 0
3359 0.6842105263160417 0.3368421052638511 0
3360 0.6947368421054763 0.3368421052638748 0
3361 0.705263157894911 0.3368421052638984 0
3362 0.7157894736843454 0.336842105263922 0
3363 0.7263157894737802 0.3368421052639456 0
3364 0.7368421052632148 0.3368421052639693 0
3365 0.7473684210526493 0.3368421052639929 0
3366 0.7578947368420839 0.3368421052640165 0
3367 0.7684210526315185 0.3368421052640401 0
3368 0.778947368420953 0.3368421052640638 0
3369 0.7894736842103878 0.3368421052640873 0
3370 0.7999999999998224 0.3368421052641111 0
3371 0.8105263157892568 0.3368421052641346 0
3372 0.8210526315786915 0.3368421052641583 0
3373 0.8315789473681261 0.3368421052641819 0
3374 0.8421052631575605 0.3368421052642055 0
3375 0.8526315789469954 0.3368421052642292 0
3376 0.8631578947364299 0.3368421052642527 0
3377 0.8736842105258764 0.3368421052642765 0
3378 0.8842105263153668 0.3368421052643 0
3379 0.894736842104879 0.3368421052643237 0
3380 0.9052631578943908 0.3368421052643473 0
3381 0.9157894736839032 0.3368421052643709 0
3382 0.9263157894734153 0.3368421052643945 0
3383 0.9368421052629277 0.3368421052644182 0
3384 0.9473684210524396 0.3368421052644418 0
3385 0.9578947368419517 0.3368421052644655 0
3386 0.9684210526314638 0.336842105264489 0
3387 0.9789473684209758 0.3368421052645127 0
3388 0.9894736842104879 0.3368421052645363 0
3389 0.01052631578949533 0.3473684210517827 0
3390 0.02105263157899078 0.3473684210518071 0
3391 0.03157894736848583 0.3473684210518316 0
3392 0.04210526315798024 0.347368421051856 0
3393 0.05263157894747436 0.3473684210518803 0
3394 0.06315789473696914 0.3473684210519047 0
3395 0.07368421052646529 0.3473684210519291 0
3396 0.084210526315962 0.3473684210519536 0
3397 0.09473684210545874 0.347368421051978 0
3398 0.1052631578949554 0.3473684210520024 0
3399 0.1157894736844521 0.3473684210520269 0
3400 0.1263157894739473 0.3473684210520512 0
3401 0.1368421052634397 0.3473684210520757 0
3402 0.1473684210529313 0.3473684210521001 0
3403 0.1578947368424229 0.3473684210521245 0
3404 0.1684210526319146 0.3473684210521489 0
3405 0.1789473684214062 0.3473684210521733 0
3406 0.1894736842108978 0.3473684210521977 0
3407 0.2000000000003894 0.3473684210522221 0
3408 0.210526315789881 0.3473684210522465 0
3409 0.2210526315793724 0.3473684210522709 0
3410 0.2315789473688641 0.3473684210522953 0
3411 0.2421052631583558 0.3473684210523198 0
3412 0.2526315789478474 0.3473684210523442 0
3413 0.263157894737339 0.3473684210523685 0
3414 0.2736842105268306 0.347368421052393 0
3415 0.2842105263163223 0.3473684210524174 0
3416 0.2947368421058139 0.3473684210524419 0
3417 0.3052631578953054 0.3473684210524663 0
3418 0.3157894736847969 0.3473684210524907 0
3419 0.3263157894742886 0.3473684210525151 0
3420 0.3368421052637802 0.3473684210525396 0
3421 0.3473684210532718 0.3473684210525639 0
3422 0.3578947368427634 0.3473684210525883 0
3423 0.368421052632255 0.3473684210526128 0
3424 0.3789473684217466 0.3473684210526371 0
3425 0.3894736842112382 0.3473684210526614 0
3426 0.4000000000007298 0.3473684210526859 0
3427 0.4105263157902214 0.3473684210527103 0
3428 0.421052631579713 0.3473684210527348 0
3429 0.4315789473692047 0.3473684210527591 0
3430 0.4421052631586962 0.3473684210527835 0
3431 0.4526315789481877 0.347368421052808 0
3432 0.4631578947376794 0.3473684210528323 0
3433 0.4736842105271711 0.3473684210528568 0
3434 0.4842105263166627 0.3473684210528813 0
3435 0.4947368421061509 0.3473684210529057 0
3436 0.5052631578956146 0.3473684210529301 0
3437 0.5157894736850537 0.3473684210529545 0
3438 0.5263157894744893 0.3473684210529789 0
3439 0.536842105263925 0.3473684210530033 0
3440 0.5473684210533607 0.3473684210530277 0
3441 0.5578947368427962 0.347368421053052 0
3442 0.5684210526322319 0.3473684210530766 0
3443 0.5789473684216676 0.347368421053101 0
3444 0.5894736842111034 0.3473684210531253 0
3445 0.6000000000005391 0.3473684210531497 0
3446 0.6105263157899747 0.3473684210531742 0
3447 0.6210526315794103 0.3473684210531986 0
3448 0.631578947368846 0.347368421053223 0
3449 0.6421052631582816 0.3473684210532474 0
3450 0.6526315789477175 0.3473684210532719 0
3451 0.6631578947371529 0.3473684210532963 0
3452 0.6736842105265887 0.3473684210533207 0
3453 0.6842105263160243 0.347368421053345 0
3454 0.6947368421054601 0.3473684210533695 0
3455 0.7052631578948959 0.3473684210533939 0
3456 0.7157894736843315 0.3473684210534183 0
3457 0.7263157894737673 0.3473684210534426 0
3458 0.7368421052632028 0.347368421053467 0
3459 0.7473684210526386 0.3473684210534915 0
3460 0.7578947368420739 0.3473684210535159 0
3461 0.7684210526315098 0.3473684210535403 0
3462 0.7789473684209454 0.3473684210535647 0
3463 0.7894736842103811 0.3473684210535892 0
3464 0.7999999999998169 0.3473684210536136 0
3465 0.8105263157892524 0.347368421053638 0
3466 0.821052631578688 0.3473684210536624 0
3467 0.8315789473681239 0.3473684210536869 0
3468 0.8421052631575594 0.3473684210537113 0
3469 0.852631578946995 0.3473684210537356 0
3470 0.8631578947364308 0.3473684210537601 0
3471 0.873684210525878 0.3473684210537845 0
3472 0.8842105263153686 0.3473684210538089 0
3473 0.8947368421048805 0.3473684210538333 0
3474 0.9052631578943926 0.3473684210538576 0
3475 0.9157894736839045 0.3473684210538821 0
3476 0.9263157894734165 0.3473684210539065 0
3477 0.9368421052629283 0.3473684210539308 0
3478 0.9473684210524405 0.3473684210539553 0
3479 0.9578947368419524 0.3473684210539797 0
3480 0.9684210526314643 0.3473684210540042 0
3481 0.978947368420976 0.3473684210540286 0
3482 0.9894736842104881 0.347368421054053 0
3483 0.01052631578949466 0.3578947368412265 0
3484 0.02105263157898944 0.3578947368412517 0
3485 0.03157894736848382 0.3578947368412769 0
3486 0.04210526315797753 0.3578947368413021 0
3487 0.05263157894747093 0.3578947368413273 0
3488 0.06315789473696501 0.3578947368413524 0
3489 0.07368421052646053 0.3578947368413777 0
3490 0.08421052631595662 0.3578947368414029 0
3491 0.09473684210545272 0.357894736841428 0
3492 0.1052631578949487 0.3578947368414533 0
3493 0.1157894736844448 0.3578947368414784 0
3494 0.1263157894739393 0.3578947368415036 0
3495 0.136842105263431 0.3578947368415287 0
3496 0.1473684210529218 0.357894736841554 0
3497 0.1578947368424127 0.3578947368415792 0
3498 0.1684210526319035 0.3578947368416044 0
3499 0.1789473684213943 0.3578947368416296 0
3500 0.1894736842108851 0.3578947368416548 0
3501 0.2000000000003759 0.3578947368416801 0
3502 0.2105263157898667 0.3578947368417053 0
3503 0.2210526315793575 0.3578947368417305 0
3504 0.2315789473688484 0.3578947368417557 0
3505 0.2421052631583392 0.3578947368417808 0
3506 0.2526315789478299 0.3578947368418061 0
3507 0.2631578947373209 0.3578947368418312 0
3508 0.2736842105268116 0.3578947368418564 0
3509 0.2842105263163025 0.3578947368418816 0
3510 0.2947368421057933 0.3578947368419068 0
3511 0.3052631578952841 0.3578947368419321 0
3512 0.3157894736847749 0.3578947368419572 0
3513 0.3263157894742658 0.3578947368419824 0
3514 0.3368421052637567 0.3578947368420076 0
3515 0.3473684210532474 0.3578947368420328 0
3516 0.3578947368427382 0.357894736842058 0
3517 0.3684210526322291 0.3578947368420832 0
3518 0.3789473684217198 0.3578947368421084 0
3519 0.3894736842112107 0.3578947368421336 0
3520 0.4000000000007015 0.3578947368421587 0
3521 0.4105263157901923 0.357894736842184 0
3522 0.4210526315796831 0.3578947368422091 0
3523 0.431578947369174 0.3578947368422343 0
3524 0.4421052631586647 0.3578947368422595 0
3525 0.4526315789481556 0.3578947368422847 0
3526 0.4631578947376463 0.35789473684231 0
3527 0.4736842105271373 0.3578947368423351 0
3528 0.4842105263166281 0.3578947368423603 0
3529 0.4947368421061157 0.3578947368423855 0
3530 0.5052631578955795 0.3578947368424106 0
3531 0.5157894736850193 0.3578947368424359 0
3532 0.5263157894744562 0.3578947368424611 0
3533 0.536842105263893 0.3578947368424863 0
3534 0.5473684210533296 0.3578947368425115 0
3535 0.5578947368427664 0.3578947368425366 0
3536 0.568421052632203 0.3578947368425619 0
3537 0.5789473684216399 0.3578947368425871 0
3538 0.5894736842110767 0.3578947368426122 0
3539 0.6000000000005133 0.3578947368426375 0
3540 0.6105263157899501 0.3578947368426626 0
3541 0.6210526315793867 0.3578947368426878 0
3542 0.6315789473688234 0.357894736842713 0
3543 0.6421052631582601 0.3578947368427382 0
3544 0.6526315789476971 0.3578947368427634 0
3545 0.6631578947371338 0.3578947368427886 0
3546 0.6736842105265705 0.3578947368428138 0
3547 0.6842105263160071 0.357894736842839 0
3548 0.6947368421054438 0.3578947368428642 0
3549 0.7052631578948808 0.3578947368428894 0
3550 0.7157894736843174 0.3578947368429146 0
3551 0.7263157894737542 0.3578947368429397 0
3552 0.7368421052631908 0.357894736842965 0
3553 0.7473684210526276 0.3578947368429901 0
3554 0.7578947368420642 0.3578947368430154 0
3555 0.7684210526315012 0.3578947368430405 0
3556 0.7789473684209379 0.3578947368430657 0
3557 0.7894736842103747 0.3578947368430909 0
3558 0.7999999999998113 0.3578947368431161 0
3559 0.8105263157892479 0.3578947368431413 0
3560 0.8210526315786846 0.3578947368431665 0
3561 0.8315789473681214 0.3578947368431917 0
3562 0.8421052631575581 0.3578947368432169 0
3563 0.8526315789469945 0.3578947368432421 0
3564 0.8631578947364315 0.3578947368432673 0
3565 0.8736842105258799 0.3578947368432925 0
3566 0.8842105263153706 0.3578947368433176 0
3567 0.8947368421048822 0.3578947368433429 0
3568 0.9052631578943939 0.3578947368433681 0
3569 0.9157894736839058 0.3578947368433933 0
3570 0.9263157894734175 0.3578947368434184 0
3571 0.9368421052629293 0.3578947368434436 0
3572 0.9473684210524411 0.3578947368434688 0
3573 0.957894736841953 0.3578947368434942 0
3574 0.9684210526314648 0.3578947368435192 0
3575 0.9789473684209765 0.3578947368435444 0
3576 0.9894736842104883 0.3578947368435696 0
3577 0.01052631578949399 0.3684210526306702 0
3578 0.0210526315789881 0.3684210526306961 0
3579 0.0315789473684818 0.3684210526307221 0
3580 0.0421052631579748 0.3684210526307481 0
3581 0.05263157894746751 0.3684210526307741 0
3582 0.0631578947369609 0.3684210526308002 0
3583 0.07368421052645574 0.3684210526308261 0
3584 0.08421052631595122 0.368421052630852 0
3585 0.09473684210544669 0.368421052630878 0
3586 0.1052631578949421 0.3684210526309041 0
3587 0.1157894736844375 0.3684210526309299 0
3588 0.1263157894739314 0.3684210526309559 0
3589 0.1368421052634222 0.368421052630982 0
3590 0.1473684210529123 0.3684210526310079 0
3591 0.1578947368424024 0.368421052631034 0
3592 0.1684210526318923 0.3684210526310599 0
3593 0.1789473684213824 0.368421052631086 0
3594 0.1894736842108725 0.368421052631112 0
3595 0.2000000000003625 0.3684210526311379 0
3596 0.2105263157898526 0.3684210526311638 0
3597 0.2210526315793425 0.3684210526311898 0
3598 0.2315789473688326 0.3684210526312158 0
3599 0.2421052631583227 0.3684210526312416 0
3600 0.2526315789478126 0.3684210526312676 0
3601 0.2631578947373027 0.3684210526312937 0
3602 0.2736842105267927 0.3684210526313196 0
3603 0.2842105263162827 0.3684210526313457 0
3604 0.2947368421057728 0.3684210526313716 0
3605 0.3052631578952629 0.3684210526313976 0
3606 0.3157894736847529 0.3684210526314237 0
3607 0.3263157894742429 0.3684210526314497 0
3608 0.336842105263733 0.3684210526314756 0
3609 0.347368421053223 0.3684210526315016 0
3610 0.357894736842713 0.3684210526315275 0
3611 0.3684210526322031 0.3684210526315535 0
3612 0.3789473684216931 0.3684210526315794 0
3613 0.3894736842111831 0.3684210526316055 0
3614 0.4000000000006732 0.3684210526316315 0
3615 0.4105263157901632 0.3684210526316574 0
3616 0.4210526315796532 0.3684210526316834 0
3617 0.4315789473691433 0.3684210526317094 0
3618 0.4421052631586333 0.3684210526317354 0
3619 0.4526315789481233 0.3684210526317614 0
3620 0.4631578947376133 0.3684210526317874 0
3621 0.4736842105271034 0.3684210526318134 0
3622 0.4842105263165934 0.3684210526318393 0
3623 0.4947368421060804 0.3684210526318653 0
3624 0.5052631578955442 0.3684210526318912 0
3625 0.5157894736849853 0.3684210526319173 0
3626 0.5263157894744228 0.3684210526319432 0
3627 0.5368421052638608 0.3684210526319692 0
3628 0.5473684210532985 0.3684210526319953 0
3629 0.5578947368427364 0.3684210526320212 0
3630 0.568421052632174 0.3684210526320471 0
3631 0.5789473684216121 0.3684210526320731 0
3632 0.5894736842110498 0.3684210526320992 0
3633 0.6000000000004875 0.3684210526321252 0
3634 0.6105263157899254 0.3684210526321511 0
3635 0.6210526315793632 0.368421052632177 0
3636 0.6315789473688009 0.3684210526322031 0
3637 0.6421052631582387 0.368421052632229 0
3638 0.6526315789476766 0.3684210526322549 0
3639 0.6631578947371143 0.3684210526322809 0
3640 0.6736842105265521 0.3684210526323069 0
3641 0.6842105263159899 0.3684210526323329 0
3642 0.6947368421054279 0.3684210526323589 0
3643 0.7052631578948656 0.3684210526323849 0
3644 0.7157894736843036 0.3684210526324108 0
3645 0.7263157894737413 0.3684210526324369 0
3646 0.7368421052631791 0.3684210526324629 0
3647 0.7473684210526168 0.3684210526324889 0
3648 0.7578947368420543 0.3684210526325148 0
3649 0.7684210526314923 0.3684210526325408 0
3650 0.77894736842093 0.3684210526325668 0
3651 0.7894736842103678 0.3684210526325927 0
3652 0.7999999999998056 0.3684210526326186 0
3653 0.8105263157892435 0.3684210526326447 0
3654 0.8210526315786812 0.3684210526326707 0
3655 0.8315789473681189 0.3684210526326966 0
3656 0.8421052631575567 0.3684210526327227 0
3657 0.8526315789469946 0.3684210526327487 0
3658 0.8631578947364325 0.3684210526327746 0
3659 0.8736842105258815 0.3684210526328006 0
3660 0.8842105263153723 0.3684210526328266 0
3661 0.894736842104884 0.3684210526328526 0
3662 0.9052631578943957 0.3684210526328786 0
3663 0.9157894736839072 0.3684210526329045 0
3664 0.9263157894734189 0.3684210526329305 0
3665 0.9368421052629303 0.3684210526329565 0
3666 0.9473684210524421 0.3684210526329825 0
3667 0.9578947368419536 0.3684210526330085 0
3668 0.9684210526314652 0.3684210526330344 0
3669 0.978947368420977 0.3684210526330604 0
3670 0.9894736842104883 0.3684210526330864 0
3671 0.01052631578949332 0.378947368420114 0
3672 0.02105263157898676 0.3789473684201407 0
3673 0.03157894736847978 0.3789473684201676 0
3674 0.0421052631579721 0.3789473684201942 0
3675 0.05263157894746408 0.378947368420221 0
3676 0.06315789473695677 0.3789473684202478 0
3677 0.07368421052645099 0.3789473684202745 0
3678 0.08421052631594586 0.3789473684203012 0
3679 0.09473684210544067 0.378947368420328 0
3680 0.1052631578949354 0.3789473684203548 0
3681 0.1157894736844303 0.3789473684203815 0
3682 0.1263157894739234 0.3789473684204084 0
3683 0.1368421052634136 0.3789473684204351 0
3684 0.1473684210529027 0.3789473684204619 0
3685 0.157894736842392 0.3789473684204887 0
3686 0.1684210526318813 0.3789473684205154 0
3687 0.1789473684213705 0.3789473684205423 0
3688 0.1894736842108598 0.378947368420569 0
3689 0.2000000000003491 0.3789473684205958 0
3690 0.2105263157898383 0.3789473684206225 0
3691 0.2210526315793275 0.3789473684206493 0
3692 0.2315789473688168 0.3789473684206761 0
3693 0.2421052631583061 0.3789473684207027 0
3694 0.2526315789477953 0.3789473684207295 0
3695 0.2631578947372846 0.3789473684207563 0
3696 0.2736842105267738 0.378947368420783 0
3697 0.2842105263162631 0.3789473684208098 0
3698 0.2947368421057524 0.3789473684208366 0
3699 0.3052631578952416 0.3789473684208635 0
3700 0.3157894736847308 0.3789473684208903 0
3701 0.32631578947422 0.378947368420917 0
3702 0.3368421052637094 0.3789473684209437 0
3703 0.3473684210531987 0.3789473684209704 0
3704 0.3578947368426878 0.3789473684209972 0
3705 0.3684210526321772 0.3789473684210239 0
3706 0.3789473684216663 0.3789473684210506 0
3707 0.3894736842111556 0.3789473684210774 0
3708 0.4000000000006448 0.3789473684211043 0
3709 0.4105263157901339 0.378947368421131 0
3710 0.4210526315796234 0.3789473684211578 0
3711 0.4315789473691127 0.3789473684211846 0
3712 0.4421052631586019 0.3789473684212114 0
3713 0.452631578948091 0.3789473684212381 0
3714 0.4631578947375803 0.3789473684212648 0
3715 0.4736842105270695 0.3789473684212917 0
3716 0.4842105263165589 0.3789473684213184 0
3717 0.494736842106045 0.3789473684213451 0
3718 0.5052631578955089 0.3789473684213719 0
3719 0.5157894736849509 0.3789473684213987 0
3720 0.5263157894743898 0.3789473684214255 0
3721 0.5368421052638286 0.3789473684214522 0
3722 0.5473684210532674 0.378947368421479 0
3723 0.5578947368427064 0.3789473684215057 0
3724 0.5684210526321453 0.3789473684215326 0
3725 0.5789473684215842 0.3789473684215592 0
3726 0.5894736842110231 0.3789473684215861 0
3727 0.6000000000004618 0.3789473684216128 0
3728 0.6105263157899008 0.3789473684216395 0
3729 0.6210526315793397 0.3789473684216664 0
3730 0.6315789473687785 0.3789473684216931 0
3731 0.6421052631582173 0.3789473684217198 0
3732 0.6526315789476562 0.3789473684217466 0
3733 0.6631578947370951 0.3789473684217735 0
3734 0.6736842105265338 0.3789473684218002 0
3735 0.6842105263159729 0.378947368421827 0
3736 0.6947368421054114 0.3789473684218536 0
3737 0.7052631578948505 0.3789473684218805 0
3738 0.7157894736842896 0.3789473684219072 0
3739 0.7263157894737282 0.378947368421934 0
3740 0.7368421052631671 0.3789473684219607 0
3741 0.7473684210526059 0.3789473684219876 0
3742 0.7578947368420447 0.3789473684220142 0
3743 0.7684210526314836 0.3789473684220411 0
3744 0.7789473684209225 0.3789473684220678 0
3745 0.7894736842103613 0.3789473684220946 0
3746 0.7999999999998002 0.3789473684221213 0
3747 0.8105263157892388 0.3789473684221481 0
3748 0.8210526315786779 0.3789473684221748 0
3749 0.8315789473681166 0.3789473684222016 0
3750 0.8421052631575554 0.3789473684222285 0
3751 0.8526315789469943 0.3789473684222551 0
3752 0.863157894736433 0.378947368422282 0
3753 0.873684210525883 0.3789473684223086 0
3754 0.8842105263153741 0.3789473684223355 0
3755 0.894736842104886 0.3789473684223623 0
3756 0.9052631578943973 0.378947368422389 0
3757 0.9157894736839086 0.3789473684224158 0
3758 0.92631578947342 0.3789473684224425 0
3759 0.9368421052629317 0.3789473684224693 0
3760 0.9473684210524429 0.378947368422496 0
3761 0.9578947368419544 0.3789473684225229 0
3762 0.9684210526314658 0.3789473684225496 0
3763 0.9789473684209771 0.3789473684225764 0
3764 0.9894736842104885 0.3789473684226031 0
3765 0.01052631578949265 0.3894736842095577 0
3766 0.02105263157898542 0.3894736842095853 0
3767 0.03157894736847777 0.3894736842096128 0
3768 0.04210526315796936 0.3894736842096403 0
3769 0.05263157894746066 0.3894736842096678 0
3770 0.06315789473695266 0.3894736842096954 0
3771 0.07368421052644626 0.3894736842097231 0
3772 0.08421052631594045 0.3894736842097505 0
3773 0.09473684210543465 0.3894736842097781 0
3774 0.1052631578949288 0.3894736842098057 0
3775 0.115789473684423 0.3894736842098332 0
3776 0.1263157894739155 0.3894736842098608 0
3777 0.1368421052634048 0.3894736842098883 0
3778 0.1473684210528933 0.3894736842099157 0
3779 0.1578947368423818 0.3894736842099434 0
3780 0.1684210526318703 0.389473684209971 0
3781 0.1789473684213587 0.3894736842099984 0
3782 0.1894736842108472 0.3894736842100261 0
3783 0.2000000000003356 0.3894736842100536 0
3784 0.2105263157898242 0.3894736842100812 0
3785 0.2210526315793125 0.3894736842101088 0
3786 0.231578947368801 0.3894736842101362 0
3787 0.2421052631582895 0.3894736842101638 0
3788 0.252631578947778 0.3894736842101914 0
3789 0.2631578947372665 0.3894736842102188 0
3790 0.273684210526755 0.3894736842102464 0
3791 0.2842105263162434 0.389473684210274 0
3792 0.2947368421057319 0.3894736842103015 0
3793 0.3052631578952204 0.3894736842103291 0
3794 0.3157894736847087 0.3894736842103567 0
3795 0.3263157894741973 0.3894736842103842 0
3796 0.3368421052636857 0.3894736842104118 0
3797 0.3473684210531741 0.3894736842104393 0
3798 0.3578947368426627 0.3894736842104667 0
3799 0.3684210526321511 0.3894736842104943 0
3800 0.3789473684216396 0.389473684210522 0
3801 0.3894736842111281 0.3894736842105495 0
3802 0.4000000000006165 0.389473684210577 0
3803 0.4105263157901048 0.3894736842106046 0
3804 0.4210526315795934 0.3894736842106321 0
3805 0.431578947369082 0.3894736842106598 0
3806 0.4421052631585703 0.3894736842106872 0
3807 0.4526315789480588 0.3894736842107148 0
3808 0.4631578947375473 0.3894736842107424 0
3809 0.4736842105270358 0.3894736842107699 0
3810 0.4842105263165242 0.3894736842107974 0
3811 0.4947368421060098 0.389473684210825 0
3812 0.505263157895474 0.3894736842108525 0
3813 0.5157894736849169 0.3894736842108801 0
3814 0.5263157894743568 0.3894736842109076 0
3815 0.5368421052637966 0.3894736842109351 0
3816 0.5473684210532366 0.3894736842109628 0
3817 0.5578947368426767 0.3894736842109903 0
3818 0.5684210526321164 0.3894736842110177 0
3819 0.5789473684215564 0.3894736842110454 0
3820 0.5894736842109963 0.3894736842110729 0
3821 0.6000000000004361 0.3894736842111005 0
3822 0.6105263157898759 0.3894736842111281 0
3823 0.6210526315793161 0.3894736842111555 0
3824 0.6315789473687559 0.3894736842111832 0
3825 0.6421052631581956 0.3894736842112106 0
3826 0.6526315789476358 0.3894736842112383 0
3827 0.6631578947370755 0.3894736842112657 0
3828 0.6736842105265156 0.3894736842112934 0
3829 0.6842105263159556 0.3894736842113209 0
3830 0.6947368421053954 0.3894736842113483 0
3831 0.7052631578948355 0.3894736842113759 0
3832 0.7157894736842751 0.3894736842114034 0
3833 0.7263157894737153 0.3894736842114311 0
3834 0.7368421052631553 0.3894736842114586 0
3835 0.7473684210525952 0.3894736842114863 0
3836 0.7578947368420349 0.3894736842115137 0
3837 0.768421052631475 0.3894736842115413 0
3838 0.7789473684209147 0.3894736842115689 0
3839 0.7894736842103545 0.3894736842115964 0
3840 0.7999999999997947 0.3894736842116239 0
3841 0.8105263157892344 0.3894736842116515 0
3842 0.8210526315786744 0.389473684211679 0
3843 0.8315789473681143 0.3894736842117065 0
3844 0.8421052631575543 0.3894736842117341 0
3845 0.8526315789469942 0.3894736842117616 0
3846 0.8631578947364338 0.3894736842117891 0
3847 0.8736842105258847 0.3894736842118168 0
3848 0.8842105263153761 0.3894736842118443 0
3849 0.8947368421048875 0.3894736842118718 0
3850 0.9052631578943988 0.3894736842118994 0
3851 0.9157894736839101 0.389473684211927 0
3852 0.9263157894734211 0.3894736842119546 0
3853 0.9368421052629324 0.3894736842119821 0
3854 0.9473684210524436 0.3894736842120096 0
3855 0.957894736841955 0.3894736842120372 0
3856 0.9684210526314661 0.3894736842120647 0
3857 0.9789473684209773 0.3894736842120922 0
3858 0.9894736842104888 0.3894736842121198 0
3859 0.01052631578949197 0.3999999999990014 0
3860 0.02105263157898408 0.3999999999990298 0
3861 0.03157894736847576 0.3999999999990582 0
3862 0.04210526315796666 0.3999999999990864 0
3863 0.05263157894745722 0.3999999999991148 0
3864 0.06315789473694855 0.3999999999991432 0
3865 0.07368421052644149 0.3999999999991715 0
3866 0.08421052631593508 0.3999999999991998 0
3867 0.09473684210542863 0.3999999999992282 0
3868 0.1052631578949222 0.3999999999992565 0
3869 0.1157894736844157 0.3999999999992849 0
3870 0.1263157894739075 0.3999999999993132 0
3871 0.1368421052633961 0.3999999999993415 0
3872 0.1473684210528838 0.3999999999993698 0
3873 0.1578947368423715 0.3999999999993981 0
3874 0.1684210526318592 0.3999999999994264 0
3875 0.1789473684213468 0.3999999999994548 0
3876 0.1894736842108345 0.3999999999994831 0
3877 0.2000000000003222 0.3999999999995115 0
3878 0.2105263157898099 0.3999999999995398 0
3879 0.2210526315792976 0.3999999999995682 0
3880 0.2315789473687852 0.3999999999995965 0
3881 0.242105263158273 0.3999999999996248 0
3882 0.2526315789477607 0.3999999999996531 0
3883 0.2631578947372483 0.3999999999996814 0
3884 0.2736842105267359 0.3999999999997098 0
3885 0.2842105263162237 0.3999999999997382 0
3886 0.2947368421057113 0.3999999999997665 0
3887 0.3052631578951991 0.3999999999997949 0
3888 0.3157894736846866 0.3999999999998233 0
3889 0.3263157894741744 0.3999999999998515 0
3890 0.3368421052636621 0.3999999999998798 0
3891 0.3473684210531498 0.3999999999999082 0
3892 0.3578947368426374 0.3999999999999365 0
3893 0.3684210526321251 0.3999999999999648 0
3894 0.3789473684216128 0.3999999999999931 0
3895 0.3894736842111004 0.4000000000000214 0
3896 0.4000000000005882 0.40000000000005 0
3897 0.4105263157900758 0.4000000000000782 0
3898 0.4210526315795636 0.4000000000001066 0
3899 0.4315789473690512 0.4000000000001348 0
3900 0.4421052631585389 0.4000000000001632 0
3901 0.4526315789480266 0.4000000000001915 0
3902 0.4631578947375142 0.4000000000002198 0
3903 0.4736842105270019 0.4000000000002482 0
3904 0.4842105263164896 0.4000000000002766 0
3905 0.4947368421059745 0.4000000000003048 0
3906 0.5052631578954387 0.4000000000003333 0
3907 0.5157894736848825 0.4000000000003615 0
3908 0.5263157894743237 0.4000000000003899 0
3909 0.5368421052637646 0.4000000000004182 0
3910 0.5473684210532055 0.4000000000004465 0
3911 0.5578947368426465 0.4000000000004749 0
3912 0.5684210526320876 0.4000000000005031 0
3913 0.5789473684215287 0.4000000000005315 0
3914 0.5894736842109696 0.4000000000005599 0
3915 0.6000000000004104 0.4000000000005883 0
3916 0.6105263157898515 0.4000000000006166 0
3917 0.6210526315792924 0.4000000000006449 0
3918 0.6315789473687334 0.4000000000006732 0
3919 0.6421052631581745 0.4000000000007015 0
3920 0.6526315789476154 0.4000000000007298 0
3921 0.6631578947370562 0.4000000000007582 0
3922 0.6736842105264973 0.4000000000007866 0
3923 0.6842105263159384 0.4000000000008149 0
3924 0.6947368421053792 0.4000000000008431 0
3925 0.7052631578948203 0.4000000000008715 0
3926 0.7157894736842614 0.4000000000009 0
3927 0.7263157894737022 0.4000000000009282 0
3928 0.7368421052631433 0.4000000000009565 0
3929 0.7473684210525842 0.4000000000009848 0
3930 0.7578947368420252 0.4000000000010132 0
3931 0.7684210526314661 0.4000000000010416 0
3932 0.7789473684209069 0.4000000000010699 0
3933 0.789473684210348 0.4000000000010983 0
3934 0.7999999999997891 0.4000000000011266 0
3935 0.81052631578923 0.4000000000011548 0
3936 0.8210526315786708 0.4000000000011832 0
3937 0.8315789473681119 0.4000000000012116 0
3938 0.8421052631575527 0.4000000000012399 0
3939 0.8526315789469938 0.4000000000012683 0
3940 0.8631578947364349 0.4000000000012966 0
3941 0.8736842105258866 0.400000000001325 0
3942 0.8842105263153779 0.4000000000013532 0
3943 0.8947368421048891 0.4000000000013815 0
3944 0.9052631578944004 0.4000000000014099 0
3945 0.9157894736839112 0.4000000000014383 0
3946 0.9263157894734224 0.4000000000014666 0
3947 0.9368421052629334 0.400000000001495 0
3948 0.9473684210524447 0.4000000000015232 0
3949 0.9578947368419558 0.4000000000015516 0
3950 0.9684210526314666 0.4000000000015798 0
3951 0.9789473684209778 0.4000000000016082 0
3952 0.989473684210489 0.4000000000016365 0
3953 0.0105263157894913 0.4105263157884452 0
3954 0.02105263157898274 0.4105263157884743 0
3955 0.03157894736847373 0.4105263157885034 0
3956 0.04210526315796392 0.4105263157885324 0
3957 0.05263157894745381 0.4105263157885617 0
3958 0.06315789473694444 0.4105263157885909 0
3959 0.07368421052643674 0.4105263157886199 0
3960 0.08421052631592969 0.410526315788649 0
3961 0.0947368421054226 0.4105263157886783 0
3962 0.1052631578949155 0.4105263157887073 0
3963 0.1157894736844084 0.4105263157887364 0
3964 0.1263157894738995 0.4105263157887654 0
3965 0.1368421052633874 0.4105263157887947 0
3966 0.1473684210528743 0.4105263157888237 0
3967 0.1578947368423612 0.4105263157888528 0
3968 0.168421052631848 0.4105263157888819 0
3969 0.178947368421335 0.410526315788911 0
3970 0.1894736842108219 0.4105263157889402 0
3971 0.2000000000003088 0.4105263157889693 0
3972 0.2105263157897957 0.4105263157889983 0
3973 0.2210526315792825 0.4105263157890276 0
3974 0.2315789473687694 0.4105263157890568 0
3975 0.2421052631582565 0.4105263157890858 0
3976 0.2526315789477434 0.410526315789115 0
3977 0.2631578947372302 0.410526315789144 0
3978 0.273684210526717 0.4105263157891731 0
3979 0.2842105263162039 0.4105263157892022 0
3980 0.2947368421056908 0.4105263157892314 0
3981 0.3052631578951778 0.4105263157892606 0
3982 0.3157894736846645 0.4105263157892897 0
3983 0.3263157894741516 0.4105263157893187 0
3984 0.3368421052636386 0.4105263157893478 0
3985 0.3473684210531253 0.4105263157893769 0
3986 0.3578947368426123 0.410526315789406 0
3987 0.3684210526320991 0.4105263157894351 0
3988 0.3789473684215861 0.4105263157894644 0
3989 0.389473684211073 0.4105263157894934 0
3990 0.4000000000005599 0.4105263157895226 0
3991 0.4105263157900466 0.4105263157895517 0
3992 0.4210526315795335 0.4105263157895809 0
3993 0.4315789473690205 0.4105263157896099 0
3994 0.4421052631585074 0.4105263157896391 0
3995 0.4526315789479943 0.4105263157896681 0
3996 0.4631578947374811 0.4105263157896973 0
3997 0.4736842105269682 0.4105263157897264 0
3998 0.4842105263164549 0.4105263157897555 0
3999 0.4947368421059393 0.4105263157897847 0
4000 0.5052631578954037 0.4105263157898137 0
4001 0.5157894736848485 0.4105263157898428 0
4002 0.5263157894742906 0.410526315789872 0
4003 0.5368421052637327 0.410526315789901 0
4004 0.5473684210531746 0.4105263157899302 0
4005 0.5578947368426167 0.4105263157899593 0
4006 0.5684210526320587 0.4105263157899885 0
4007 0.5789473684215006 0.4105263157900176 0
4008 0.5894736842109425 0.4105263157900467 0
4009 0.6000000000003847 0.4105263157900758 0
4010 0.6105263157898269 0.410526315790105 0
4011 0.6210526315792688 0.4105263157901339 0
4012 0.631578947368711 0.410526315790163 0
4013 0.6421052631581529 0.4105263157901922 0
4014 0.6526315789475949 0.4105263157902215 0
4015 0.6631578947370369 0.4105263157902505 0
4016 0.6736842105264789 0.4105263157902796 0
4017 0.6842105263159208 0.4105263157903087 0
4018 0.694736842105363 0.4105263157903378 0
4019 0.7052631578948052 0.410526315790367 0
4020 0.7157894736842472 0.4105263157903961 0
4021 0.7263157894736894 0.4105263157904253 0
4022 0.7368421052631313 0.4105263157904544 0
4023 0.7473684210525733 0.4105263157904834 0
4024 0.7578947368420152 0.4105263157905125 0
4025 0.7684210526314574 0.4105263157905417 0
4026 0.7789473684208993 0.4105263157905708 0
4027 0.7894736842103416 0.4105263157905999 0
4028 0.7999999999997836 0.4105263157906291 0
4029 0.8105263157892255 0.4105263157906582 0
4030 0.8210526315786677 0.4105263157906872 0
4031 0.8315789473681097 0.4105263157907164 0
4032 0.8421052631575516 0.4105263157907454 0
4033 0.8526315789469937 0.4105263157907746 0
4034 0.8631578947364356 0.4105263157908037 0
4035 0.8736842105258882 0.4105263157908328 0
4036 0.8842105263153799 0.410526315790862 0
4037 0.8947368421048907 0.4105263157908911 0
4038 0.9052631578944018 0.4105263157909202 0
4039 0.9157894736839127 0.4105263157909493 0
4040 0.9263157894734237 0.4105263157909784 0
4041 0.9368421052629347 0.4105263157910076 0
4042 0.9473684210524453 0.4105263157910367 0
4043 0.9578947368419565 0.4105263157910659 0
4044 0.9684210526314675 0.4105263157910949 0
4045 0.9789473684209782 0.410526315791124 0
4046 0.9894736842104891 0.4105263157911531 0
4047 0.01052631578949063 0.421052631577889 0
4048 0.0210526315789814 0.4210526315779189 0
4049 0.03157894736847171 0.4210526315779488 0
4050 0.04210526315796122 0.4210526315779786 0
4051 0.05263157894745038 0.4210526315780085 0
4052 0.06315789473694031 0.4210526315780385 0
4053 0.07368421052643197 0.4210526315780684 0
4054 0.08421052631592427 0.4210526315780983 0
4055 0.09473684210541658 0.4210526315781282 0
4056 0.1052631578949088 0.421052631578158 0
4057 0.1157894736844012 0.421052631578188 0
4058 0.1263157894738916 0.4210526315782178 0
4059 0.1368421052633787 0.4210526315782478 0
4060 0.1473684210528648 0.4210526315782777 0
4061 0.1578947368423509 0.4210526315783076 0
4062 0.168421052631837 0.4210526315783374 0
4063 0.1789473684213231 0.4210526315783674 0
4064 0.1894736842108092 0.4210526315783973 0
4065 0.2000000000002953 0.4210526315784272 0
4066 0.2105263157897815 0.4210526315784571 0
4067 0.2210526315792676 0.4210526315784869 0
4068 0.2315789473687537 0.421052631578517 0
4069 0.2421052631582398 0.4210526315785468 0
4070 0.2526315789477259 0.4210526315785767 0
4071 0.2631578947372121 0.4210526315786066 0
4072 0.2736842105266981 0.4210526315786364 0
4073 0.2842105263161843 0.4210526315786665 0
4074 0.2947368421056704 0.4210526315786964 0
4075 0.3052631578951565 0.4210526315787262 0
4076 0.3157894736846426 0.4210526315787562 0
4077 0.3263157894741288 0.421052631578786 0
4078 0.3368421052636148 0.4210526315788159 0
4079 0.347368421053101 0.4210526315788459 0
4080 0.357894736842587 0.4210526315788757 0
4081 0.3684210526320732 0.4210526315789056 0
4082 0.3789473684215592 0.4210526315789357 0
4083 0.3894736842110453 0.4210526315789655 0
4084 0.4000000000005316 0.4210526315789954 0
4085 0.4105263157900176 0.4210526315790253 0
4086 0.4210526315795037 0.4210526315790551 0
4087 0.4315789473689899 0.4210526315790851 0
4088 0.4421052631584759 0.4210526315791149 0
4089 0.452631578947962 0.4210526315791449 0
4090 0.4631578947374481 0.4210526315791748 0
4091 0.4736842105269344 0.4210526315792048 0
4092 0.4842105263164204 0.4210526315792347 0
4093 0.4947368421059039 0.4210526315792646 0
4094 0.5052631578953686 0.4210526315792943 0
4095 0.5157894736848141 0.4210526315793243 0
4096 0.5263157894742573 0.4210526315793542 0
4097 0.5368421052637005 0.4210526315793841 0
4098 0.5473684210531435 0.421052631579414 0
4099 0.5578947368425865 0.4210526315794439 0
4100 0.5684210526320298 0.4210526315794738 0
4101 0.5789473684214728 0.4210526315795037 0
4102 0.5894736842109159 0.4210526315795336 0
4103 0.600000000000359 0.4210526315795635 0
4104 0.610526315789802 0.4210526315795935 0
4105 0.6210526315792453 0.4210526315796232 0
4106 0.6315789473686884 0.4210526315796532 0
4107 0.6421052631581313 0.4210526315796831 0
4108 0.6526315789475745 0.421052631579713 0
4109 0.6631578947370176 0.4210526315797429 0
4110 0.6736842105264608 0.4210526315797727 0
4111 0.6842105263159037 0.4210526315798027 0
4112 0.6947368421053468 0.4210526315798327 0
4113 0.7052631578947902 0.4210526315798627 0
4114 0.7157894736842332 0.4210526315798925 0
4115 0.7263157894736763 0.4210526315799223 0
4116 0.7368421052631193 0.4210526315799524 0
4117 0.7473684210525624 0.4210526315799822 0
4118 0.7578947368420057 0.4210526315800121 0
4119 0.7684210526314486 0.421052631580042 0
4120 0.7789473684208917 0.4210526315800718 0
4121 0.7894736842103349 0.4210526315801018 0
4122 0.7999999999997778 0.4210526315801316 0
4123 0.8105263157892209 0.4210526315801615 0
4124 0.8210526315786639 0.4210526315801915 0
4125 0.8315789473681072 0.4210526315802214 0
4126 0.8421052631575503 0.4210526315802512 0
4127 0.8526315789469934 0.4210526315802812 0
4128 0.8631578947364364 0.4210526315803111 0
4129 0.8736842105258902 0.421052631580341 0
4130 0.8842105263153817 0.4210526315803709 0
4131 0.8947368421048926 0.4210526315804008 0
4132 0.9052631578944035 0.4210526315804307 0
4133 0.9157894736839138 0.4210526315804606 0
4134 0.9263157894734247 0.4210526315804905 0
4135 0.9368421052629355 0.4210526315805204 0
4136 0.9473684210524463 0.4210526315805503 0
4137 0.957894736841957 0.4210526315805802 0
4138 0.968421052631468 0.4210526315806101 0
4139 0.9789473684209784 0.42105263158064 0
4140 0.9894736842104892 0.4210526315806699 0
4141 0.01052631578948996 0.4315789473673328 0
4142 0.02105263157898006 0.4315789473673634 0
4143 0.0315789473684697 0.4315789473673941 0
4144 0.04210526315795848 0.4315789473674248 0
4145 0.05263157894744695 0.4315789473674554 0
4146 0.0631578947369362 0.4315789473674862 0
4147 0.07368421052642721 0.4315789473675167 0
4148 0.08421052631591888 0.4315789473675475 0
4149 0.09473684210541056 0.4315789473675781 0
4150 0.1052631578949021 0.431578947367609 0
4151 0.1157894736843939 0.4315789473676395 0
4152 0.1263157894738836 0.4315789473676704 0
4153 0.1368421052633699 0.431578947367701 0
4154 0.1473684210528553 0.4315789473677317 0
4155 0.1578947368423406 0.4315789473677625 0
4156 0.168421052631826 0.431578947367793 0
4157 0.1789473684213112 0.4315789473678237 0
4158 0.1894736842107966 0.4315789473678544 0
4159 0.200000000000282 0.431578947367885 0
4160 0.2105263157897673 0.4315789473679157 0
4161 0.2210526315792526 0.4315789473679465 0
4162 0.2315789473687379 0.4315789473679771 0
4163 0.2421052631582233 0.4315789473680078 0
4164 0.2526315789477086 0.4315789473680385 0
4165 0.2631578947371939 0.4315789473680693 0
4166 0.2736842105266792 0.4315789473680998 0
4167 0.2842105263161646 0.4315789473681306 0
4168 0.2947368421056499 0.4315789473681613 0
4169 0.3052631578951353 0.4315789473681921 0
4170 0.3157894736846205 0.4315789473682227 0
4171 0.3263157894741059 0.4315789473682534 0
4172 0.3368421052635913 0.4315789473682841 0
4173 0.3473684210530764 0.4315789473683147 0
4174 0.3578947368425619 0.4315789473683454 0
4175 0.3684210526320472 0.4315789473683762 0
4176 0.3789473684215326 0.4315789473684069 0
4177 0.3894736842110178 0.4315789473684375 0
4178 0.4000000000005031 0.4315789473684682 0
4179 0.4105263157899884 0.4315789473684989 0
4180 0.4210526315794739 0.4315789473685295 0
4181 0.4315789473689592 0.4315789473685602 0
4182 0.4421052631584445 0.4315789473685909 0
4183 0.4526315789479298 0.4315789473686217 0
4184 0.4631578947374151 0.4315789473686523 0
4185 0.4736842105269004 0.431578947368683 0
4186 0.4842105263163858 0.4315789473687137 0
4187 0.4947368421058686 0.4315789473687443 0
4188 0.5052631578953335 0.4315789473687751 0
4189 0.5157894736847799 0.4315789473688058 0
4190 0.5263157894742244 0.4315789473688365 0
4191 0.5368421052636683 0.4315789473688671 0
4192 0.5473684210531125 0.4315789473688978 0
4193 0.5578947368425567 0.4315789473689285 0
4194 0.5684210526320008 0.4315789473689591 0
4195 0.5789473684214451 0.4315789473689899 0
4196 0.5894736842108892 0.4315789473690205 0
4197 0.6000000000003334 0.4315789473690511 0
4198 0.6105263157897776 0.4315789473690819 0
4199 0.6210526315792217 0.4315789473691126 0
4200 0.6315789473686657 0.4315789473691433 0
4201 0.6421052631581099 0.431578947369174 0
4202 0.6526315789475541 0.4315789473692047 0
4203 0.6631578947369983 0.4315789473692355 0
4204 0.6736842105264426 0.4315789473692662 0
4205 0.6842105263158866 0.4315789473692968 0
4206 0.6947368421053308 0.4315789473693274 0
4207 0.705263157894775 0.431578947369358 0
4208 0.7157894736842193 0.4315789473693889 0
4209 0.7263157894736634 0.4315789473694195 0
4210 0.7368421052631076 0.4315789473694501 0
4211 0.7473684210525515 0.4315789473694808 0
4212 0.7578947368419957 0.4315789473695117 0
4213 0.7684210526314399 0.4315789473695422 0
4214 0.7789473684208841 0.431578947369573 0
4215 0.7894736842103283 0.4315789473696036 0
4216 0.7999999999997724 0.4315789473696343 0
4217 0.8105263157892164 0.4315789473696649 0
4218 0.8210526315786606 0.4315789473696958 0
4219 0.8315789473681048 0.4315789473697264 0
4220 0.842105263157549 0.431578947369757 0
4221 0.852631578946993 0.4315789473697879 0
4222 0.8631578947364371 0.4315789473698184 0
4223 0.8736842105258917 0.4315789473698491 0
4224 0.8842105263153837 0.4315789473698798 0
4225 0.8947368421048942 0.4315789473699104 0
4226 0.9052631578944049 0.4315789473699412 0
4227 0.9157894736839154 0.4315789473699719 0
4228 0.926315789473426 0.4315789473700026 0
4229 0.9368421052629363 0.4315789473700333 0
4230 0.9473684210524472 0.4315789473700639 0
4231 0.9578947368419577 0.4315789473700946 0
4232 0.9684210526314683 0.4315789473701254 0
4233 0.9789473684209786 0.4315789473701561 0
4234 0.9894736842104894 0.4315789473701868 0
4235 0.01052631578948929 0.4421052631567764 0
4236 0.02105263157897871 0.4421052631568078 0
4237 0.03157894736846768 0.4421052631568394 0
4238 0.04210526315795577 0.4421052631568708 0
4239 0.05263157894744352 0.4421052631569022 0
4240 0.06315789473693206 0.4421052631569337 0
4241 0.07368421052642245 0.4421052631569652 0
4242 0.08421052631591348 0.4421052631569966 0
4243 0.09473684210540453 0.4421052631570281 0
4244 0.1052631578948955 0.4421052631570597 0
4245 0.1157894736843865 0.4421052631570911 0
4246 0.1263157894738757 0.4421052631571226 0
4247 0.1368421052633612 0.4421052631571541 0
4248 0.1473684210528458 0.4421052631571855 0
4249 0.1578947368423304 0.442105263157217 0
4250 0.1684210526318149 0.4421052631572484 0
4251 0.1789473684212994 0.44210526315728 0
4252 0.189473684210784 0.4421052631573114 0
4253 0.2000000000002685 0.4421052631573429 0
4254 0.2105263157897531 0.4421052631573744 0
4255 0.2210526315792376 0.4421052631574059 0
4256 0.2315789473687221 0.4421052631574374 0
4257 0.2421052631582067 0.4421052631574688 0
4258 0.2526315789476912 0.4421052631575002 0
4259 0.2631578947371758 0.4421052631575317 0
4260 0.2736842105266603 0.4421052631575633 0
4261 0.2842105263161449 0.4421052631575948 0
4262 0.2947368421056293 0.4421052631576262 0
4263 0.3052631578951139 0.4421052631576575 0
4264 0.3157894736845984 0.4421052631576891 0
4265 0.326315789474083 0.4421052631577206 0
4266 0.3368421052635676 0.4421052631577521 0
4267 0.347368421053052 0.4421052631577835 0
4268 0.3578947368425367 0.442105263157815 0
4269 0.3684210526320212 0.4421052631578465 0
4270 0.3789473684215057 0.4421052631578779 0
4271 0.3894736842109902 0.4421052631579093 0
4272 0.4000000000004749 0.4421052631579409 0
4273 0.4105263157899593 0.4421052631579724 0
4274 0.4210526315794439 0.4421052631580038 0
4275 0.4315789473689285 0.4421052631580353 0
4276 0.442105263158413 0.4421052631580668 0
4277 0.4526315789478975 0.4421052631580983 0
4278 0.463157894737382 0.4421052631581297 0
4279 0.4736842105268666 0.4421052631581612 0
4280 0.4842105263163512 0.4421052631581927 0
4281 0.4947368421058334 0.4421052631582242 0
4282 0.5052631578952982 0.4421052631582556 0
4283 0.5157894736847457 0.442105263158287 0
4284 0.5263157894741911 0.4421052631583187 0
4285 0.5368421052636363 0.4421052631583501 0
4286 0.5473684210530814 0.4421052631583815 0
4287 0.5578947368425266 0.4421052631584129 0
4288 0.5684210526319721 0.4421052631584445 0
4289 0.5789473684214171 0.442105263158476 0
4290 0.5894736842108622 0.4421052631585073 0
4291 0.6000000000003077 0.4421052631585388 0
4292 0.6105263157897529 0.4421052631585703 0
4293 0.621052631579198 0.4421052631586019 0
4294 0.6315789473686433 0.4421052631586334 0
4295 0.6421052631580882 0.4421052631586648 0
4296 0.6526315789475337 0.4421052631586962 0
4297 0.6631578947369788 0.4421052631587278 0
4298 0.6736842105264241 0.4421052631587592 0
4299 0.6842105263158694 0.4421052631587907 0
4300 0.6947368421053146 0.4421052631588221 0
4301 0.70526315789476 0.4421052631588537 0
4302 0.7157894736842051 0.4421052631588852 0
4303 0.7263157894736503 0.4421052631589165 0
4304 0.7368421052630956 0.442105263158948 0
4305 0.7473684210525408 0.4421052631589795 0
4306 0.757894736841986 0.4421052631590109 0
4307 0.7684210526314312 0.4421052631590424 0
4308 0.7789473684208762 0.4421052631590739 0
4309 0.7894736842103217 0.4421052631591054 0
4310 0.7999999999997669 0.4421052631591368 0
4311 0.810526315789212 0.4421052631591683 0
4312 0.8210526315786573 0.4421052631591998 0
4313 0.8315789473681023 0.4421052631592313 0
4314 0.8421052631575476 0.4421052631592627 0
4315 0.8526315789469928 0.4421052631592942 0
4316 0.8631578947364379 0.4421052631593257 0
4317 0.8736842105258932 0.4421052631593572 0
4318 0.8842105263153854 0.4421052631593886 0
4319 0.8947368421048959 0.4421052631594201 0
4320 0.9052631578944064 0.4421052631594516 0
4321 0.9157894736839167 0.4421052631594831 0
4322 0.9263157894734271 0.4421052631595146 0
4323 0.9368421052629374 0.442105263159546 0
4324 0.9473684210524481 0.4421052631595775 0
4325 0.9578947368419584 0.442105263159609 0
4326 0.9684210526314687 0.4421052631596404 0
4327 0.9789473684209792 0.4421052631596719 0
4328 0.9894736842104896 0.4421052631597034 0
4329 0.01052631578948862 0.4526315789462201 0
4330 0.02105263157897738 0.4526315789462524 0
4331 0.03157894736846567 0.4526315789462848 0
4332 0.04210526315795306 0.4526315789463169 0
4333 0.0526315789474401 0.4526315789463493 0
4334 0.06315789473692796 0.4526315789463815 0
4335 0.07368421052641769 0.4526315789464138 0
4336 0.08421052631590809 0.4526315789464461 0
4337 0.09473684210539851 0.4526315789464783 0
4338 0.1052631578948889 0.4526315789465106 0
4339 0.1157894736843793 0.4526315789465428 0
4340 0.1263157894738677 0.452631578946575 0
4341 0.1368421052633525 0.4526315789466073 0
4342 0.1473684210528362 0.4526315789466395 0
4343 0.1578947368423201 0.4526315789466718 0
4344 0.1684210526318038 0.4526315789467041 0
4345 0.1789473684212876 0.4526315789467364 0
4346 0.1894736842107713 0.4526315789467686 0
4347 0.2000000000002551 0.4526315789468007 0
4348 0.2105263157897389 0.452631578946833 0
4349 0.2210526315792226 0.4526315789468652 0
4350 0.2315789473687064 0.4526315789468976 0
4351 0.2421052631581902 0.4526315789469298 0
4352 0.2526315789476739 0.4526315789469622 0
4353 0.2631578947371577 0.4526315789469944 0
4354 0.2736842105266414 0.4526315789470265 0
4355 0.2842105263161252 0.4526315789470589 0
4356 0.2947368421056089 0.4526315789470911 0
4357 0.3052631578950927 0.4526315789471234 0
4358 0.3157894736845764 0.4526315789471557 0
4359 0.3263157894740601 0.4526315789471879 0
4360 0.336842105263544 0.4526315789472201 0
4361 0.3473684210530277 0.4526315789472523 0
4362 0.3578947368425115 0.4526315789472848 0
4363 0.3684210526319952 0.4526315789473169 0
4364 0.378947368421479 0.4526315789473492 0
4365 0.3894736842109627 0.4526315789473814 0
4366 0.4000000000004464 0.4526315789474136 0
4367 0.4105263157899302 0.4526315789474459 0
4368 0.421052631579414 0.4526315789474783 0
4369 0.4315789473688977 0.4526315789475105 0
4370 0.4421052631583816 0.4526315789475427 0
4371 0.4526315789478653 0.4526315789475749 0
4372 0.463157894737349 0.4526315789476071 0
4373 0.4736842105268328 0.4526315789476394 0
4374 0.4842105263163166 0.4526315789476718 0
4375 0.494736842105798 0.4526315789477039 0
4376 0.5052631578952631 0.4526315789477364 0
4377 0.5157894736847115 0.4526315789477685 0
4378 0.526315789474158 0.4526315789478008 0
4379 0.5368421052636043 0.4526315789478331 0
4380 0.5473684210530505 0.4526315789478653 0
4381 0.5578947368424967 0.4526315789478976 0
4382 0.5684210526319431 0.4526315789479297 0
4383 0.5789473684213892 0.452631578947962 0
4384 0.5894736842108356 0.4526315789479944 0
4385 0.6000000000002819 0.4526315789480266 0
4386 0.6105263157897283 0.4526315789480588 0
4387 0.6210526315791745 0.452631578948091 0
4388 0.6315789473686209 0.4526315789481234 0
4389 0.6421052631580669 0.4526315789481556 0
4390 0.6526315789475134 0.4526315789481878 0
4391 0.6631578947369596 0.4526315789482201 0
4392 0.6736842105264058 0.4526315789482523 0
4393 0.684210526315852 0.4526315789482845 0
4394 0.6947368421052984 0.452631578948317 0
4395 0.7052631578947448 0.4526315789483491 0
4396 0.7157894736841912 0.4526315789483814 0
4397 0.7263157894736374 0.4526315789484136 0
4398 0.7368421052630838 0.4526315789484457 0
4399 0.7473684210525299 0.4526315789484783 0
4400 0.7578947368419763 0.4526315789485104 0
4401 0.7684210526314226 0.4526315789485427 0
4402 0.7789473684208685 0.4526315789485749 0
4403 0.7894736842103149 0.4526315789486072 0
4404 0.7999999999997613 0.4526315789486394 0
4405 0.8105263157892075 0.4526315789486717 0
4406 0.8210526315786539 0.452631578948704 0
4407 0.8315789473681001 0.4526315789487362 0
4408 0.8421052631575463 0.4526315789487684 0
4409 0.8526315789469925 0.4526315789488007 0
4410 0.8631578947364388 0.452631578948833 0
4411 0.8736842105258948 0.4526315789488652 0
4412 0.8842105263153872 0.4526315789488974 0
4413 0.8947368421048976 0.4526315789489297 0
4414 0.9052631578944077 0.4526315789489621 0
4415 0.9157894736839181 0.4526315789489943 0
4416 0.9263157894734282 0.4526315789490266 0
4417 0.9368421052629385 0.4526315789490589 0
4418 0.9473684210524489 0.4526315789490911 0
4419 0.9578947368419591 0.4526315789491233 0
4420 0.9684210526314692 0.4526315789491555 0
4421 0.9789473684209796 0.4526315789491879 0
4422 0.9894736842104899 0.4526315789492201 0
4423 0.01052631578948795 0.4631578947356638 0
4424 0.02105263157897604 0.4631578947356969 0
4425 0.03157894736846365 0.4631578947357299 0
4426 0.04210526315795033 0.463157894735763 0
4427 0.05263157894743668 0.4631578947357962 0
4428 0.06315789473692385 0.4631578947358291 0
4429 0.07368421052641295 0.4631578947358622 0
4430 0.08421052631590271 0.4631578947358951 0
4431 0.09473684210539249 0.4631578947359283 0
4432 0.1052631578948822 0.4631578947359612 0
4433 0.115789473684372 0.4631578947359942 0
4434 0.1263157894738597 0.4631578947360273 0
4435 0.1368421052633438 0.4631578947360604 0
4436 0.1473684210528268 0.4631578947360934 0
4437 0.1578947368423098 0.4631578947361265 0
4438 0.1684210526317928 0.4631578947361595 0
4439 0.1789473684212757 0.4631578947361925 0
4440 0.1894736842107587 0.4631578947362255 0
4441 0.2000000000002417 0.4631578947362586 0
4442 0.2105263157897246 0.4631578947362917 0
4443 0.2210526315792075 0.4631578947363247 0
4444 0.2315789473686905 0.4631578947363578 0
4445 0.2421052631581736 0.4631578947363907 0
4446 0.2526315789476565 0.4631578947364238 0
4447 0.2631578947371395 0.4631578947364569 0
4448 0.2736842105266224 0.4631578947364899 0
4449 0.2842105263161054 0.463157894736523 0
4450 0.2947368421055885 0.463157894736556 0
4451 0.3052631578950714 0.463157894736589 0
4452 0.3157894736845543 0.4631578947366221 0
4453 0.3263157894740373 0.4631578947366551 0
4454 0.3368421052635203 0.4631578947366882 0
4455 0.3473684210530032 0.4631578947367213 0
4456 0.3578947368424863 0.4631578947367543 0
4457 0.3684210526319693 0.4631578947367873 0
4458 0.3789473684214522 0.4631578947368203 0
4459 0.3894736842109351 0.4631578947368534 0
4460 0.4000000000004182 0.4631578947368865 0
4461 0.410526315789901 0.4631578947369195 0
4462 0.4210526315793842 0.4631578947369525 0
4463 0.4315789473688671 0.4631578947369855 0
4464 0.4421052631583501 0.4631578947370186 0
4465 0.452631578947833 0.4631578947370517 0
4466 0.4631578947373159 0.4631578947370848 0
4467 0.473684210526799 0.4631578947371177 0
4468 0.484210526316282 0.4631578947371507 0
4469 0.4947368421057627 0.4631578947371838 0
4470 0.5052631578952278 0.4631578947372168 0
4471 0.5157894736846773 0.4631578947372499 0
4472 0.5263157894741249 0.463157894737283 0
4473 0.5368421052635721 0.4631578947373159 0
4474 0.5473684210530194 0.463157894737349 0
4475 0.5578947368424666 0.463157894737382 0
4476 0.5684210526319141 0.4631578947374151 0
4477 0.5789473684213616 0.4631578947374481 0
4478 0.5894736842108089 0.4631578947374811 0
4479 0.6000000000002562 0.4631578947375142 0
4480 0.6105263157897036 0.4631578947375472 0
4481 0.6210526315791509 0.4631578947375803 0
4482 0.6315789473685982 0.4631578947376134 0
4483 0.6421052631580456 0.4631578947376463 0
4484 0.652631578947493 0.4631578947376794 0
4485 0.6631578947369402 0.4631578947377124 0
4486 0.6736842105263875 0.4631578947377455 0
4487 0.6842105263158348 0.4631578947377786 0
4488 0.6947368421052822 0.4631578947378115 0
4489 0.7052631578947298 0.4631578947378446 0
4490 0.7157894736841771 0.4631578947378777 0
4491 0.7263157894736243 0.4631578947379107 0
4492 0.7368421052630718 0.4631578947379438 0
4493 0.747368421052519 0.4631578947379767 0
4494 0.7578947368419663 0.4631578947380098 0
4495 0.7684210526314137 0.4631578947380428 0
4496 0.7789473684208611 0.4631578947380759 0
4497 0.7894736842103084 0.463157894738109 0
4498 0.7999999999997558 0.463157894738142 0
4499 0.8105263157892031 0.463157894738175 0
4500 0.8210526315786504 0.4631578947382081 0
4501 0.8315789473680977 0.463157894738241 0
4502 0.842105263157545 0.4631578947382742 0
4503 0.8526315789469924 0.4631578947383072 0
4504 0.8631578947364397 0.4631578947383402 0
4505 0.8736842105258967 0.4631578947383733 0
4506 0.8842105263153892 0.4631578947384063 0
4507 0.8947368421048992 0.4631578947384393 0
4508 0.9052631578944096 0.4631578947384724 0
4509 0.9157894736839194 0.4631578947385054 0
4510 0.9263157894734295 0.4631578947385385 0
4511 0.9368421052629397 0.4631578947385716 0
4512 0.9473684210524497 0.4631578947386046 0
4513 0.9578947368419597 0.4631578947386376 0
4514 0.9684210526314697 0.4631578947386706 0
4515 0.9789473684209802 0.4631578947387037 0
4516 0.9894736842104899 0.4631578947387368 0
4517 0.01052631578948728 0.4736842105251077 0
4518 0.0210526315789747 0.4736842105251414 0
4519 0.03157894736846163 0.4736842105251752 0
4520 0.04210526315794761 0.473684210525209 0
4521 0.05263157894743326 0.473684210525243 0
4522 0.06315789473691974 0.4736842105252768 0
4523 0.07368421052640818 0.4736842105253105 0
4524 0.08421052631589733 0.4736842105253444 0
4525 0.09473684210538647 0.4736842105253783 0
4526 0.1052631578948756 0.473684210525412 0
4527 0.1157894736843647 0.473684210525446 0
4528 0.1263157894738518 0.4736842105254797 0
4529 0.1368421052633351 0.4736842105255135 0
4530 0.1473684210528173 0.4736842105255474 0
4531 0.1578947368422995 0.4736842105255812 0
4532 0.1684210526317817 0.473684210525615 0
4533 0.1789473684212638 0.4736842105256489 0
4534 0.1894736842107461 0.4736842105256827 0
4535 0.2000000000002282 0.4736842105257166 0
4536 0.2105263157897104 0.4736842105257503 0
4537 0.2210526315791926 0.4736842105257842 0
4538 0.2315789473686748 0.4736842105258181 0
4539 0.242105263158157 0.4736842105258518 0
4540 0.2526315789476392 0.4736842105258856 0
4541 0.2631578947371214 0.4736842105259195 0
4542 0.2736842105266035 0.4736842105259533 0
4543 0.2842105263160858 0.4736842105259872 0
4544 0.2947368421055679 0.4736842105260209 0
4545 0.3052631578950501 0.4736842105260547 0
4546 0.3157894736845322 0.4736842105260886 0
4547 0.3263157894740145 0.4736842105261225 0
4548 0.3368421052634967 0.4736842105261563 0
4549 0.3473684210529789 0.4736842105261901 0
4550 0.3578947368424611 0.4736842105262239 0
4551 0.3684210526319433 0.4736842105262578 0
4552 0.3789473684214255 0.4736842105262915 0
4553 0.3894736842109076 0.4736842105263255 0
4554 0.4000000000003899 0.4736842105263592 0
4555 0.4105263157898719 0.4736842105263931 0
4556 0.4210526315793542 0.4736842105264269 0
4557 0.4315789473688365 0.4736842105264606 0
4558 0.4421052631583186 0.4736842105264946 0
4559 0.4526315789478008 0.4736842105265284 0
4560 0.4631578947372829 0.4736842105265622 0
4561 0.4736842105267651 0.473684210526596 0
4562 0.4842105263162473 0.4736842105266299 0
4563 0.4947368421057274 0.4736842105266637 0
4564 0.5052631578951927 0.4736842105266975 0
4565 0.5157894736846431 0.4736842105267314 0
4566 0.5263157894740916 0.4736842105267651 0
4567 0.5368421052635399 0.473684210526799 0
4568 0.5473684210529886 0.4736842105268328 0
4569 0.5578947368424368 0.4736842105268666 0
4570 0.5684210526318855 0.4736842105269005 0
4571 0.5789473684213337 0.4736842105269343 0
4572 0.5894736842107823 0.4736842105269681 0
4573 0.6000000000002305 0.4736842105270019 0
4574 0.6105263157896788 0.4736842105270358 0
4575 0.6210526315791274 0.4736842105270697 0
4576 0.6315789473685756 0.4736842105271035 0
4577 0.6421052631580239 0.4736842105271373 0
4578 0.6526315789474726 0.473684210527171 0
4579 0.6631578947369209 0.473684210527205 0
4580 0.6736842105263693 0.4736842105272387 0
4581 0.6842105263158179 0.4736842105272726 0
4582 0.6947368421052662 0.4736842105273064 0
4583 0.7052631578947147 0.4736842105273402 0
4584 0.7157894736841629 0.4736842105273741 0
4585 0.7263157894736114 0.4736842105274078 0
4586 0.7368421052630598 0.4736842105274417 0
4587 0.7473684210525081 0.4736842105274754 0
4588 0.7578947368419565 0.4736842105275093 0
4589 0.768421052631405 0.4736842105275432 0
4590 0.7789473684208533 0.4736842105275769 0
4591 0.7894736842103017 0.4736842105276108 0
4592 0.79999999999975 0.4736842105276446 0
4593 0.8105263157891986 0.4736842105276785 0
4594 0.8210526315786468 0.4736842105277124 0
4595 0.8315789473680955 0.4736842105277461 0
4596 0.8421052631575436 0.47368421052778 0
4597 0.8526315789469919 0.4736842105278138 0
4598 0.8631578947364406 0.4736842105278476 0
4599 0.8736842105258985 0.4736842105278815 0
4600 0.884210526315391 0.4736842105279152 0
4601 0.894736842104901 0.4736842105279491 0
4602 0.9052631578944109 0.4736842105279829 0
4603 0.9157894736839207 0.4736842105280167 0
4604 0.9263157894734306 0.4736842105280505 0
4605 0.9368421052629404 0.4736842105280844 0
4606 0.9473684210524503 0.4736842105281183 0
4607 0.9578947368419606 0.473684210528152 0
4608 0.96842105263147 0.4736842105281859 0
4609 0.97894736842098 0.4736842105282197 0
4610 0.9894736842104901 0.4736842105282535 0
4611 0.01052631578948661 0.4842105263145515 0
4612 0.02105263157897335 0.4842105263145861 0
4613 0.03157894736845961 0.4842105263146206 0
4614 0.04210526315794491 0.4842105263146553 0
4615 0.05263157894742983 0.4842105263146898 0
4616 0.06315789473691563 0.4842105263147246 0
4617 0.07368421052640342 0.4842105263147591 0
4618 0.08421052631589196 0.4842105263147937 0
4619 0.09473684210538044 0.4842105263148283 0
4620 0.1052631578948689 0.4842105263148629 0
4621 0.1157894736843574 0.4842105263148975 0
4622 0.1263157894738438 0.4842105263149321 0
4623 0.1368421052633263 0.4842105263149668 0
4624 0.1473684210528077 0.4842105263150014 0
4625 0.1578947368422892 0.484210526315036 0
4626 0.1684210526317706 0.4842105263150706 0
4627 0.1789473684212519 0.4842105263151052 0
4628 0.1894736842107334 0.4842105263151398 0
4629 0.2000000000002148 0.4842105263151745 0
4630 0.2105263157896962 0.4842105263152091 0
4631 0.2210526315791775 0.4842105263152436 0
4632 0.231578947368659 0.4842105263152782 0
4633 0.2421052631581405 0.4842105263153129 0
4634 0.2526315789476219 0.4842105263153475 0
4635 0.2631578947371032 0.4842105263153821 0
4636 0.2736842105265846 0.4842105263154166 0
4637 0.284210526316066 0.4842105263154513 0
4638 0.2947368421055474 0.4842105263154859 0
4639 0.3052631578950289 0.4842105263155206 0
4640 0.3157894736845103 0.4842105263155552 0
4641 0.3263157894739916 0.4842105263155896 0
4642 0.3368421052634731 0.4842105263156243 0
4643 0.3473684210529544 0.4842105263156589 0
4644 0.3578947368424359 0.4842105263156936 0
4645 0.3684210526319173 0.4842105263157283 0
4646 0.3789473684213988 0.4842105263157628 0
4647 0.3894736842108801 0.4842105263157973 0
4648 0.4000000000003615 0.4842105263158322 0
4649 0.4105263157898429 0.4842105263158668 0
4650 0.4210526315793243 0.4842105263159012 0
4651 0.4315789473688059 0.4842105263159359 0
4652 0.442105263158287 0.4842105263159704 0
4653 0.4526315789477686 0.484210526316005 0
4654 0.4631578947372499 0.4842105263160397 0
4655 0.4736842105267313 0.4842105263160743 0
4656 0.4842105263162128 0.4842105263161089 0
4657 0.4947368421056921 0.4842105263161435 0
4658 0.5052631578951576 0.4842105263161782 0
4659 0.5157894736846089 0.4842105263162127 0
4660 0.5263157894740585 0.4842105263162473 0
4661 0.536842105263508 0.484210526316282 0
4662 0.5473684210529575 0.4842105263163166 0
4663 0.5578947368424068 0.4842105263163513 0
4664 0.5684210526318564 0.4842105263163857 0
4665 0.5789473684213057 0.4842105263164204 0
4666 0.5894736842107553 0.4842105263164549 0
4667 0.6000000000002048 0.4842105263164896 0
4668 0.6105263157896543 0.4842105263165242 0
4669 0.6210526315791036 0.4842105263165588 0
4670 0.6315789473685531 0.4842105263165935 0
4671 0.6421052631580026 0.4842105263166281 0
4672 0.6526315789474519 0.4842105263166627 0
4673 0.6631578947369016 0.4842105263166973 0
4674 0.6736842105263512 0.4842105263167318 0
4675 0.6842105263158007 0.4842105263167665 0
4676 0.6947368421052498 0.4842105263168012 0
4677 0.7052631578946996 0.4842105263168357 0
4678 0.7157894736841491 0.4842105263168704 0
4679 0.7263157894735983 0.4842105263169048 0
4680 0.7368421052630478 0.4842105263169396 0
4681 0.7473684210524975 0.4842105263169741 0
4682 0.7578947368419465 0.4842105263170087 0
4683 0.7684210526313962 0.4842105263170434 0
4684 0.7789473684208457 0.484210526317078 0
4685 0.7894736842102952 0.4842105263171127 0
4686 0.7999999999997447 0.4842105263171472 0
4687 0.810526315789194 0.4842105263171819 0
4688 0.8210526315786435 0.4842105263172164 0
4689 0.8315789473680928 0.484210526317251 0
4690 0.8421052631575423 0.4842105263172856 0
4691 0.852631578946992 0.4842105263173203 0
4692 0.8631578947364413 0.4842105263173549 0
4693 0.8736842105259 0.4842105263173894 0
4694 0.8842105263153928 0.4842105263174241 0
4695 0.8947368421049029 0.4842105263174587 0
4696 0.9052631578944124 0.4842105263174935 0
4697 0.9157894736839221 0.4842105263175279 0
4698 0.9263157894734317 0.4842105263175625 0
4699 0.9368421052629416 0.4842105263175971 0
4700 0.9473684210524513 0.4842105263176318 0
4701 0.957894736841961 0.4842105263176664 0
4702 0.9684210526314707 0.4842105263177011 0
4703 0.9789473684209805 0.4842105263177356 0
4704 0.9894736842104901 0.4842105263177701 0
4705 0.01052631578948594 0.4947368421039986 0
4706 0.02105263157897201 0.4947368421040339 0
4707 0.0315789473684576 0.4947368421040692 0
4708 0.04210526315794218 0.4947368421041045 0
4709 0.0526315789474264 0.4947368421041397 0
4710 0.0631578947369115 0.494736842104175 0
4711 0.07368421052639866 0.4947368421042103 0
4712 0.08421052631588656 0.4947368421042455 0
4713 0.09473684210537442 0.4947368421042808 0
4714 0.1052631578948622 0.4947368421043162 0
4715 0.1157894736843501 0.4947368421043514 0
4716 0.1263157894738359 0.4947368421043867 0
4717 0.1368421052633177 0.494736842104422 0
4718 0.1473684210527983 0.4947368421044572 0
4719 0.1578947368422789 0.4947368421044926 0
4720 0.1684210526317595 0.4947368421045277 0
4721 0.1789473684212401 0.4947368421045631 0
4722 0.1894736842107207 0.4947368421045985 0
4723 0.2000000000002014 0.4947368421046337 0
4724 0.210526315789682 0.4947368421046689 0
4725 0.2210526315791625 0.4947368421047043 0
4726 0.2315789473686432 0.4947368421047396 0
4727 0.2421052631581239 0.4947368421047748 0
4728 0.2526315789476045 0.4947368421048102 0
4729 0.2631578947370851 0.4947368421048454 0
4730 0.2736842105265657 0.4947368421048807 0
4731 0.2842105263160464 0.4947368421049159 0
4732 0.294736842105527 0.4947368421049513 0
4733 0.3052631578950076 0.4947368421049866 0
4734 0.3157894736844881 0.4947368421050218 0
4735 0.3263157894739688 0.4947368421050571 0
4736 0.3368421052634495 0.4947368421050924 0
4737 0.34736842105293 0.4947368421051277 0
4738 0.3578947368424107 0.494736842105163 0
4739 0.3684210526318913 0.4947368421051982 0
4740 0.3789473684213718 0.4947368421052336 0
4741 0.3894736842108525 0.4947368421052688 0
4742 0.4000000000003333 0.4947368421053042 0
4743 0.4105263157898137 0.4947368421053395 0
4744 0.4210526315792945 0.4947368421053747 0
4745 0.4315789473687751 0.49473684210541 0
4746 0.4421052631582556 0.4947368421054452 0
4747 0.4526315789477363 0.4947368421054805 0
4748 0.4631578947372168 0.4947368421055158 0
4749 0.4736842105266975 0.494736842105551 0
4750 0.4842105263161781 0.4947368421055864 0
4751 0.4947368421056569 0.4947368421056216 0
4752 0.5052631578951225 0.4947368421056568 0
4753 0.5157894736845747 0.4947368421056922 0
4754 0.5263157894740255 0.4947368421057275 0
4755 0.536842105263476 0.4947368421057627 0
4756 0.5473684210529264 0.494736842105798 0
4757 0.5578947368423769 0.4947368421058334 0
4758 0.5684210526318275 0.4947368421058687 0
4759 0.5789473684212781 0.494736842105904 0
4760 0.5894736842107285 0.4947368421059392 0
4761 0.6000000000001789 0.4947368421059745 0
4762 0.6105263157896295 0.4947368421060098 0
4763 0.6210526315790801 0.494736842106045 0
4764 0.6315789473685307 0.4947368421060803 0
4765 0.6421052631579812 0.4947368421061156 0
4766 0.6526315789474317 0.4947368421061509 0
4767 0.663157894736882 0.4947368421061862 0
4768 0.6736842105263329 0.4947368421062215 0
4769 0.6842105263157833 0.4947368421062568 0
4770 0.6947368421052338 0.4947368421062921 0
4771 0.7052631578946845 0.4947368421063274 0
4772 0.7157894736841349 0.4947368421063627 0
4773 0.7263157894735854 0.4947368421063978 0
4774 0.7368421052630358 0.4947368421064332 0
4775 0.7473684210524864 0.4947368421064684 0
4776 0.7578947368419368 0.4947368421065037 0
4777 0.7684210526313875 0.494736842106539 0
4778 0.778947368420838 0.4947368421065743 0
4779 0.7894736842102884 0.4947368421066096 0
4780 0.7999999999997389 0.4947368421066449 0
4781 0.8105263157891895 0.4947368421066801 0
4782 0.8210526315786399 0.4947368421067155 0
4783 0.8315789473680906 0.4947368421067507 0
4784 0.842105263157541 0.494736842106786 0
4785 0.8526315789469915 0.4947368421068213 0
4786 0.8631578947364421 0.4947368421068565 0
4787 0.8736842105259016 0.4947368421068918 0
4788 0.8842105263153948 0.4947368421069271 0
4789 0.8947368421049046 0.4947368421069624 0
4790 0.905263157894414 0.4947368421069978 0
4791 0.9157894736839236 0.4947368421070331 0
4792 0.9263157894734331 0.4947368421070684 0
4793 0.9368421052629426 0.4947368421071037 0
4794 0.9473684210524521 0.4947368421071389 0
4795 0.9578947368419619 0.4947368421071741 0
4796 0.9684210526314715 0.4947368421072094 0
4797 0.978947368420981 0.4947368421072448 0
4798 0.9894736842104905 0.49473684210728 0
4799 0.01052631578948527 0.5052631578934708 0
4800 0.02105263157897067 0.5052631578935058 0
4801 0.03157894736845557 0.5052631578935409 0
4802 0.04210526315793948 0.505263157893576 0
4803 0.05263157894742297 0.5052631578936113 0
4804 0.06315789473690739 0.5052631578936464 0
4805 0.07368421052639391 0.5052631578936815 0
4806 0.08421052631588115 0.5052631578937166 0
4807 0.0947368421053684 0.5052631578937516 0
4808 0.1052631578948556 0.505263157893787 0
4809 0.1157894736843429 0.505263157893822 0
4810 0.1263157894738279 0.5052631578938573 0
4811 0.1368421052633089 0.5052631578938924 0
4812 0.1473684210527887 0.5052631578939275 0
4813 0.1578947368422686 0.5052631578939626 0
4814 0.1684210526317485 0.5052631578939977 0
4815 0.1789473684212283 0.505263157894033 0
4816 0.1894736842107081 0.5052631578940681 0
4817 0.200000000000188 0.5052631578941031 0
4818 0.2105263157896678 0.5052631578941382 0
4819 0.2210526315791475 0.5052631578941735 0
4820 0.2315789473686275 0.5052631578942088 0
4821 0.2421052631581073 0.5052631578942439 0
4822 0.2526315789475871 0.505263157894279 0
4823 0.263157894737067 0.5052631578943141 0
4824 0.2736842105265468 0.5052631578943492 0
4825 0.2842105263160266 0.5052631578943845 0
4826 0.2947368421055064 0.5052631578944196 0
4827 0.3052631578949864 0.5052631578944546 0
4828 0.315789473684466 0.5052631578944897 0
4829 0.326315789473946 0.505263157894525 0
4830 0.3368421052634258 0.5052631578945601 0
4831 0.3473684210529057 0.5052631578945952 0
4832 0.3578947368423855 0.5052631578946303 0
4833 0.3684210526318654 0.5052631578946656 0
4834 0.3789473684213452 0.5052631578947007 0
4835 0.389473684210825 0.5052631578947357 0
4836 0.4000000000003048 0.5052631578947708 0
4837 0.4105263157897847 0.5052631578948061 0
4838 0.4210526315792645 0.5052631578948412 0
4839 0.4315789473687443 0.5052631578948765 0
4840 0.4421052631582242 0.5052631578949116 0
4841 0.4526315789477039 0.5052631578949467 0
4842 0.4631578947371838 0.505263157894982 0
4843 0.4736842105266637 0.5052631578950171 0
4844 0.4842105263161434 0.5052631578950522 0
4845 0.4947368421056216 0.5052631578950872 0
4846 0.5052631578950875 0.5052631578951225 0
4847 0.5157894736845405 0.5052631578951576 0
4848 0.5263157894739922 0.5052631578951927 0
4849 0.5368421052634438 0.5052631578952278 0
4850 0.5473684210528955 0.5052631578952631 0
4851 0.5578947368423471 0.5052631578952982 0
4852 0.5684210526317984 0.5052631578953335 0
4853 0.5789473684212502 0.5052631578953686 0
4854 0.5894736842107019 0.5052631578954037 0
4855 0.6000000000001532 0.5052631578954387 0
4856 0.610526315789605 0.5052631578954738 0
4857 0.6210526315790565 0.5052631578955091 0
4858 0.6315789473685081 0.5052631578955442 0
4859 0.6421052631579597 0.5052631578955795 0
4860 0.6526315789474113 0.5052631578956146 0
4861 0.6631578947368629 0.5052631578956497 0
4862 0.6736842105263144 0.5052631578956848 0
4863 0.684210526315766 0.5052631578957198 0
4864 0.6947368421052176 0.5052631578957552 0
4865 0.7052631578946694 0.5052631578957902 0
4866 0.7157894736841209 0.5052631578958253 0
4867 0.7263157894735726 0.5052631578958606 0
4868 0.7368421052630241 0.5052631578958957 0
4869 0.7473684210524757 0.5052631578959308 0
4870 0.757894736841927 0.5052631578959659 0
4871 0.7684210526313788 0.5052631578960012 0
4872 0.7789473684208305 0.5052631578960363 0
4873 0.789473684210282 0.5052631578960713 0
4874 0.7999999999997336 0.5052631578961067 0
4875 0.8105263157891849 0.5052631578961417 0
4876 0.8210526315786366 0.5052631578961768 0
4877 0.8315789473680884 0.5052631578962121 0
4878 0.8421052631575396 0.5052631578962472 0
4879 0.8526315789469915 0.5052631578962823 0
4880 0.8631578947364428 0.5052631578963176 0
4881 0.8736842105259034 0.5052631578963527 0
4882 0.8842105263153965 0.5052631578963878 0
4883 0.8947368421049059 0.5052631578964228 0
4884 0.9052631578944154 0.5052631578964579 0
4885 0.9157894736839249 0.5052631578964932 0
4886 0.9263157894734342 0.5052631578965283 0
4887 0.9368421052629435 0.5052631578965636 0
4888 0.947368421052453 0.5052631578965987 0
4889 0.9578947368419624 0.5052631578966338 0
4890 0.9684210526314719 0.5052631578966689 0
4891 0.9789473684209814 0.505263157896704 0
4892 0.9894736842104905 0.5052631578967393 0
4893 0.0105263157894846 0.5157894736829676 0
4894 0.02105263157896933 0.5157894736830015 0
4895 0.03157894736845356 0.515789473683036 0
4896 0.04210526315793676 0.5157894736830702 0
4897 0.05263157894741954 0.5157894736831043 0
4898 0.06315789473690325 0.5157894736831385 0
4899 0.07368421052638914 0.5157894736831727 0
4900 0.08421052631587576 0.5157894736832069 0
4901 0.09473684210536237 0.5157894736832411 0
4902 0.1052631578948489 0.5157894736832753 0
4903 0.1157894736843356 0.5157894736833095 0
4904 0.12631578947382 0.5157894736833437 0
4905 0.1368421052633002 0.5157894736833779 0
4906 0.1473684210527793 0.5157894736834121 0
4907 0.1578947368422584 0.5157894736834463 0
4908 0.1684210526317374 0.5157894736834805 0
4909 0.1789473684212164 0.5157894736835147 0
4910 0.1894736842106955 0.5157894736835489 0
4911 0.2000000000001745 0.5157894736835831 0
4912 0.2105263157896536 0.5157894736836173 0
4913 0.2210526315791325 0.5157894736836515 0
4914 0.2315789473686117 0.5157894736836857 0
4915 0.2421052631580908 0.5157894736837199 0
4916 0.2526315789475697 0.5157894736837541 0
4917 0.2631578947370489 0.5157894736837882 0
4918 0.2736842105265278 0.5157894736838224 0
4919 0.284210526316007 0.5157894736838566 0
4920 0.294736842105486 0.5157894736838908 0
4921 0.3052631578949651 0.5157894736839252 0
4922 0.315789473684444 0.5157894736839592 0
4923 0.3263157894739231 0.5157894736839934 0
4924 0.3368421052634022 0.5157894736840276 0
4925 0.3473684210528813 0.5157894736840618 0
4926 0.3578947368423603 0.5157894736840962 0
4927 0.3684210526318394 0.5157894736841302 0
4928 0.3789473684213183 0.5157894736841644 0
4929 0.3894736842107975 0.5157894736841988 0
4930 0.4000000000002765 0.5157894736842328 0
4931 0.4105263157897556 0.5157894736842672 0
4932 0.4210526315792345 0.5157894736843012 0
4933 0.4315789473687137 0.5157894736843354 0
4934 0.4421052631581927 0.5157894736843698 0
4935 0.4526315789476718 0.5157894736844038 0
4936 0.4631578947371507 0.5157894736844382 0
4937 0.4736842105266299 0.5157894736844721 0
4938 0.484210526316109 0.5157894736845066 0
4939 0.4947368421055864 0.5157894736845405 0
4940 0.5052631578950522 0.5157894736845747 0
4941 0.5157894736845063 0.5157894736846089 0
4942 0.5263157894739593 0.5157894736846431 0
4943 0.5368421052634118 0.5157894736846773 0
4944 0.5473684210528644 0.5157894736847115 0
4945 0.5578947368423169 0.5157894736847457 0
4946 0.5684210526317696 0.5157894736847801 0
4947 0.5789473684212222 0.5157894736848143 0
4948 0.589473684210675 0.5157894736848483 0
4949 0.6000000000001277 0.5157894736848827 0
4950 0.6105263157895802 0.5157894736849169 0
4951 0.6210526315790328 0.5157894736849511 0
4952 0.6315789473684856 0.5157894736849851 0
4953 0.6421052631579381 0.5157894736850195 0
4954 0.6526315789473909 0.5157894736850537 0
4955 0.6631578947368434 0.5157894736850879 0
4956 0.673684210526296 0.5157894736851218 0
4957 0.6842105263157489 0.5157894736851563 0
4958 0.6947368421052014 0.5157894736851902 0
4959 0.7052631578946543 0.5157894736852244 0
4960 0.7157894736841069 0.5157894736852588 0
4961 0.7263157894735595 0.515789473685293 0
4962 0.7368421052630121 0.5157894736853272 0
4963 0.7473684210524646 0.5157894736853614 0
4964 0.7578947368419172 0.5157894736853956 0
4965 0.7684210526313702 0.5157894736854298 0
4966 0.7789473684208225 0.515789473685464 0
4967 0.7894736842102755 0.5157894736854982 0
4968 0.7999999999997278 0.5157894736855324 0
4969 0.8105263157891804 0.5157894736855664 0
4970 0.8210526315786331 0.5157894736856008 0
4971 0.8315789473680859 0.515789473685635 0
4972 0.8421052631575385 0.5157894736856692 0
4973 0.852631578946991 0.5157894736857034 0
4974 0.8631578947364437 0.5157894736857376 0
4975 0.8736842105259052 0.5157894736857718 0
4976 0.8842105263153983 0.515789473685806 0
4977 0.8947368421049077 0.5157894736858402 0
4978 0.9052631578944171 0.5157894736858744 0
4979 0.9157894736839263 0.5157894736859086 0
4980 0.9263157894734353 0.5157894736859427 0
4981 0.9368421052629444 0.5157894736859769 0
4982 0.9473684210524539 0.5157894736860111 0
4983 0.9578947368419632 0.5157894736860453 0
4984 0.9684210526314724 0.5157894736860795 0
4985 0.9789473684209814 0.5157894736861137 0
4986 0.9894736842104908 0.5157894736861479 0
4987 0.01052631578948393 0.5263157894724682 0
4988 0.02105263157896799 0.5263157894725011 0
4989 0.03157894736845155 0.5263157894725344 0
4990 0.04210526315793404 0.5263157894725676 0
4991 0.05263157894741612 0.5263157894726006 0
4992 0.06315789473689915 0.5263157894726339 0
4993 0.07368421052638437 0.526315789472667 0
4994 0.08421052631587035 0.5263157894727001 0
4995 0.09473684210535635 0.5263157894727332 0
4996 0.1052631578948423 0.5263157894727662 0
4997 0.1157894736843283 0.5263157894727996 0
4998 0.126315789473812 0.5263157894728326 0
4999 0.1368421052632915 0.5263157894728657 0
5000 0.1473684210527697 0.5263157894728988 0
5001 0.157894736842248 0.526315789472932 0
5002 0.1684210526317263 0.5263157894729652 0
5003 0.1789473684212045 0.5263157894729983 0
5004 0.1894736842106828 0.5263157894730314 0
5005 0.2000000000001611 0.5263157894730645 0
5006 0.2105263157896394 0.5263157894730978 0
5007 0.2210526315791176 0.5263157894731308 0
5008 0.2315789473685959 0.5263157894731639 0
5009 0.2421052631580742 0.526315789473197 0
5010 0.2526315789475524 0.5263157894732301 0
5011 0.2631578947370307 0.5263157894732634 0
5012 0.2736842105265089 0.5263157894732965 0
5013 0.2842105263159872 0.5263157894733296 0
5014 0.2947368421054655 0.5263157894733627 0
5015 0.3052631578949437 0.5263157894733957 0
5016 0.315789473684422 0.5263157894734291 0
5017 0.3263157894739003 0.5263157894734621 0
5018 0.3368421052633785 0.5263157894734952 0
5019 0.3473684210528569 0.5263157894735285 0
5020 0.3578947368423351 0.5263157894735616 0
5021 0.3684210526318134 0.5263157894735946 0
5022 0.3789473684212917 0.5263157894736278 0
5023 0.3894736842107699 0.5263157894736611 0
5024 0.4000000000002482 0.526315789473694 0
5025 0.4105263157897264 0.5263157894737273 0
5026 0.4210526315792048 0.5263157894737603 0
5027 0.431578947368683 0.5263157894737936 0
5028 0.4421052631581612 0.5263157894738267 0
5029 0.4526315789476396 0.5263157894738598 0
5030 0.4631578947371177 0.5263157894738929 0
5031 0.473684210526596 0.526315789473926 0
5032 0.4842105263160743 0.5263157894739593 0
5033 0.4947368421055511 0.5263157894739922 0
5034 0.5052631578950171 0.5263157894740255 0
5035 0.5157894736844721 0.5263157894740585 0
5036 0.526315789473926 0.5263157894740916 0
5037 0.5368421052633796 0.5263157894741249 0
5038 0.5473684210528336 0.526315789474158 0
5039 0.5578947368422872 0.5263157894741911 0
5040 0.5684210526317407 0.5263157894742244 0
5041 0.5789473684211947 0.5263157894742573 0
5042 0.5894736842106482 0.5263157894742906 0
5043 0.6000000000001021 0.5263157894743237 0
5044 0.6105263157895557 0.5263157894743568 0
5045 0.6210526315790093 0.5263157894743898 0
5046 0.6315789473684632 0.5263157894744229 0
5047 0.6421052631579168 0.5263157894744562 0
5048 0.6526315789473704 0.5263157894744893 0
5049 0.6631578947368243 0.5263157894745224 0
5050 0.6736842105262778 0.5263157894745557 0
5051 0.6842105263157318 0.5263157894745886 0
5052 0.6947368421051854 0.5263157894746219 0
5053 0.705263157894639 0.526315789474655 0
5054 0.7157894736840927 0.526315789474688 0
5055 0.7263157894735466 0.5263157894747214 0
5056 0.7368421052630003 0.5263157894747544 0
5057 0.7473684210524539 0.5263157894747875 0
5058 0.7578947368419074 0.5263157894748206 0
5059 0.7684210526313613 0.5263157894748539 0
5060 0.7789473684208149 0.526315789474887 0
5061 0.7894736842102689 0.5263157894749201 0
5062 0.7999999999997225 0.5263157894749532 0
5063 0.810526315789176 0.5263157894749865 0
5064 0.8210526315786297 0.5263157894750196 0
5065 0.8315789473680835 0.5263157894750526 0
5066 0.8421052631575372 0.5263157894750857 0
5067 0.8526315789469908 0.5263157894751188 0
5068 0.8631578947364446 0.5263157894751519 0
5069 0.8736842105259069 0.5263157894751852 0
5070 0.8842105263154003 0.5263157894752183 0
5071 0.8947368421049094 0.5263157894752514 0
5072 0.9052631578944185 0.5263157894752845 0
5073 0.9157894736839276 0.5263157894753178 0
5074 0.9263157894734366 0.5263157894753508 0
5075 0.9368421052629458 0.5263157894753839 0
5076 0.9473684210524548 0.526315789475417 0
5077 0.9578947368419639 0.5263157894754501 0
5078 0.9684210526314728 0.5263157894754834 0
5079 0.9789473684209818 0.5263157894755165 0
5080 0.989473684210491 0.5263157894755496 0
5081 0.01052631578948326 0.5368421052619685 0
5082 0.02105263157896665 0.5368421052620005 0
5083 0.03157894736844952 0.5368421052620325 0
5084 0.04210526315793132 0.5368421052620647 0
5085 0.0526315789474127 0.5368421052620966 0
5086 0.06315789473689504 0.5368421052621286 0
5087 0.07368421052637962 0.5368421052621608 0
5088 0.08421052631586497 0.536842105262193 0
5089 0.09473684210535033 0.5368421052622248 0
5090 0.1052631578948357 0.536842105262257 0
5091 0.115789473684321 0.5368421052622891 0
5092 0.1263157894738041 0.5368421052623213 0
5093 0.1368421052632828 0.5368421052623533 0
5094 0.1473684210527603 0.5368421052623853 0
5095 0.1578947368422378 0.5368421052624173 0
5096 0.1684210526317153 0.5368421052624495 0
5097 0.1789473684211927 0.5368421052624814 0
5098 0.1894736842106702 0.5368421052625136 0
5099 0.2000000000001477 0.5368421052625456 0
5100 0.2105263157896252 0.5368421052625778 0
5101 0.2210526315791026 0.5368421052626098 0
5102 0.2315789473685801 0.536842105262642 0
5103 0.2421052631580576 0.536842105262674 0
5104 0.2526315789475351 0.5368421052627061 0
5105 0.2631578947370126 0.5368421052627383 0
5106 0.2736842105264901 0.5368421052627703 0
5107 0.2842105263159675 0.5368421052628023 0
5108 0.294736842105445 0.5368421052628345 0
5109 0.3052631578949225 0.5368421052628665 0
5110 0.3157894736843999 0.5368421052628987 0
5111 0.3263157894738774 0.5368421052629306 0
5112 0.336842105263355 0.5368421052629628 0
5113 0.3473684210528324 0.5368421052629948 0
5114 0.3578947368423099 0.536842105263027 0
5115 0.3684210526317874 0.536842105263059 0
5116 0.3789473684212648 0.536842105263091 0
5117 0.3894736842107424 0.5368421052631231 0
5118 0.4000000000002198 0.5368421052631551 0
5119 0.4105263157896972 0.5368421052631873 0
5120 0.4210526315791748 0.5368421052632193 0
5121 0.4315789473686524 0.5368421052632513 0
5122 0.4421052631581297 0.5368421052632835 0
5123 0.4526315789476071 0.5368421052633154 0
5124 0.4631578947370847 0.5368421052633476 0
5125 0.4736842105265622 0.5368421052633796 0
5126 0.4842105263160397 0.5368421052634116 0
5127 0.4947368421055158 0.536842105263444 0
5128 0.5052631578949818 0.536842105263476 0
5129 0.5157894736844379 0.536842105263508 0
5130 0.5263157894738929 0.5368421052635401 0
5131 0.5368421052633476 0.5368421052635721 0
5132 0.5473684210528025 0.5368421052636043 0
5133 0.557894736842257 0.5368421052636363 0
5134 0.5684210526317118 0.5368421052636683 0
5135 0.5789473684211667 0.5368421052637005 0
5136 0.5894736842106215 0.5368421052637324 0
5137 0.6000000000000764 0.5368421052637646 0
5138 0.6105263157895309 0.5368421052637966 0
5139 0.6210526315789857 0.5368421052638286 0
5140 0.6315789473684406 0.5368421052638608 0
5141 0.6421052631578951 0.536842105263893 0
5142 0.6526315789473502 0.536842105263925 0
5143 0.6631578947368048 0.5368421052639569 0
5144 0.6736842105262596 0.5368421052639891 0
5145 0.6842105263157144 0.5368421052640211 0
5146 0.6947368421051692 0.5368421052640533 0
5147 0.7052631578946241 0.5368421052640853 0
5148 0.7157894736840787 0.5368421052641175 0
5149 0.7263157894735335 0.5368421052641497 0
5150 0.7368421052629883 0.5368421052641816 0
5151 0.7473684210524428 0.5368421052642136 0
5152 0.7578947368418977 0.5368421052642458 0
5153 0.7684210526313526 0.5368421052642778 0
5154 0.7789473684208074 0.53684210526431 0
5155 0.7894736842102622 0.536842105264342 0
5156 0.7999999999997167 0.5368421052643739 0
5157 0.8105263157891716 0.5368421052644061 0
5158 0.8210526315786264 0.5368421052644383 0
5159 0.831578947368081 0.5368421052644703 0
5160 0.8421052631575359 0.5368421052645023 0
5161 0.8526315789469906 0.5368421052645345 0
5162 0.8631578947364454 0.5368421052645664 0
5163 0.8736842105259083 0.5368421052645986 0
5164 0.8842105263154021 0.5368421052646306 0
5165 0.8947368421049112 0.5368421052646626 0
5166 0.9052631578944202 0.5368421052646948 0
5167 0.9157894736839289 0.536842105264727 0
5168 0.9263157894734377 0.536842105264759 0
5169 0.9368421052629468 0.5368421052647909 0
5170 0.9473684210524557 0.5368421052648231 0
5171 0.9578947368419646 0.5368421052648551 0
5172 0.9684210526314733 0.5368421052648873 0
5173 0.9789473684209823 0.5368421052649193 0
5174 0.989473684210491 0.5368421052649512 0
5175 0.01052631578948258 0.5473684210514689 0
5176 0.02105263157896531 0.5473684210514997 0
5177 0.03157894736844753 0.5473684210515308 0
5178 0.0421052631579286 0.5473684210515617 0
5179 0.05263157894740926 0.5473684210515928 0
5180 0.06315789473689093 0.5473684210516239 0
5181 0.07368421052637487 0.5473684210516547 0
5182 0.08421052631585958 0.5473684210516858 0
5183 0.0947368421053443 0.5473684210517169 0
5184 0.105263157894829 0.547368421051748 0
5185 0.1157894736843137 0.5473684210517789 0
5186 0.1263157894737961 0.5473684210518099 0
5187 0.136842105263274 0.5473684210518408 0
5188 0.1473684210527507 0.5473684210518719 0
5189 0.1578947368422275 0.547368421051903 0
5190 0.1684210526317042 0.5473684210519341 0
5191 0.1789473684211808 0.5473684210519649 0
5192 0.1894736842106576 0.547368421051996 0
5193 0.2000000000001342 0.5473684210520271 0
5194 0.210526315789611 0.547368421052058 0
5195 0.2210526315790876 0.547368421052089 0
5196 0.2315789473685643 0.5473684210521201 0
5197 0.2421052631580411 0.5473684210521512 0
5198 0.2526315789475178 0.5473684210521821 0
5199 0.2631578947369945 0.5473684210522132 0
5200 0.2736842105264711 0.5473684210522443 0
5201 0.2842105263159478 0.5473684210522751 0
5202 0.2947368421054245 0.5473684210523062 0
5203 0.3052631578949012 0.5473684210523371 0
5204 0.3157894736843779 0.5473684210523682 0
5205 0.3263157894738546 0.5473684210523992 0
5206 0.3368421052633314 0.5473684210524303 0
5207 0.347368421052808 0.5473684210524612 0
5208 0.3578947368422847 0.5473684210524923 0
5209 0.3684210526317614 0.5473684210525234 0
5210 0.3789473684212382 0.5473684210525542 0
5211 0.3894736842107148 0.5473684210525853 0
5212 0.4000000000001916 0.5473684210526164 0
5213 0.4105263157896681 0.5473684210526475 0
5214 0.4210526315791448 0.5473684210526784 0
5215 0.4315789473686216 0.5473684210527094 0
5216 0.4421052631580983 0.5473684210527405 0
5217 0.4526315789475749 0.5473684210527714 0
5218 0.4631578947370516 0.5473684210528025 0
5219 0.4736842105265284 0.5473684210528333 0
5220 0.4842105263160051 0.5473684210528642 0
5221 0.4947368421054805 0.5473684210528953 0
5222 0.5052631578949467 0.5473684210529264 0
5223 0.5157894736844038 0.5473684210529575 0
5224 0.5263157894738598 0.5473684210529886 0
5225 0.5368421052633157 0.5473684210530194 0
5226 0.5473684210527714 0.5473684210530505 0
5227 0.5578947368422272 0.5473684210530816 0
5228 0.568421052631683 0.5473684210531125 0
5229 0.5789473684211387 0.5473684210531435 0
5230 0.5894736842105947 0.5473684210531746 0
5231 0.6000000000000506 0.5473684210532057 0
5232 0.6105263157895064 0.5473684210532366 0
5233 0.6210526315789622 0.5473684210532674 0
5234 0.6315789473684179 0.5473684210532985 0
5235 0.6421052631578738 0.5473684210533296 0
5236 0.6526315789473298 0.5473684210533607 0
5237 0.6631578947367857 0.5473684210533918 0
5238 0.6736842105262414 0.5473684210534226 0
5239 0.6842105263156971 0.5473684210534537 0
5240 0.694736842105153 0.5473684210534846 0
5241 0.705263157894609 0.5473684210535157 0
5242 0.7157894736840648 0.5473684210535468 0
5243 0.7263157894735206 0.5473684210535776 0
5244 0.7368421052629763 0.5473684210536087 0
5245 0.7473684210524322 0.5473684210536398 0
5246 0.7578947368418879 0.5473684210536707 0
5247 0.768421052631344 0.5473684210537018 0
5248 0.7789473684207998 0.5473684210537328 0
5249 0.7894736842102555 0.5473684210537639 0
5250 0.7999999999997114 0.5473684210537948 0
5251 0.8105263157891671 0.5473684210538259 0
5252 0.8210526315786228 0.547368421053857 0
5253 0.8315789473680788 0.5473684210538878 0
5254 0.8421052631575345 0.5473684210539189 0
5255 0.8526315789469902 0.54736842105395 0
5256 0.8631578947364463 0.5473684210539809 0
5257 0.8736842105259101 0.547368421054012 0
5258 0.8842105263154041 0.547368421054043 0
5259 0.894736842104913 0.5473684210540739 0
5260 0.9052631578944216 0.547368421054105 0
5261 0.9157894736839303 0.5473684210541361 0
5262 0.9263157894734388 0.5473684210541672 0
5263 0.9368421052629474 0.547368421054198 0
5264 0.9473684210524564 0.5473684210542289 0
5265 0.9578947368419652 0.54736842105426 0
5266 0.9684210526314738 0.5473684210542911 0
5267 0.9789473684209826 0.5473684210543222 0
5268 0.9894736842104914 0.5473684210543532 0
5269 0.01052631578948192 0.5578947368409694 0
5270 0.02105263157896397 0.557894736840999 0
5271 0.0315789473684455 0.5578947368410292 0
5272 0.04210526315792588 0.5578947368410588 0
5273 0.05263157894740585 0.5578947368410891 0
5274 0.06315789473688679 0.5578947368411188 0
5275 0.0736842105263701 0.5578947368411488 0
5276 0.0842105263158542 0.557894736841179 0
5277 0.09473684210533828 0.5578947368412087 0
5278 0.1052631578948223 0.5578947368412387 0
5279 0.1157894736843064 0.5578947368412687 0
5280 0.1263157894737881 0.5578947368412985 0
5281 0.1368421052632654 0.5578947368413284 0
5282 0.1473684210527412 0.5578947368413586 0
5283 0.1578947368422172 0.5578947368413886 0
5284 0.1684210526316931 0.5578947368414185 0
5285 0.178947368421169 0.5578947368414483 0
5286 0.1894736842106449 0.5578947368414783 0
5287 0.2000000000001208 0.5578947368415083 0
5288 0.2105263157895967 0.5578947368415382 0
5289 0.2210526315790726 0.5578947368415682 0
5290 0.2315789473685485 0.5578947368415982 0
5291 0.2421052631580246 0.5578947368416282 0
5292 0.2526315789475004 0.5578947368416581 0
5293 0.2631578947369763 0.5578947368416879 0
5294 0.2736842105264522 0.5578947368417181 0
5295 0.2842105263159281 0.5578947368417478 0
5296 0.294736842105404 0.5578947368417778 0
5297 0.30526315789488 0.5578947368418078 0
5298 0.3157894736843558 0.5578947368418378 0
5299 0.3263157894738318 0.5578947368418677 0
5300 0.3368421052633077 0.5578947368418977 0
5301 0.3473684210527836 0.5578947368419276 0
5302 0.3578947368422596 0.5578947368419575 0
5303 0.3684210526317355 0.5578947368419876 0
5304 0.3789473684212113 0.5578947368420174 0
5305 0.3894736842106871 0.5578947368420474 0
5306 0.4000000000001632 0.5578947368420774 0
5307 0.410526315789639 0.5578947368421073 0
5308 0.421052631579115 0.5578947368421373 0
5309 0.4315789473685909 0.5578947368421673 0
5310 0.4421052631580668 0.5578947368421973 0
5311 0.4526315789475427 0.5578947368422271 0
5312 0.4631578947370186 0.557894736842257 0
5313 0.4736842105264946 0.5578947368422872 0
5314 0.4842105263159705 0.5578947368423171 0
5315 0.4947368421054452 0.5578947368423469 0
5316 0.5052631578949116 0.5578947368423769 0
5317 0.5157894736843696 0.5578947368424069 0
5318 0.5263157894738265 0.5578947368424368 0
5319 0.5368421052632835 0.5578947368424668 0
5320 0.5473684210527403 0.5578947368424968 0
5321 0.5578947368421973 0.5578947368425266 0
5322 0.5684210526316541 0.5578947368425567 0
5323 0.5789473684211112 0.5578947368425865 0
5324 0.5894736842105678 0.5578947368426167 0
5325 0.6000000000000248 0.5578947368426465 0
5326 0.6105263157894816 0.5578947368426764 0
5327 0.6210526315789386 0.5578947368427064 0
5328 0.6315789473683955 0.5578947368427364 0
5329 0.6421052631578524 0.5578947368427664 0
5330 0.6526315789473094 0.5578947368427963 0
5331 0.6631578947367661 0.5578947368428263 0
5332 0.6736842105262232 0.5578947368428561 0
5333 0.6842105263156798 0.5578947368428863 0
5334 0.6947368421051368 0.557894736842916 0
5335 0.7052631578945939 0.557894736842946 0
5336 0.7157894736840505 0.557894736842976 0
5337 0.7263157894735075 0.5578947368430059 0
5338 0.7368421052629643 0.5578947368430359 0
5339 0.7473684210524213 0.5578947368430659 0
5340 0.7578947368418781 0.5578947368430959 0
5341 0.7684210526313351 0.5578947368431258 0
5342 0.7789473684207918 0.5578947368431558 0
5343 0.7894736842102489 0.5578947368431856 0
5344 0.7999999999997056 0.5578947368432158 0
5345 0.8105263157891627 0.5578947368432455 0
5346 0.8210526315786195 0.5578947368432757 0
5347 0.8315789473680764 0.5578947368433055 0
5348 0.8421052631575332 0.5578947368433355 0
5349 0.8526315789469902 0.5578947368433654 0
5350 0.863157894736447 0.5578947368433954 0
5351 0.8736842105259118 0.5578947368434254 0
5352 0.8842105263154059 0.5578947368434551 0
5353 0.8947368421049143 0.5578947368434851 0
5354 0.9052631578944231 0.5578947368435151 0
5355 0.9157894736839316 0.5578947368435453 0
5356 0.9263157894734402 0.557894736843575 0
5357 0.9368421052629489 0.557894736843605 0
5358 0.9473684210524574 0.557894736843635 0
5359 0.9578947368419659 0.557894736843665 0
5360 0.9684210526314745 0.5578947368436949 0
5361 0.9789473684209828 0.5578947368437249 0
5362 0.9894736842104914 0.5578947368437549 0
5363 0.01052631578948125 0.5684210526304695 0
5364 0.02105263157896262 0.5684210526304984 0
5365 0.03157894736844347 0.5684210526305274 0
5366 0.04210526315792316 0.5684210526305563 0
5367 0.05263157894740242 0.5684210526305852 0
5368 0.06315789473688269 0.5684210526306139 0
5369 0.07368421052636533 0.5684210526306429 0
5370 0.08421052631584881 0.5684210526306718 0
5371 0.09473684210533226 0.5684210526307006 0
5372 0.1052631578948157 0.5684210526307296 0
5373 0.1157894736842992 0.5684210526307584 0
5374 0.1263157894737802 0.5684210526307873 0
5375 0.1368421052632566 0.5684210526308163 0
5376 0.1473684210527318 0.568421052630845 0
5377 0.1578947368422069 0.5684210526308741 0
5378 0.168421052631682 0.5684210526309029 0
5379 0.1789473684211571 0.5684210526309318 0
5380 0.1894736842106323 0.5684210526309607 0
5381 0.2000000000001074 0.5684210526309899 0
5382 0.2105263157895825 0.5684210526310184 0
5383 0.2210526315790576 0.5684210526310473 0
5384 0.2315789473685328 0.5684210526310763 0
5385 0.242105263158008 0.568421052631105 0
5386 0.252631578947483 0.5684210526311341 0
5387 0.2631578947369582 0.5684210526311629 0
5388 0.2736842105264332 0.5684210526311918 0
5389 0.2842105263159084 0.5684210526312207 0
5390 0.2947368421053835 0.5684210526312495 0
5391 0.3052631578948587 0.5684210526312784 0
5392 0.3157894736843337 0.5684210526313073 0
5393 0.3263157894738089 0.5684210526313364 0
5394 0.3368421052632841 0.5684210526313652 0
5395 0.3473684210527592 0.5684210526313941 0
5396 0.3578947368422343 0.568421052631423 0
5397 0.3684210526317095 0.5684210526314519 0
5398 0.3789473684211846 0.5684210526314807 0
5399 0.3894736842106596 0.5684210526315095 0
5400 0.4000000000001347 0.5684210526315385 0
5401 0.4105263157896099 0.5684210526315675 0
5402 0.4210526315790851 0.5684210526315964 0
5403 0.4315789473685602 0.5684210526316251 0
5404 0.4421052631580353 0.5684210526316541 0
5405 0.4526315789475105 0.5684210526316829 0
5406 0.4631578947369855 0.5684210526317118 0
5407 0.4736842105264607 0.5684210526317407 0
5408 0.4842105263159358 0.5684210526317696 0
5409 0.4947368421054099 0.5684210526317987 0
5410 0.5052631578948765 0.5684210526318275 0
5411 0.5157894736843354 0.5684210526318564 0
5412 0.5263157894737936 0.5684210526318852 0
5413 0.5368421052632513 0.5684210526319141 0
5414 0.5473684210527092 0.5684210526319432 0
5415 0.5578947368421673 0.5684210526319718 0
5416 0.5684210526316252 0.5684210526320009 0
5417 0.5789473684210832 0.5684210526320298 0
5418 0.5894736842105411 0.5684210526320587 0
5419 0.5999999999999991 0.5684210526320875 0
5420 0.6105263157894572 0.5684210526321164 0
5421 0.6210526315789151 0.5684210526321453 0
5422 0.6315789473683731 0.5684210526321741 0
5423 0.6421052631578307 0.568421052632203 0
5424 0.652631578947289 0.5684210526322321 0
5425 0.6631578947367468 0.5684210526322607 0
5426 0.6736842105262048 0.5684210526322898 0
5427 0.6842105263156629 0.5684210526323187 0
5428 0.6947368421051205 0.5684210526323475 0
5429 0.7052631578945788 0.5684210526323764 0
5430 0.7157894736840368 0.5684210526324053 0
5431 0.7263157894734946 0.5684210526324341 0
5432 0.7368421052629526 0.5684210526324632 0
5433 0.7473684210524104 0.5684210526324921 0
5434 0.7578947368418684 0.568421052632521 0
5435 0.7684210526313264 0.5684210526325498 0
5436 0.7789473684207843 0.5684210526325787 0
5437 0.7894736842102422 0.5684210526326076 0
5438 0.7999999999997003 0.5684210526326364 0
5439 0.810526315789158 0.5684210526326653 0
5440 0.821052631578616 0.5684210526326942 0
5441 0.8315789473680741 0.568421052632723 0
5442 0.8421052631575319 0.5684210526327521 0
5443 0.8526315789469897 0.5684210526327808 0
5444 0.8631578947364477 0.5684210526328098 0
5445 0.8736842105259136 0.5684210526328387 0
5446 0.8842105263154076 0.5684210526328676 0
5447 0.894736842104916 0.5684210526328966 0
5448 0.9052631578944246 0.5684210526329255 0
5449 0.9157894736839329 0.5684210526329544 0
5450 0.9263157894734415 0.5684210526329833 0
5451 0.9368421052629498 0.5684210526330121 0
5452 0.947368421052458 0.568421052633041 0
5453 0.9578947368419666 0.5684210526330699 0
5454 0.968421052631475 0.5684210526330987 0
5455 0.9789473684209832 0.5684210526331276 0
5456 0.9894736842104916 0.5684210526331565 0
5457 0.01052631578948057 0.5789473684199701 0
5458 0.02105263157896128 0.5789473684199978 0
5459 0.03157894736844147 0.5789473684200258 0
5460 0.04210526315792044 0.5789473684200533 0
5461 0.05263157894739899 0.5789473684200813 0
5462 0.06315789473687855 0.5789473684201091 0
5463 0.07368421052636061 0.5789473684201368 0
5464 0.08421052631584343 0.5789473684201648 0
5465 0.09473684210532624 0.5789473684201923 0
5466 0.105263157894809 0.5789473684202203 0
5467 0.1157894736842918 0.5789473684202484 0
5468 0.1263157894737723 0.5789473684202759 0
5469 0.1368421052632479 0.578947368420304 0
5470 0.1473684210527222 0.5789473684203316 0
5471 0.1578947368421966 0.5789473684203593 0
5472 0.168421052631671 0.5789473684203873 0
5473 0.1789473684211453 0.5789473684204153 0
5474 0.1894736842106197 0.5789473684204429 0
5475 0.2000000000000939 0.5789473684204708 0
5476 0.2105263157895683 0.5789473684204988 0
5477 0.2210526315790426 0.5789473684205265 0
5478 0.231578947368517 0.5789473684205545 0
5479 0.2421052631579914 0.5789473684205824 0
5480 0.2526315789474657 0.5789473684206102 0
5481 0.2631578947369401 0.578947368420638 0
5482 0.2736842105264143 0.5789473684206657 0
5483 0.2842105263158887 0.5789473684206935 0
5484 0.2947368421053631 0.5789473684207213 0
5485 0.3052631578948374 0.5789473684207492 0
5486 0.3157894736843117 0.578947368420777 0
5487 0.3263157894737861 0.578947368420805 0
5488 0.3368421052632604 0.5789473684208327 0
5489 0.3473684210527347 0.5789473684208607 0
5490 0.3578947368422092 0.5789473684208885 0
5491 0.3684210526316834 0.5789473684209162 0
5492 0.3789473684211578 0.5789473684209441 0
5493 0.3894736842106321 0.5789473684209719 0
5494 0.4000000000001065 0.5789473684209998 0
5495 0.4105263157895808 0.5789473684210275 0
5496 0.4210526315790551 0.5789473684210555 0
5497 0.4315789473685296 0.5789473684210832 0
5498 0.4421052631580038 0.5789473684211112 0
5499 0.4526315789474782 0.5789473684211389 0
5500 0.4631578947369525 0.5789473684211667 0
5501 0.473684210526427 0.5789473684211944 0
5502 0.4842105263159012 0.5789473684212222 0
5503 0.4947368421053746 0.5789473684212502 0
5504 0.5052631578948414 0.5789473684212781 0
5505 0.5157894736843012 0.5789473684213059 0
5506 0.5263157894737603 0.5789473684213337 0
5507 0.5368421052632193 0.5789473684213616 0
5508 0.5473684210526784 0.5789473684213894 0
5509 0.5578947368421373 0.5789473684214171 0
5510 0.5684210526315964 0.5789473684214451 0
5511 0.5789473684210552 0.5789473684214729 0
5512 0.5894736842105145 0.5789473684215006 0
5513 0.5999999999999733 0.5789473684215286 0
5514 0.6105263157894323 0.5789473684215564 0
5515 0.6210526315788913 0.5789473684215841 0
5516 0.6315789473683504 0.5789473684216121 0
5517 0.6421052631578094 0.5789473684216399 0
5518 0.6526315789472685 0.5789473684216676 0
5519 0.6631578947367275 0.5789473684216956 0
5520 0.6736842105261863 0.5789473684217233 0
5521 0.6842105263156456 0.5789473684217511 0
5522 0.6947368421051046 0.5789473684217791 0
5523 0.7052631578945637 0.5789473684218068 0
5524 0.7157894736840226 0.5789473684218346 0
5525 0.7263157894734815 0.5789473684218626 0
5526 0.7368421052629406 0.5789473684218903 0
5527 0.7473684210523998 0.5789473684219181 0
5528 0.7578947368418586 0.5789473684219461 0
5529 0.7684210526313178 0.5789473684219738 0
5530 0.7789473684207767 0.5789473684220016 0
5531 0.7894736842102356 0.5789473684220295 0
5532 0.7999999999996945 0.5789473684220573 0
5533 0.8105263157891536 0.5789473684220851 0
5534 0.8210526315786126 0.578947368422113 0
5535 0.8315789473680717 0.5789473684221408 0
5536 0.8421052631575305 0.5789473684221685 0
5537 0.8526315789469897 0.5789473684221965 0
5538 0.8631578947364485 0.5789473684222243 0
5539 0.8736842105259153 0.578947368422252 0
5540 0.8842105263154096 0.57894736842228 0
5541 0.894736842104918 0.578947368422308 0
5542 0.9052631578944259 0.5789473684223355 0
5543 0.9157894736839343 0.5789473684223635 0
5544 0.9263157894734426 0.5789473684223913 0
5545 0.9368421052629505 0.578947368422419 0
5546 0.9473684210524588 0.578947368422447 0
5547 0.9578947368419672 0.5789473684224747 0
5548 0.9684210526314754 0.5789473684225025 0
5549 0.9789473684209836 0.5789473684225305 0
5550 0.9894736842104919 0.5789473684225582 0
5551 0.0105263157894799 0.5894736842094704 0
5552 0.02105263157895994 0.5894736842094973 0
5553 0.03157894736843945 0.589473684209524 0
5554 0.04210526315791772 0.5894736842095508 0
5555 0.05263157894739556 0.5894736842095774 0
5556 0.06315789473687444 0.5894736842096041 0
5557 0.07368421052635583 0.589473684209631 0
5558 0.08421052631583804 0.5894736842096576 0
5559 0.09473684210532021 0.5894736842096845 0
5560 0.1052631578948024 0.5894736842097112 0
5561 0.1157894736842846 0.5894736842097382 0
5562 0.1263157894737643 0.5894736842097648 0
5563 0.1368421052632392 0.5894736842097915 0
5564 0.1473684210527128 0.5894736842098184 0
5565 0.1578947368421863 0.589473684209845 0
5566 0.1684210526316599 0.5894736842098719 0
5567 0.1789473684211334 0.5894736842098985 0
5568 0.189473684210607 0.5894736842099256 0
5569 0.2000000000000806 0.5894736842099521 0
5570 0.2105263157895541 0.5894736842099791 0
5571 0.2210526315790277 0.5894736842100058 0
5572 0.2315789473685012 0.5894736842100327 0
5573 0.2421052631579748 0.5894736842100594 0
5574 0.2526315789474483 0.5894736842100859 0
5575 0.2631578947369219 0.5894736842101128 0
5576 0.2736842105263955 0.5894736842101395 0
5577 0.2842105263158691 0.5894736842101665 0
5578 0.2947368421053426 0.589473684210193 0
5579 0.3052631578948162 0.5894736842102201 0
5580 0.3157894736842897 0.5894736842102467 0
5581 0.3263157894737633 0.5894736842102736 0
5582 0.3368421052632369 0.5894736842103002 0
5583 0.3473684210527103 0.5894736842103269 0
5584 0.357894736842184 0.5894736842103537 0
5585 0.3684210526316575 0.5894736842103806 0
5586 0.378947368421131 0.5894736842104074 0
5587 0.3894736842106045 0.5894736842104341 0
5588 0.4000000000000781 0.5894736842104609 0
5589 0.4105263157895517 0.5894736842104875 0
5590 0.4210526315790253 0.5894736842105145 0
5591 0.4315789473684989 0.589473684210541 0
5592 0.4421052631579724 0.5894736842105678 0
5593 0.4526315789474459 0.5894736842105947 0
5594 0.4631578947369195 0.5894736842106215 0
5595 0.4736842105263931 0.5894736842106482 0
5596 0.4842105263158666 0.5894736842106749 0
5597 0.4947368421053394 0.5894736842107017 0
5598 0.5052631578948061 0.5894736842107285 0
5599 0.515789473684267 0.5894736842107552 0
5600 0.5263157894737273 0.5894736842107821 0
5601 0.5368421052631873 0.5894736842108089 0
5602 0.5473684210526473 0.5894736842108356 0
5603 0.5578947368421073 0.5894736842108624 0
5604 0.5684210526315675 0.5894736842108891 0
5605 0.5789473684210277 0.5894736842109159 0
5606 0.5894736842104876 0.5894736842109428 0
5607 0.5999999999999476 0.5894736842109695 0
5608 0.6105263157894079 0.5894736842109963 0
5609 0.6210526315788678 0.589473684211023 0
5610 0.6315789473683278 0.5894736842110498 0
5611 0.642105263157788 0.5894736842110765 0
5612 0.6526315789472481 0.5894736842111034 0
5613 0.6631578947367079 0.5894736842111302 0
5614 0.6736842105261681 0.5894736842111569 0
5615 0.6842105263156283 0.5894736842111835 0
5616 0.6947368421050883 0.5894736842112104 0
5617 0.7052631578945486 0.5894736842112372 0
5618 0.7157894736840088 0.5894736842112639 0
5619 0.7263157894734686 0.5894736842112908 0
5620 0.7368421052629288 0.5894736842113174 0
5621 0.7473684210523887 0.5894736842113443 0
5622 0.7578947368418488 0.5894736842113709 0
5623 0.7684210526313089 0.5894736842113978 0
5624 0.7789473684207689 0.5894736842114247 0
5625 0.7894736842102289 0.5894736842114513 0
5626 0.799999999999689 0.5894736842114782 0
5627 0.8105263157891491 0.5894736842115048 0
5628 0.8210526315786091 0.5894736842115317 0
5629 0.8315789473680693 0.5894736842115585 0
5630 0.8421052631575294 0.5894736842115852 0
5631 0.8526315789469894 0.5894736842116121 0
5632 0.8631578947364494 0.5894736842116387 0
5633 0.8736842105259168 0.5894736842116656 0
5634 0.8842105263154114 0.5894736842116922 0
5635 0.8947368421049197 0.5894736842117191 0
5636 0.9052631578944277 0.589473684211746 0
5637 0.9157894736839356 0.5894736842117725 0
5638 0.9263157894734437 0.5894736842117992 0
5639 0.9368421052629518 0.5894736842118261 0
5640 0.9473684210524598 0.589473684211853 0
5641 0.9578947368419679 0.5894736842118796 0
5642 0.9684210526314759 0.5894736842119065 0
5643 0.978947368420984 0.5894736842119331 0
5644 0.9894736842104921 0.58947368421196 0
5645 0.01052631578947923 0.5999999999989708 0
5646 0.02105263157895861 0.5999999999989966 0
5647 0.03157894736843742 0.5999999999990222 0
5648 0.042105263157915 0.5999999999990479 0
5649 0.05263157894739215 0.5999999999990736 0
5650 0.06315789473687033 0.5999999999990994 0
5651 0.07368421052635106 0.5999999999991251 0
5652 0.08421052631583266 0.5999999999991507 0
5653 0.09473684210531419 0.5999999999991764 0
5654 0.1052631578947957 0.5999999999992022 0
5655 0.1157894736842773 0.5999999999992279 0
5656 0.1263157894737563 0.5999999999992537 0
5657 0.1368421052632305 0.5999999999992792 0
5658 0.1473684210527032 0.5999999999993052 0
5659 0.157894736842176 0.5999999999993308 0
5660 0.1684210526316488 0.5999999999993565 0
5661 0.1789473684211216 0.599999999999382 0
5662 0.1894736842105944 0.5999999999994078 0
5663 0.2000000000000671 0.5999999999994337 0
5664 0.2105263157895399 0.5999999999994592 0
5665 0.2210526315790126 0.5999999999994851 0
5666 0.2315789473684854 0.5999999999995106 0
5667 0.2421052631579583 0.5999999999995365 0
5668 0.2526315789474309 0.5999999999995621 0
5669 0.2631578947369038 0.5999999999995879 0
5670 0.2736842105263765 0.5999999999996134 0
5671 0.2842105263158493 0.5999999999996394 0
5672 0.294736842105322 0.5999999999996649 0
5673 0.3052631578947949 0.5999999999996904 0
5674 0.3157894736842675 0.5999999999997163 0
5675 0.3263157894737404 0.599999999999742 0
5676 0.3368421052632132 0.5999999999997677 0
5677 0.3473684210526859 0.5999999999997935 0
5678 0.3578947368421588 0.5999999999998192 0
5679 0.3684210526316316 0.5999999999998449 0
5680 0.3789473684211043 0.5999999999998705 0
5681 0.389473684210577 0.5999999999998963 0
5682 0.4000000000000498 0.5999999999999222 0
5683 0.4105263157895226 0.5999999999999477 0
5684 0.4210526315789953 0.5999999999999733 0
5685 0.4315789473684681 0.599999999999999 0
5686 0.4421052631579409 0.6000000000000248 0
5687 0.4526315789474137 0.6000000000000505 0
5688 0.4631578947368864 0.6000000000000761 0
5689 0.4736842105263592 0.6000000000001019 0
5690 0.4842105263158321 0.6000000000001278 0
5691 0.4947368421053041 0.6000000000001534 0
5692 0.5052631578947711 0.6000000000001792 0
5693 0.5157894736842328 0.6000000000002049 0
5694 0.5263157894736942 0.6000000000002305 0
5695 0.5368421052631551 0.6000000000002562 0
5696 0.5473684210526164 0.600000000000282 0
5697 0.5578947368420774 0.6000000000003077 0
5698 0.5684210526315386 0.6000000000003333 0
5699 0.5789473684209997 0.600000000000359 0
5700 0.5894736842104608 0.6000000000003848 0
5701 0.5999999999999218 0.6000000000004105 0
5702 0.610526315789383 0.6000000000004361 0
5703 0.6210526315788443 0.6000000000004618 0
5704 0.6315789473683053 0.6000000000004876 0
5705 0.6421052631577663 0.6000000000005133 0
5706 0.6526315789472277 0.6000000000005391 0
5707 0.6631578947366888 0.6000000000005646 0
5708 0.6736842105261499 0.6000000000005904 0
5709 0.684210526315611 0.6000000000006162 0
5710 0.6947368421050721 0.6000000000006419 0
5711 0.7052631578945335 0.6000000000006674 0
5712 0.7157894736839946 0.6000000000006932 0
5713 0.7263157894734555 0.600000000000719 0
5714 0.7368421052629168 0.6000000000007447 0
5715 0.747368421052378 0.6000000000007705 0
5716 0.7578947368418391 0.600000000000796 0
5717 0.7684210526313002 0.6000000000008218 0
5718 0.7789473684207612 0.6000000000008475 0
5719 0.7894736842102222 0.6000000000008733 0
5720 0.7999999999996834 0.6000000000008988 0
5721 0.8105263157891445 0.6000000000009246 0
5722 0.8210526315786058 0.6000000000009503 0
5723 0.8315789473680668 0.6000000000009761 0
5724 0.8421052631575281 0.6000000000010018 0
5725 0.8526315789469892 0.6000000000010276 0
5726 0.8631578947364504 0.6000000000010534 0
5727 0.8736842105259185 0.6000000000010789 0
5728 0.8842105263154134 0.6000000000011046 0
5729 0.8947368421049214 0.6000000000011302 0
5730 0.905263157894429 0.6000000000011559 0
5731 0.9157894736839369 0.6000000000011817 0
5732 0.9263157894734448 0.6000000000012075 0
5733 0.9368421052629529 0.6000000000012332 0
5734 0.9473684210524604 0.600000000001259 0
5735 0.9578947368419686 0.6000000000012847 0
5736 0.9684210526314764 0.6000000000013103 0
5737 0.9789473684209842 0.600000000001336 0
5738 0.9894736842104921 0.6000000000013618 0
5739 0.01052631578947856 0.6105263157884711 0
5740 0.02105263157895727 0.6105263157884958 0
5741 0.03157894736843542 0.6105263157885203 0
5742 0.04210526315791228 0.6105263157885448 0
5743 0.05263157894738872 0.6105263157885696 0
5744 0.06315789473686623 0.6105263157885942 0
5745 0.07368421052634631 0.6105263157886189 0
5746 0.08421052631582725 0.6105263157886436 0
5747 0.09473684210530817 0.6105263157886682 0
5748 0.1052631578947891 0.6105263157886929 0
5749 0.11578947368427 0.6105263157887175 0
5750 0.1263157894737484 0.6105263157887422 0
5751 0.1368421052632217 0.6105263157887668 0
5752 0.1473684210526937 0.6105263157887912 0
5753 0.1578947368421658 0.6105263157888162 0
5754 0.1684210526316377 0.6105263157888409 0
5755 0.1789473684211097 0.6105263157888656 0
5756 0.1894736842105817 0.6105263157888901 0
5757 0.2000000000000537 0.6105263157889147 0
5758 0.2105263157895257 0.6105263157889393 0
5759 0.2210526315789977 0.6105263157889642 0
5760 0.2315789473684697 0.6105263157889886 0
5761 0.2421052631579417 0.6105263157890133 0
5762 0.2526315789474136 0.6105263157890379 0
5763 0.2631578947368857 0.6105263157890628 0
5764 0.2736842105263576 0.6105263157890872 0
5765 0.2842105263158295 0.6105263157891119 0
5766 0.2947368421053016 0.6105263157891365 0
5767 0.3052631578947737 0.6105263157891612 0
5768 0.3157894736842455 0.610526315789186 0
5769 0.3263157894737175 0.6105263157892105 0
5770 0.3368421052631896 0.6105263157892351 0
5771 0.3473684210526615 0.6105263157892598 0
5772 0.3578947368421335 0.6105263157892846 0
5773 0.3684210526316056 0.6105263157893093 0
5774 0.3789473684210775 0.6105263157893339 0
5775 0.3894736842105495 0.6105263157893586 0
5776 0.4000000000000215 0.610526315789383 0
5777 0.4105263157894934 0.6105263157894079 0
5778 0.4210526315789654 0.6105263157894323 0
5779 0.4315789473684374 0.6105263157894572 0
5780 0.4421052631579094 0.6105263157894816 0
5781 0.4526315789473814 0.6105263157895064 0
5782 0.4631578947368534 0.6105263157895309 0
5783 0.4736842105263254 0.6105263157895557 0
5784 0.4842105263157974 0.6105263157895802 0
5785 0.4947368421052688 0.610526315789605 0
5786 0.5052631578947357 0.6105263157896295 0
5787 0.5157894736841986 0.6105263157896543 0
5788 0.5263157894736609 0.6105263157896788 0
5789 0.5368421052631231 0.6105263157897036 0
5790 0.5473684210525853 0.6105263157897283 0
5791 0.5578947368420474 0.6105263157897529 0
5792 0.5684210526315098 0.6105263157897773 0
5793 0.5789473684209717 0.6105263157898022 0
5794 0.5894736842104341 0.6105263157898266 0
5795 0.5999999999998963 0.6105263157898513 0
5796 0.6105263157893586 0.6105263157898759 0
5797 0.6210526315788205 0.6105263157899008 0
5798 0.6315789473682829 0.6105263157899252 0
5799 0.642105263157745 0.6105263157899501 0
5800 0.6526315789472072 0.6105263157899747 0
5801 0.6631578947366693 0.6105263157899994 0
5802 0.6736842105261317 0.610526315790024 0
5803 0.6842105263155936 0.6105263157900487 0
5804 0.6947368421050559 0.6105263157900731 0
5805 0.7052631578945184 0.610526315790098 0
5806 0.7157894736839804 0.6105263157901224 0
5807 0.7263157894734427 0.6105263157901473 0
5808 0.7368421052629048 0.6105263157901719 0
5809 0.7473684210523669 0.6105263157901966 0
5810 0.7578947368418293 0.6105263157902212 0
5811 0.7684210526312916 0.6105263157902459 0
5812 0.7789473684207536 0.6105263157902703 0
5813 0.7894736842102158 0.6105263157902951 0
5814 0.7999999999996781 0.6105263157903198 0
5815 0.81052631578914 0.6105263157903444 0
5816 0.8210526315786024 0.6105263157903689 0
5817 0.8315789473680644 0.6105263157903937 0
5818 0.8421052631575268 0.6105263157904184 0
5819 0.8526315789469888 0.610526315790443 0
5820 0.8631578947364512 0.6105263157904677 0
5821 0.8736842105259202 0.6105263157904923 0
5822 0.8842105263154152 0.6105263157905167 0
5823 0.894736842104923 0.6105263157905416 0
5824 0.9052631578944308 0.610526315790566 0
5825 0.9157894736839385 0.6105263157905909 0
5826 0.9263157894734459 0.6105263157906156 0
5827 0.9368421052629539 0.6105263157906402 0
5828 0.9473684210524614 0.6105263157906649 0
5829 0.9578947368419692 0.6105263157906895 0
5830 0.9684210526314767 0.6105263157907139 0
5831 0.9789473684209845 0.6105263157907388 0
5832 0.9894736842104923 0.6105263157907634 0
5833 0.01052631578947789 0.6210526315779714 0
5834 0.02105263157895592 0.621052631577995 0
5835 0.0315789473684334 0.6210526315780187 0
5836 0.04210526315790956 0.6210526315780422 0
5837 0.05263157894738528 0.6210526315780658 0
5838 0.06315789473686212 0.6210526315780895 0
5839 0.07368421052634157 0.6210526315781131 0
5840 0.08421052631582183 0.6210526315781366 0
5841 0.09473684210530214 0.6210526315781599 0
5842 0.1052631578947824 0.6210526315781837 0
5843 0.1157894736842627 0.6210526315782072 0
5844 0.1263157894737404 0.621052631578231 0
5845 0.136842105263213 0.6210526315782545 0
5846 0.1473684210526842 0.6210526315782781 0
5847 0.1578947368421554 0.6210526315783019 0
5848 0.1684210526316267 0.6210526315783251 0
5849 0.1789473684210978 0.621052631578349 0
5850 0.189473684210569 0.6210526315783723 0
5851 0.2000000000000403 0.621052631578396 0
5852 0.2105263157895115 0.6210526315784197 0
5853 0.2210526315789827 0.621052631578443 0
5854 0.2315789473684539 0.6210526315784668 0
5855 0.2421052631579251 0.6210526315784906 0
5856 0.2526315789473963 0.6210526315785141 0
5857 0.2631578947368675 0.6210526315785376 0
5858 0.2736842105263386 0.6210526315785612 0
5859 0.2842105263158099 0.6210526315785847 0
5860 0.2947368421052811 0.6210526315786085 0
5861 0.3052631578947523 0.6210526315786318 0
5862 0.3157894736842234 0.6210526315786553 0
5863 0.3263157894736947 0.6210526315786791 0
5864 0.3368421052631659 0.6210526315787028 0
5865 0.347368421052637 0.6210526315787264 0
5866 0.3578947368421084 0.6210526315787499 0
5867 0.3684210526315796 0.6210526315787734 0
5868 0.3789473684210508 0.621052631578797 0
5869 0.3894736842105219 0.6210526315788207 0
5870 0.3999999999999931 0.621052631578844 0
5871 0.4105263157894642 0.6210526315788678 0
5872 0.4210526315789356 0.6210526315788916 0
5873 0.4315789473684067 0.6210526315789151 0
5874 0.442105263157878 0.6210526315789386 0
5875 0.4526315789473491 0.6210526315789622 0
5876 0.4631578947368203 0.6210526315789857 0
5877 0.4736842105262915 0.6210526315790095 0
5878 0.4842105263157628 0.6210526315790328 0
5879 0.4947368421052335 0.6210526315790563 0
5880 0.5052631578947007 0.6210526315790801 0
5881 0.5157894736841644 0.6210526315791038 0
5882 0.5263157894736278 0.6210526315791274 0
5883 0.536842105263091 0.6210526315791509 0
5884 0.5473684210525542 0.6210526315791745 0
5885 0.5578947368420176 0.621052631579198 0
5886 0.5684210526314809 0.6210526315792215 0
5887 0.5789473684209442 0.6210526315792451 0
5888 0.5894736842104072 0.6210526315792688 0
5889 0.5999999999998707 0.6210526315792924 0
5890 0.6105263157893337 0.6210526315793161 0
5891 0.621052631578797 0.6210526315793397 0
5892 0.6315789473682603 0.6210526315793632 0
5893 0.6421052631577236 0.6210526315793867 0
5894 0.6526315789471868 0.6210526315794103 0
5895 0.6631578947366502 0.621052631579434 0
5896 0.6736842105261135 0.6210526315794576 0
5897 0.6842105263155768 0.6210526315794811 0
5898 0.6947368421050397 0.6210526315795046 0
5899 0.7052631578945033 0.6210526315795284 0
5900 0.7157894736839666 0.6210526315795519 0
5901 0.7263157894734296 0.6210526315795755 0
5902 0.7368421052628928 0.621052631579599 0
5903 0.7473684210523562 0.6210526315796225 0
5904 0.7578947368418195 0.6210526315796461 0
5905 0.7684210526312827 0.6210526315796698 0
5906 0.7789473684207461 0.6210526315796934 0
5907 0.7894736842102094 0.6210526315797171 0
5908 0.7999999999996723 0.6210526315797407 0
5909 0.8105263157891356 0.6210526315797642 0
5910 0.8210526315785989 0.6210526315797877 0
5911 0.8315789473680621 0.6210526315798113 0
5912 0.8421052631575254 0.6210526315798348 0
5913 0.8526315789469887 0.6210526315798583 0
5914 0.8631578947364518 0.6210526315798821 0
5915 0.873684210525922 0.6210526315799059 0
5916 0.884210526315417 0.6210526315799294 0
5917 0.8947368421049245 0.6210526315799529 0
5918 0.9052631578944321 0.6210526315799765 0
5919 0.9157894736839398 0.62105263158 0
5920 0.9263157894734473 0.6210526315800236 0
5921 0.9368421052629546 0.6210526315800471 0
5922 0.9473684210524622 0.6210526315800706 0
5923 0.9578947368419699 0.6210526315800944 0
5924 0.9684210526314773 0.6210526315801181 0
5925 0.978947368420985 0.6210526315801417 0
5926 0.9894736842104923 0.6210526315801652 0
5927 0.01052631578947722 0.631578947367472 0
5928 0.02105263157895458 0.6315789473674944 0
5929 0.03157894736843139 0.6315789473675169 0
5930 0.04210526315790685 0.6315789473675393 0
5931 0.05263157894738187 0.6315789473675621 0
5932 0.06315789473685798 0.6315789473675846 0
5933 0.07368421052633679 0.631578947367607 0
5934 0.08421052631581645 0.6315789473676294 0
5935 0.09473684210529612 0.6315789473676521 0
5936 0.1052631578947758 0.6315789473676747 0
5937 0.1157894736842554 0.6315789473676972 0
5938 0.1263157894737325 0.6315789473677198 0
5939 0.1368421052632043 0.6315789473677422 0
5940 0.1473684210526747 0.6315789473677649 0
5941 0.1578947368421452 0.6315789473677873 0
5942 0.1684210526316156 0.6315789473678098 0
5943 0.178947368421086 0.6315789473678323 0
5944 0.1894736842105564 0.631578947367855 0
5945 0.2000000000000268 0.6315789473678772 0
5946 0.2105263157894973 0.6315789473679001 0
5947 0.2210526315789677 0.6315789473679223 0
5948 0.2315789473684381 0.631578947367945 0
5949 0.2421052631579085 0.6315789473679674 0
5950 0.252631578947379 0.63157894736799 0
5951 0.2631578947368494 0.6315789473680125 0
5952 0.2736842105263197 0.6315789473680351 0
5953 0.2842105263157902 0.6315789473680575 0
5954 0.2947368421052606 0.6315789473680802 0
5955 0.305263157894731 0.6315789473681026 0
5956 0.3157894736842013 0.631578947368125 0
5957 0.3263157894736719 0.6315789473681477 0
5958 0.3368421052631423 0.6315789473681703 0
5959 0.3473684210526126 0.6315789473681928 0
5960 0.3578947368420832 0.6315789473682154 0
5961 0.3684210526315535 0.6315789473682378 0
5962 0.3789473684210239 0.6315789473682603 0
5963 0.3894736842104944 0.6315789473682829 0
5964 0.3999999999999648 0.6315789473683053 0
5965 0.4105263157894352 0.631578947368328 0
5966 0.4210526315789057 0.6315789473683504 0
5967 0.4315789473683762 0.6315789473683731 0
5968 0.4421052631578465 0.6315789473683955 0
5969 0.452631578947317 0.6315789473684181 0
5970 0.4631578947367873 0.6315789473684406 0
5971 0.4736842105262578 0.6315789473684632 0
5972 0.4842105263157282 0.6315789473684854 0
5973 0.4947368421051983 0.6315789473685081 0
5974 0.5052631578946656 0.6315789473685307 0
5975 0.5157894736841302 0.6315789473685531 0
5976 0.5263157894735947 0.6315789473685756 0
5977 0.536842105263059 0.6315789473685982 0
5978 0.5473684210525231 0.6315789473686209 0
5979 0.5578947368419874 0.6315789473686433 0
5980 0.568421052631452 0.6315789473686657 0
5981 0.5789473684209162 0.6315789473686884 0
5982 0.5894736842103804 0.6315789473687108 0
5983 0.599999999999845 0.6315789473687334 0
5984 0.6105263157893093 0.6315789473687559 0
5985 0.6210526315787734 0.6315789473687785 0
5986 0.6315789473682378 0.6315789473688009 0
5987 0.6421052631577019 0.6315789473688236 0
5988 0.6526315789471664 0.631578947368846 0
5989 0.6631578947366307 0.6315789473688687 0
5990 0.6736842105260951 0.6315789473688911 0
5991 0.6842105263155595 0.6315789473689135 0
5992 0.6947368421050237 0.6315789473689362 0
5993 0.7052631578944882 0.6315789473689588 0
5994 0.7157894736839524 0.631578947368981 0
5995 0.7263157894734167 0.6315789473690037 0
5996 0.7368421052628811 0.6315789473690263 0
5997 0.7473684210523451 0.6315789473690487 0
5998 0.7578947368418097 0.6315789473690712 0
5999 0.768421052631274 0.6315789473690938 0
6000 0.7789473684207381 0.6315789473691165 0
6001 0.7894736842102027 0.6315789473691389 0
6002 0.7999999999996668 0.6315789473691613 0
6003 0.8105263157891311 0.631578947369184 0
6004 0.8210526315785955 0.6315789473692064 0
6005 0.8315789473680599 0.6315789473692288 0
6006 0.8421052631575241 0.6315789473692515 0
6007 0.8526315789469884 0.6315789473692741 0
6008 0.8631578947364525 0.6315789473692965 0
6009 0.8736842105259238 0.631578947369319 0
6010 0.884210526315419 0.6315789473693416 0
6011 0.8947368421049262 0.6315789473693643 0
6012 0.9052631578944339 0.6315789473693865 0
6013 0.9157894736839411 0.6315789473694091 0
6014 0.9263157894734484 0.6315789473694318 0
6015 0.9368421052629557 0.6315789473694544 0
6016 0.9473684210524632 0.6315789473694766 0
6017 0.9578947368419706 0.6315789473694993 0
6018 0.9684210526314779 0.6315789473695219 0
6019 0.9789473684209854 0.6315789473695443 0
6020 0.9894736842104928 0.6315789473695668 0
6021 0.01052631578947655 0.6421052631569723 0
6022 0.02105263157895324 0.6421052631569936 0
6023 0.03157894736842937 0.642105263157015 0
6024 0.04210526315790412 0.6421052631570364 0
6025 0.05263157894737844 0.642105263157058 0
6026 0.06315789473685388 0.6421052631570796 0
6027 0.07368421052633202 0.6421052631571008 0
6028 0.08421052631581107 0.6421052631571226 0
6029 0.0947368421052901 0.642105263157144 0
6030 0.1052631578947691 0.6421052631571655 0
6031 0.1157894736842482 0.6421052631571867 0
6032 0.1263157894737245 0.6421052631572083 0
6033 0.1368421052631956 0.6421052631572298 0
6034 0.1473684210526653 0.6421052631572512 0
6035 0.1578947368421349 0.6421052631572727 0
6036 0.1684210526316045 0.6421052631572942 0
6037 0.1789473684210741 0.6421052631573155 0
6038 0.1894736842105438 0.6421052631573372 0
6039 0.2000000000000134 0.6421052631573585 0
6040 0.2105263157894831 0.6421052631573801 0
6041 0.2210526315789526 0.6421052631574016 0
6042 0.2315789473684223 0.642105263157423 0
6043 0.242105263157892 0.6421052631574444 0
6044 0.2526315789473615 0.6421052631574661 0
6045 0.2631578947368313 0.6421052631574874 0
6046 0.2736842105263009 0.6421052631575087 0
6047 0.2842105263157705 0.6421052631575302 0
6048 0.2947368421052401 0.6421052631575518 0
6049 0.3052631578947098 0.6421052631575733 0
6050 0.3157894736841794 0.6421052631575946 0
6051 0.326315789473649 0.6421052631576162 0
6052 0.3368421052631188 0.6421052631576375 0
6053 0.3473684210525883 0.6421052631576593 0
6054 0.357894736842058 0.6421052631576806 0
6055 0.3684210526315276 0.642105263157702 0
6056 0.3789473684209972 0.6421052631577234 0
6057 0.3894736842104668 0.6421052631577449 0
6058 0.3999999999999365 0.6421052631577664 0
6059 0.4105263157894061 0.642105263157788 0
6060 0.4210526315788756 0.6421052631578094 0
6061 0.4315789473683455 0.6421052631578308 0
6062 0.442105263157815 0.6421052631578522 0
6063 0.4526315789472848 0.6421052631578738 0
6064 0.4631578947367543 0.6421052631578953 0
6065 0.4736842105262239 0.6421052631579168 0
6066 0.4842105263156936 0.6421052631579383 0
6067 0.494736842105163 0.6421052631579597 0
6068 0.5052631578946305 0.6421052631579812 0
6069 0.515789473684096 0.6421052631580025 0
6070 0.5263157894735614 0.6421052631580241 0
6071 0.536842105263027 0.6421052631580456 0
6072 0.5473684210524923 0.6421052631580669 0
6073 0.5578947368419577 0.6421052631580885 0
6074 0.568421052631423 0.64210526315811 0
6075 0.5789473684208882 0.6421052631581313 0
6076 0.5894736842103537 0.6421052631581529 0
6077 0.5999999999998192 0.6421052631581744 0
6078 0.6105263157892844 0.6421052631581957 0
6079 0.6210526315787499 0.6421052631582173 0
6080 0.6315789473682154 0.6421052631582388 0
6081 0.6421052631576806 0.6421052631582603 0
6082 0.652631578947146 0.6421052631582816 0
6083 0.6631578947366114 0.6421052631583032 0
6084 0.6736842105260766 0.6421052631583247 0
6085 0.6842105263155421 0.6421052631583463 0
6086 0.6947368421050075 0.6421052631583676 0
6087 0.7052631578944729 0.6421052631583891 0
6088 0.7157894736839382 0.6421052631584104 0
6089 0.7263157894734038 0.642105263158432 0
6090 0.7368421052628691 0.6421052631584533 0
6091 0.7473684210523345 0.6421052631584748 0
6092 0.7578947368417998 0.6421052631584964 0
6093 0.7684210526312651 0.6421052631585179 0
6094 0.7789473684207304 0.6421052631585391 0
6095 0.7894736842101959 0.6421052631585606 0
6096 0.7999999999996612 0.6421052631585821 0
6097 0.8105263157891267 0.6421052631586038 0
6098 0.821052631578592 0.6421052631586252 0
6099 0.8315789473680575 0.6421052631586465 0
6100 0.8421052631575228 0.6421052631586682 0
6101 0.852631578946988 0.6421052631586897 0
6102 0.8631578947364533 0.642105263158711 0
6103 0.8736842105259253 0.6421052631587325 0
6104 0.8842105263154207 0.6421052631587539 0
6105 0.894736842104928 0.6421052631587753 0
6106 0.9052631578944352 0.6421052631587968 0
6107 0.9157894736839425 0.6421052631588183 0
6108 0.9263157894734495 0.6421052631588399 0
6109 0.936842105262957 0.6421052631588614 0
6110 0.9473684210524642 0.6421052631588828 0
6111 0.9578947368419712 0.6421052631589043 0
6112 0.9684210526314785 0.6421052631589256 0
6113 0.9789473684209857 0.6421052631589471 0
6114 0.9894736842104928 0.6421052631589687 0
6115 0.01052631578947588 0.6526315789464725 0
6116 0.0210526315789519 0.6526315789464932 0
6117 0.03157894736842735 0.6526315789465136 0
6118 0.04210526315790141 0.6526315789465338 0
6119 0.05263157894737501 0.6526315789465544 0
6120 0.06315789473684974 0.6526315789465748 0
6121 0.0736842105263273 0.6526315789465951 0
6122 0.08421052631580568 0.6526315789466155 0
6123 0.09473684210528407 0.6526315789466361 0
6124 0.1052631578947625 0.6526315789466564 0
6125 0.1157894736842409 0.6526315789466766 0
6126 0.1263157894737165 0.6526315789466972 0
6127 0.1368421052631869 0.6526315789467176 0
6128 0.1473684210526557 0.6526315789467378 0
6129 0.1578947368421246 0.6526315789467583 0
6130 0.1684210526315934 0.6526315789467787 0
6131 0.1789473684210623 0.6526315789467991 0
6132 0.1894736842105312 0.6526315789468194 0
6133 0.2 0.65263157894684 0
6134 0.2105263157894688 0.6526315789468602 0
6135 0.2210526315789376 0.6526315789468808 0
6136 0.2315789473684066 0.6526315789469013 0
6137 0.2421052631578754 0.6526315789469217 0
6138 0.2526315789473442 0.6526315789469419 0
6139 0.2631578947368131 0.6526315789469623 0
6140 0.2736842105262819 0.6526315789469828 0
6141 0.2842105263157507 0.6526315789470032 0
6142 0.2947368421052197 0.6526315789470236 0
6143 0.3052631578946885 0.652631578947044 0
6144 0.3157894736841573 0.6526315789470643 0
6145 0.3263157894736263 0.6526315789470849 0
6146 0.3368421052630951 0.6526315789471051 0
6147 0.3473684210525639 0.6526315789471258 0
6148 0.3578947368420328 0.652631578947146 0
6149 0.3684210526315017 0.6526315789471666 0
6150 0.3789473684209704 0.6526315789471868 0
6151 0.3894736842104394 0.6526315789472075 0
6152 0.3999999999999083 0.6526315789472277 0
6153 0.410526315789377 0.6526315789472481 0
6154 0.4210526315788459 0.6526315789472683 0
6155 0.4315789473683146 0.652631578947289 0
6156 0.4421052631577835 0.6526315789473094 0
6157 0.4526315789472523 0.6526315789473298 0
6158 0.4631578947367212 0.65263157894735 0
6159 0.47368421052619 0.6526315789473707 0
6160 0.484210526315659 0.6526315789473909 0
6161 0.4947368421051277 0.6526315789474113 0
6162 0.5052631578945954 0.6526315789474317 0
6163 0.5157894736840618 0.6526315789474522 0
6164 0.5263157894735285 0.6526315789474726 0
6165 0.5368421052629948 0.6526315789474928 0
6166 0.5473684210524612 0.6526315789475134 0
6167 0.5578947368419275 0.6526315789475337 0
6168 0.5684210526313941 0.6526315789475541 0
6169 0.5789473684208607 0.6526315789475745 0
6170 0.5894736842103271 0.6526315789475949 0
6171 0.5999999999997935 0.6526315789476154 0
6172 0.61052631578926 0.6526315789476358 0
6173 0.6210526315787264 0.6526315789476562 0
6174 0.6315789473681928 0.6526315789476766 0
6175 0.6421052631576593 0.6526315789476971 0
6176 0.6526315789471255 0.6526315789477175 0
6177 0.663157894736592 0.6526315789477377 0
6178 0.6736842105260584 0.6526315789477584 0
6179 0.6842105263155248 0.6526315789477786 0
6180 0.6947368421049913 0.652631578947799 0
6181 0.7052631578944578 0.6526315789478194 0
6182 0.7157894736839244 0.6526315789478399 0
6183 0.7263157894733907 0.6526315789478601 0
6184 0.7368421052628573 0.6526315789478805 0
6185 0.7473684210523236 0.6526315789479009 0
6186 0.75789473684179 0.6526315789479216 0
6187 0.7684210526312565 0.6526315789479418 0
6188 0.778947368420723 0.6526315789479622 0
6189 0.7894736842101894 0.6526315789479826 0
6190 0.7999999999996559 0.6526315789480031 0
6191 0.8105263157891223 0.6526315789480235 0
6192 0.8210526315785887 0.6526315789480439 0
6193 0.831578947368055 0.6526315789480643 0
6194 0.8421052631575214 0.6526315789480848 0
6195 0.8526315789469878 0.6526315789481052 0
6196 0.8631578947364543 0.6526315789481256 0
6197 0.8736842105259269 0.6526315789481461 0
6198 0.8842105263154227 0.6526315789481665 0
6199 0.89473684210493 0.6526315789481867 0
6200 0.9052631578944368 0.6526315789482069 0
6201 0.9157894736839438 0.6526315789482275 0
6202 0.9263157894734508 0.652631578948248 0
6203 0.9368421052629576 0.6526315789482682 0
6204 0.947368421052465 0.6526315789482886 0
6205 0.9578947368419721 0.652631578948309 0
6206 0.968421052631479 0.6526315789483295 0
6207 0.978947368420986 0.6526315789483499 0
6208 0.989473684210493 0.6526315789483703 0
6209 0.01052631578947521 0.663157894735973 0
6210 0.02105263157895056 0.6631578947359924 0
6211 0.03157894736842533 0.6631578947360116 0
6212 0.0421052631578987 0.6631578947360309 0
6213 0.05263157894737158 0.6631578947360504 0
6214 0.06315789473684563 0.6631578947360698 0
6215 0.07368421052632253 0.6631578947360889 0
6216 0.0842105263158003 0.6631578947361083 0
6217 0.09473684210527808 0.6631578947361276 0
6218 0.1052631578947558 0.6631578947361469 0
6219 0.1157894736842336 0.6631578947361665 0
6220 0.1263157894737086 0.6631578947361857 0
6221 0.1368421052631782 0.6631578947362052 0
6222 0.1473684210526462 0.6631578947362246 0
6223 0.1578947368421143 0.6631578947362439 0
6224 0.1684210526315824 0.663157894736263 0
6225 0.1789473684210504 0.6631578947362826 0
6226 0.1894736842105185 0.6631578947363018 0
6227 0.1999999999999866 0.6631578947363214 0
6228 0.2105263157894546 0.6631578947363406 0
6229 0.2210526315789227 0.66315789473636 0
6230 0.2315789473683908 0.6631578947363791 0
6231 0.2421052631578589 0.6631578947363986 0
6232 0.2526315789473269 0.663157894736418 0
6233 0.263157894736795 0.6631578947364375 0
6234 0.273684210526263 0.6631578947364566 0
6235 0.2842105263157311 0.6631578947364759 0
6236 0.2947368421051991 0.6631578947364952 0
6237 0.3052631578946673 0.6631578947365148 0
6238 0.3157894736841352 0.6631578947365341 0
6239 0.3263157894736034 0.6631578947365534 0
6240 0.3368421052630715 0.6631578947365727 0
6241 0.3473684210525396 0.663157894736592 0
6242 0.3578947368420076 0.6631578947366114 0
6243 0.3684210526314757 0.6631578947366309 0
6244 0.3789473684209437 0.6631578947366501 0
6245 0.3894736842104117 0.6631578947366692 0
6246 0.3999999999998798 0.6631578947366887 0
6247 0.4105263157893478 0.6631578947367081 0
6248 0.421052631578816 0.6631578947367276 0
6249 0.431578947368284 0.6631578947367469 0
6250 0.4421052631577521 0.6631578947367661 0
6251 0.4526315789472201 0.6631578947367855 0
6252 0.4631578947366882 0.6631578947368048 0
6253 0.4736842105261563 0.6631578947368243 0
6254 0.4842105263156243 0.6631578947368434 0
6255 0.4947368421050924 0.6631578947368629 0
6256 0.5052631578945601 0.6631578947368822 0
6257 0.5157894736840276 0.6631578947369016 0
6258 0.5263157894734952 0.6631578947369209 0
6259 0.5368421052629626 0.6631578947369402 0
6260 0.5473684210524303 0.6631578947369595 0
6261 0.5578947368418977 0.6631578947369788 0
6262 0.5684210526313652 0.6631578947369984 0
6263 0.5789473684208327 0.6631578947370177 0
6264 0.5894736842103002 0.663157894737037 0
6265 0.5999999999997677 0.6631578947370563 0
6266 0.6105263157892351 0.6631578947370756 0
6267 0.6210526315787028 0.6631578947370952 0
6268 0.6315789473681701 0.6631578947371143 0
6269 0.6421052631576375 0.6631578947371338 0
6270 0.6526315789471051 0.6631578947371529 0
6271 0.6631578947365727 0.6631578947371725 0
6272 0.6736842105260402 0.6631578947371918 0
6273 0.6842105263155077 0.6631578947372111 0
6274 0.6947368421049751 0.6631578947372304 0
6275 0.7052631578944427 0.6631578947372497 0
6276 0.7157894736839102 0.6631578947372693 0
6277 0.7263157894733776 0.6631578947372884 0
6278 0.7368421052628453 0.6631578947373079 0
6279 0.7473684210523127 0.663157894737327 0
6280 0.75789473684178 0.6631578947373465 0
6281 0.7684210526312478 0.6631578947373659 0
6282 0.7789473684207153 0.6631578947373852 0
6283 0.7894736842101827 0.6631578947374045 0
6284 0.7999999999996501 0.6631578947374237 0
6285 0.8105263157891176 0.6631578947374431 0
6286 0.8210526315785851 0.6631578947374624 0
6287 0.8315789473680526 0.663157894737482 0
6288 0.8421052631575201 0.6631578947375011 0
6289 0.8526315789469875 0.6631578947375206 0
6290 0.8631578947364553 0.6631578947375398 0
6291 0.8736842105259287 0.6631578947375593 0
6292 0.8842105263154245 0.6631578947375788 0
6293 0.8947368421049315 0.6631578947375979 0
6294 0.9052631578944383 0.6631578947376172 0
6295 0.9157894736839451 0.6631578947376365 0
6296 0.9263157894734519 0.6631578947376561 0
6297 0.9368421052629586 0.6631578947376754 0
6298 0.9473684210524658 0.6631578947376947 0
6299 0.9578947368419726 0.663157894737714 0
6300 0.9684210526314795 0.6631578947377333 0
6301 0.9789473684209863 0.6631578947377529 0
6302 0.9894736842104932 0.663157894737772 0
6303 0.01052631578947454 0.6736842105254733 0
6304 0.02105263157894922 0.6736842105254915 0
6305 0.03157894736842332 0.6736842105255099 0
6306 0.04210526315789598 0.6736842105255284 0
6307 0.05263157894736817 0.6736842105255466 0
6308 0.06315789473684152 0.6736842105255648 0
6309 0.07368421052631775 0.673684210525583 0
6310 0.08421052631579491 0.6736842105256012 0
6311 0.09473684210527203 0.6736842105256197 0
6312 0.1052631578947492 0.6736842105256381 0
6313 0.1157894736842263 0.6736842105256563 0
6314 0.1263157894737006 0.6736842105256745 0
6315 0.1368421052631695 0.6736842105256927 0
6316 0.1473684210526367 0.6736842105257113 0
6317 0.157894736842104 0.6736842105257291 0
6318 0.1684210526315713 0.6736842105257478 0
6319 0.1789473684210386 0.6736842105257661 0
6320 0.1894736842105059 0.6736842105257843 0
6321 0.1999999999999731 0.6736842105258026 0
6322 0.2105263157894404 0.6736842105258208 0
6323 0.2210526315789076 0.6736842105258389 0
6324 0.231578947368375 0.6736842105258573 0
6325 0.2421052631578423 0.6736842105258758 0
6326 0.2526315789473095 0.6736842105258938 0
6327 0.2631578947367769 0.6736842105259123 0
6328 0.273684210526244 0.6736842105259305 0
6329 0.2842105263157114 0.6736842105259487 0
6330 0.2947368421051786 0.6736842105259672 0
6331 0.305263157894646 0.6736842105259851 0
6332 0.3157894736841132 0.6736842105260036 0
6333 0.3263157894735805 0.673684210526022 0
6334 0.3368421052630478 0.6736842105260402 0
6335 0.347368421052515 0.6736842105260584 0
6336 0.3578947368419824 0.6736842105260766 0
6337 0.3684210526314496 0.6736842105260952 0
6338 0.3789473684209169 0.6736842105261133 0
6339 0.3894736842103843 0.6736842105261317 0
6340 0.3999999999998514 0.67368421052615 0
6341 0.4105263157893188 0.673684210526168 0
6342 0.4210526315787859 0.6736842105261865 0
6343 0.4315789473682534 0.6736842105262045 0
6344 0.4421052631577206 0.6736842105262232 0
6345 0.4526315789471879 0.6736842105262413 0
6346 0.4631578947366551 0.6736842105262596 0
6347 0.4736842105261225 0.6736842105262778 0
6348 0.4842105263155898 0.6736842105262961 0
6349 0.4947368421050571 0.6736842105263144 0
6350 0.505263157894525 0.6736842105263329 0
6351 0.5157894736839934 0.6736842105263511 0
6352 0.5263157894734621 0.6736842105263693 0
6353 0.5368421052629306 0.6736842105263877 0
6354 0.5473684210523992 0.6736842105264059 0
6355 0.5578947368418677 0.6736842105264241 0
6356 0.5684210526313361 0.6736842105264426 0
6357 0.5789473684208047 0.6736842105264608 0
6358 0.5894736842102734 0.673684210526479 0
6359 0.599999999999742 0.6736842105264974 0
6360 0.6105263157892105 0.6736842105265156 0
6361 0.6210526315786791 0.673684210526534 0
6362 0.6315789473681477 0.6736842105265523 0
6363 0.6421052631576162 0.6736842105265705 0
6364 0.6526315789470849 0.6736842105265887 0
6365 0.6631578947365534 0.6736842105266071 0
6366 0.673684210526022 0.6736842105266253 0
6367 0.6842105263154906 0.6736842105266435 0
6368 0.6947368421049589 0.6736842105266619 0
6369 0.7052631578944278 0.6736842105266801 0
6370 0.7157894736838962 0.6736842105266984 0
6371 0.7263157894733647 0.6736842105267166 0
6372 0.7368421052628333 0.673684210526735 0
6373 0.7473684210523018 0.6736842105267534 0
6374 0.7578947368417703 0.6736842105267717 0
6375 0.7684210526312392 0.6736842105267897 0
6376 0.7789473684207074 0.673684210526808 0
6377 0.7894736842101759 0.6736842105268264 0
6378 0.7999999999996446 0.6736842105268447 0
6379 0.8105263157891132 0.6736842105268629 0
6380 0.8210526315785818 0.6736842105268813 0
6381 0.8315789473680502 0.6736842105268996 0
6382 0.8421052631575188 0.6736842105269177 0
6383 0.8526315789469874 0.6736842105269359 0
6384 0.8631578947364561 0.6736842105269544 0
6385 0.8736842105259306 0.6736842105269728 0
6386 0.8842105263154263 0.673684210526991 0
6387 0.894736842104933 0.6736842105270092 0
6388 0.9052631578944397 0.6736842105270273 0
6389 0.9157894736839465 0.6736842105270459 0
6390 0.9263157894734533 0.6736842105270641 0
6391 0.9368421052629601 0.6736842105270825 0
6392 0.9473684210524667 0.6736842105271007 0
6393 0.9578947368419735 0.6736842105271189 0
6394 0.9684210526314798 0.673684210527137 0
6395 0.9789473684209867 0.6736842105271555 0
6396 0.9894736842104934 0.6736842105271738 0
6397 0.01052631578947387 0.6842105263149739 0
6398 0.02105263157894788 0.684210526314991 0
6399 0.0315789473684213 0.6842105263150083 0
6400 0.04210526315789326 0.6842105263150254 0
6401 0.05263157894736474 0.6842105263150428 0
6402 0.06315789473683742 0.68421052631506 0
6403 0.07368421052631301 0.6842105263150772 0
6404 0.08421052631578953 0.6842105263150942 0
6405 0.09473684210526603 0.6842105263151117 0
6406 0.1052631578947425 0.6842105263151287 0
6407 0.115789473684219 0.6842105263151462 0
6408 0.1263157894736927 0.6842105263151633 0
6409 0.1368421052631607 0.6842105263151804 0
6410 0.1473684210526272 0.6842105263151977 0
6411 0.1578947368420937 0.684210526315215 0
6412 0.1684210526315602 0.6842105263152322 0
6413 0.1789473684210267 0.6842105263152494 0
6414 0.1894736842104932 0.6842105263152666 0
6415 0.1999999999999597 0.6842105263152838 0
6416 0.2105263157894262 0.684210526315301 0
6417 0.2210526315788927 0.6842105263153181 0
6418 0.2315789473683592 0.6842105263153354 0
6419 0.2421052631578257 0.6842105263153525 0
6420 0.2526315789472922 0.6842105263153699 0
6421 0.2631578947367587 0.684210526315387 0
6422 0.2736842105262252 0.6842105263154045 0
6423 0.2842105263156917 0.6842105263154216 0
6424 0.2947368421051582 0.6842105263154389 0
6425 0.3052631578946247 0.684210526315456 0
6426 0.3157894736840911 0.6842105263154733 0
6427 0.3263157894735577 0.6842105263154906 0
6428 0.3368421052630242 0.6842105263155077 0
6429 0.3473684210524907 0.6842105263155249 0
6430 0.3578947368419572 0.6842105263155421 0
6431 0.3684210526314237 0.6842105263155593 0
6432 0.3789473684208902 0.6842105263155766 0
6433 0.3894736842103567 0.6842105263155941 0
6434 0.3999999999998233 0.6842105263156111 0
6435 0.4105263157892896 0.6842105263156282 0
6436 0.4210526315787562 0.6842105263156455 0
6437 0.4315789473682227 0.6842105263156628 0
6438 0.4421052631576891 0.68421052631568 0
6439 0.4526315789471557 0.684210526315697 0
6440 0.4631578947366221 0.6842105263157144 0
6441 0.4736842105260887 0.6842105263157318 0
6442 0.4842105263155552 0.684210526315749 0
6443 0.4947368421050218 0.684210526315766 0
6444 0.5052631578944897 0.6842105263157833 0
6445 0.5157894736839592 0.6842105263158006 0
6446 0.5263157894734291 0.6842105263158177 0
6447 0.5368421052628987 0.6842105263158348 0
6448 0.5473684210523682 0.6842105263158521 0
6449 0.5578947368418378 0.6842105263158694 0
6450 0.5684210526313073 0.6842105263158867 0
6451 0.5789473684207772 0.6842105263159038 0
6452 0.5894736842102467 0.6842105263159209 0
6453 0.5999999999997162 0.6842105263159383 0
6454 0.6105263157891858 0.6842105263159556 0
6455 0.6210526315786555 0.6842105263159727 0
6456 0.6315789473681253 0.68421052631599 0
6457 0.6421052631575949 0.6842105263160073 0
6458 0.6526315789470645 0.6842105263160244 0
6459 0.6631578947365339 0.6842105263160415 0
6460 0.6736842105260038 0.6842105263160588 0
6461 0.6842105263154733 0.6842105263160762 0
6462 0.6947368421049429 0.6842105263160932 0
6463 0.7052631578944125 0.6842105263161106 0
6464 0.7157894736838822 0.6842105263161277 0
6465 0.7263157894733518 0.684210526316145 0
6466 0.7368421052628213 0.6842105263161622 0
6467 0.747368421052291 0.6842105263161794 0
6468 0.7578947368417605 0.6842105263161967 0
6469 0.7684210526312303 0.6842105263162138 0
6470 0.7789473684206999 0.6842105263162309 0
6471 0.7894736842101694 0.6842105263162482 0
6472 0.799999999999639 0.6842105263162656 0
6473 0.8105263157891087 0.6842105263162828 0
6474 0.8210526315785782 0.6842105263163 0
6475 0.8315789473680479 0.6842105263163171 0
6476 0.8421052631575174 0.6842105263163344 0
6477 0.852631578946987 0.6842105263163517 0
6478 0.8631578947364567 0.6842105263163691 0
6479 0.8736842105259323 0.6842105263163859 0
6480 0.8842105263154283 0.6842105263164032 0
6481 0.8947368421049348 0.6842105263164205 0
6482 0.9052631578944415 0.684210526316438 0
6483 0.9157894736839478 0.684210526316455 0
6484 0.9263157894734544 0.6842105263164721 0
6485 0.9368421052629607 0.6842105263164894 0
6486 0.9473684210524672 0.6842105263165067 0
6487 0.9578947368419739 0.684210526316524 0
6488 0.9684210526314804 0.6842105263165411 0
6489 0.9789473684209871 0.6842105263165582 0
6490 0.9894736842104934 0.6842105263165755 0
6491 0.0105263157894732 0.6947368421044742 0
6492 0.02105263157894654 0.6947368421044902 0
6493 0.03157894736841928 0.6947368421045064 0
6494 0.04210526315789054 0.6947368421045226 0
6495 0.05263157894736131 0.6947368421045387 0
6496 0.06315789473683328 0.694736842104555 0
6497 0.07368421052630826 0.6947368421045712 0
6498 0.08421052631578411 0.6947368421045872 0
6499 0.09473684210525998 0.6947368421046032 0
6500 0.1052631578947359 0.6947368421046196 0
6501 0.1157894736842117 0.6947368421046358 0
6502 0.1263157894736847 0.6947368421046518 0
6503 0.136842105263152 0.6947368421046681 0
6504 0.1473684210526177 0.6947368421046844 0
6505 0.1578947368420834 0.6947368421047003 0
6506 0.1684210526315492 0.6947368421047166 0
6507 0.1789473684210149 0.6947368421047327 0
6508 0.1894736842104806 0.6947368421047487 0
6509 0.1999999999999463 0.6947368421047652 0
6510 0.210526315789412 0.6947368421047814 0
6511 0.2210526315788776 0.6947368421047972 0
6512 0.2315789473683434 0.6947368421048137 0
6513 0.2421052631578092 0.6947368421048297 0
6514 0.2526315789472748 0.6947368421048459 0
6515 0.2631578947367406 0.6947368421048621 0
6516 0.2736842105262063 0.6947368421048783 0
6517 0.284210526315672 0.6947368421048943 0
6518 0.2947368421051377 0.6947368421049107 0
6519 0.3052631578946035 0.6947368421049267 0
6520 0.315789473684069 0.6947368421049429 0
6521 0.3263157894735348 0.6947368421049589 0
6522 0.3368421052630006 0.6947368421049751 0
6523 0.3473684210524663 0.6947368421049913 0
6524 0.357894736841932 0.6947368421050075 0
6525 0.3684210526313977 0.6947368421050235 0
6526 0.3789473684208633 0.6947368421050399 0
6527 0.3894736842103291 0.6947368421050559 0
6528 0.3999999999997947 0.6947368421050721 0
6529 0.4105263157892605 0.6947368421050886 0
6530 0.4210526315787263 0.6947368421051043 0
6531 0.4315789473681919 0.6947368421051205 0
6532 0.4421052631576576 0.6947368421051368 0
6533 0.4526315789471234 0.694736842105153 0
6534 0.4631578947365891 0.6947368421051692 0
6535 0.4736842105260548 0.6947368421051854 0
6536 0.4842105263155206 0.6947368421052014 0
6537 0.4947368421049865 0.6947368421052176 0
6538 0.5052631578944546 0.6947368421052338 0
6539 0.515789473683925 0.69473684210525 0
6540 0.5263157894733957 0.6947368421052662 0
6541 0.5368421052628665 0.6947368421052822 0
6542 0.5473684210523371 0.6947368421052984 0
6543 0.5578947368418078 0.6947368421053146 0
6544 0.5684210526312784 0.6947368421053308 0
6545 0.5789473684207492 0.6947368421053468 0
6546 0.5894736842102201 0.694736842105363 0
6547 0.5999999999996904 0.6947368421053792 0
6548 0.6105263157891614 0.6947368421053954 0
6549 0.621052631578632 0.6947368421054114 0
6550 0.6315789473681026 0.6947368421054279 0
6551 0.6421052631575731 0.6947368421054438 0
6552 0.652631578947044 0.6947368421054601 0
6553 0.6631578947365148 0.6947368421054763 0
6554 0.6736842105259854 0.6947368421054922 0
6555 0.684210526315456 0.6947368421055087 0
6556 0.6947368421049267 0.6947368421055247 0
6557 0.7052631578943974 0.6947368421055409 0
6558 0.7157894736838682 0.6947368421055571 0
6559 0.7263157894733387 0.6947368421055731 0
6560 0.7368421052628096 0.6947368421055893 0
6561 0.7473684210522803 0.6947368421056055 0
6562 0.7578947368417507 0.6947368421056217 0
6563 0.7684210526312216 0.6947368421056379 0
6564 0.7789473684206922 0.6947368421056539 0
6565 0.7894736842101627 0.6947368421056703 0
6566 0.7999999999996334 0.6947368421056863 0
6567 0.8105263157891043 0.6947368421057023 0
6568 0.8210526315785749 0.6947368421057187 0
6569 0.8315789473680457 0.6947368421057347 0
6570 0.8421052631575163 0.6947368421057512 0
6571 0.8526315789469869 0.6947368421057671 0
6572 0.8631578947364574 0.6947368421057833 0
6573 0.8736842105259337 0.6947368421057996 0
6574 0.8842105263154301 0.6947368421058155 0
6575 0.8947368421049365 0.6947368421058318 0
6576 0.9052631578944428 0.694736842105848 0
6577 0.9157894736839491 0.6947368421058642 0
6578 0.9263157894734555 0.6947368421058804 0
6579 0.9368421052629617 0.6947368421058964 0
6580 0.947368421052468 0.6947368421059126 0
6581 0.9578947368419748 0.6947368421059288 0
6582 0.9684210526314808 0.6947368421059448 0
6583 0.9789473684209873 0.6947368421059612 0
6584 0.9894736842104936 0.6947368421059772 0
6585 0.01052631578947252 0.7052631578939748 0
6586 0.02105263157894519 0.7052631578939897 0
6587 0.03157894736841727 0.7052631578940048 0
6588 0.04210526315788782 0.7052631578940199 0
6589 0.05263157894735788 0.705263157894035 0
6590 0.06315789473682917 0.7052631578940504 0
6591 0.07368421052630349 0.7052631578940655 0
6592 0.08421052631577873 0.7052631578940802 0
6593 0.09473684210525399 0.7052631578940955 0
6594 0.1052631578947292 0.7052631578941105 0
6595 0.1157894736842045 0.7052631578941256 0
6596 0.1263157894736768 0.7052631578941407 0
6597 0.1368421052631432 0.7052631578941558 0
6598 0.1473684210526082 0.7052631578941708 0
6599 0.1578947368420732 0.7052631578941861 0
6600 0.1684210526315381 0.7052631578942012 0
6601 0.178947368421003 0.7052631578942163 0
6602 0.1894736842104679 0.7052631578942312 0
6603 0.1999999999999328 0.7052631578942465 0
6604 0.2105263157893978 0.7052631578942614 0
6605 0.2210526315788627 0.7052631578942765 0
6606 0.2315789473683276 0.7052631578942916 0
6607 0.2421052631577926 0.7052631578943068 0
6608 0.2526315789472575 0.705263157894322 0
6609 0.2631578947367225 0.705263157894337 0
6610 0.2736842105261873 0.7052631578943519 0
6611 0.2842105263156522 0.7052631578943672 0
6612 0.2947368421051172 0.7052631578943825 0
6613 0.3052631578945821 0.7052631578943974 0
6614 0.315789473684047 0.7052631578944123 0
6615 0.3263157894735119 0.7052631578944276 0
6616 0.336842105262977 0.7052631578944429 0
6617 0.3473684210524419 0.7052631578944578 0
6618 0.3578947368419068 0.7052631578944729 0
6619 0.3684210526313716 0.7052631578944879 0
6620 0.3789473684208366 0.7052631578945032 0
6621 0.3894736842103015 0.7052631578945182 0
6622 0.3999999999997665 0.7052631578945334 0
6623 0.4105263157892313 0.7052631578945483 0
6624 0.4210526315786963 0.7052631578945635 0
6625 0.4315789473681612 0.7052631578945787 0
6626 0.4421052631576262 0.7052631578945937 0
6627 0.4526315789470911 0.7052631578946089 0
6628 0.463157894736556 0.7052631578946239 0
6629 0.4736842105260209 0.7052631578946392 0
6630 0.4842105263154859 0.7052631578946541 0
6631 0.4947368421049513 0.7052631578946694 0
6632 0.5052631578944196 0.7052631578946843 0
6633 0.5157894736838908 0.7052631578946994 0
6634 0.5263157894733629 0.7052631578947147 0
6635 0.5368421052628345 0.7052631578947296 0
6636 0.5473684210523062 0.7052631578947447 0
6637 0.5578947368417778 0.7052631578947598 0
6638 0.5684210526312495 0.7052631578947749 0
6639 0.5789473684207213 0.70526315789479 0
6640 0.5894736842101932 0.7052631578948053 0
6641 0.5999999999996649 0.7052631578948202 0
6642 0.6105263157891365 0.7052631578948353 0
6643 0.6210526315786082 0.7052631578948504 0
6644 0.63157894736808 0.7052631578948657 0
6645 0.6421052631575518 0.7052631578948808 0
6646 0.6526315789470236 0.7052631578948957 0
6647 0.6631578947364952 0.705263157894911 0
6648 0.6736842105259669 0.7052631578949259 0
6649 0.6842105263154387 0.705263157894941 0
6650 0.6947368421049105 0.7052631578949561 0
6651 0.7052631578943823 0.7052631578949714 0
6652 0.7157894736838543 0.7052631578949865 0
6653 0.7263157894733259 0.7052631578950016 0
6654 0.7368421052627976 0.7052631578950166 0
6655 0.7473684210522692 0.7052631578950316 0
6656 0.757894736841741 0.7052631578950468 0
6657 0.768421052631213 0.705263157895062 0
6658 0.7789473684206846 0.7052631578950771 0
6659 0.7894736842101563 0.705263157895092 0
6660 0.7999999999996279 0.7052631578951071 0
6661 0.8105263157890996 0.7052631578951225 0
6662 0.8210526315785713 0.7052631578951375 0
6663 0.8315789473680433 0.7052631578951526 0
6664 0.842105263157515 0.7052631578951675 0
6665 0.8526315789469865 0.7052631578951828 0
6666 0.8631578947364584 0.7052631578951979 0
6667 0.8736842105259354 0.705263157895213 0
6668 0.8842105263154318 0.7052631578952281 0
6669 0.8947368421049382 0.7052631578952432 0
6670 0.9052631578944443 0.7052631578952583 0
6671 0.9157894736839505 0.7052631578952734 0
6672 0.9263157894734566 0.7052631578952885 0
6673 0.9368421052629629 0.7052631578953036 0
6674 0.947368421052469 0.7052631578953187 0
6675 0.9578947368419752 0.7052631578953338 0
6676 0.9684210526314814 0.7052631578953489 0
6677 0.9789473684209876 0.705263157895364 0
6678 0.9894736842104939 0.7052631578953791 0
6679 0.01052631578947185 0.715789473683475 0
6680 0.02105263157894385 0.7157894736834891 0
6681 0.03157894736841525 0.7157894736835033 0
6682 0.0421052631578851 0.7157894736835173 0
6683 0.05263157894735446 0.7157894736835314 0
6684 0.06315789473682504 0.7157894736835452 0
6685 0.07368421052629871 0.7157894736835593 0
6686 0.08421052631577332 0.7157894736835734 0
6687 0.09473684210524794 0.7157894736835874 0
6688 0.1052631578947225 0.7157894736836014 0
6689 0.1157894736841972 0.7157894736836153 0
6690 0.1263157894736688 0.7157894736836296 0
6691 0.1368421052631346 0.7157894736836438 0
6692 0.1473684210525987 0.7157894736836575 0
6693 0.1578947368420628 0.7157894736836716 0
6694 0.168421052631527 0.7157894736836855 0
6695 0.1789473684209911 0.7157894736836997 0
6696 0.1894736842104552 0.7157894736837137 0
6697 0.1999999999999194 0.7157894736837279 0
6698 0.2105263157893836 0.7157894736837418 0
6699 0.2210526315788477 0.7157894736837559 0
6700 0.2315789473683118 0.7157894736837698 0
6701 0.242105263157776 0.715789473683784 0
6702 0.2526315789472401 0.715789473683798 0
6703 0.2631578947367043 0.7157894736838121 0
6704 0.2736842105261684 0.7157894736838263 0
6705 0.2842105263156326 0.7157894736838402 0
6706 0.2947368421050967 0.7157894736838543 0
6707 0.3052631578945609 0.715789473683868 0
6708 0.3157894736840249 0.7157894736838823 0
6709 0.3263157894734892 0.7157894736838962 0
6710 0.3368421052629533 0.7157894736839104 0
6711 0.3473684210524174 0.7157894736839243 0
6712 0.3578947368418816 0.7157894736839384 0
6713 0.3684210526313458 0.7157894736839523 0
6714 0.3789473684208098 0.7157894736839665 0
6715 0.3894736842102739 0.7157894736839803 0
6716 0.3999999999997382 0.7157894736839947 0
6717 0.4105263157892022 0.7157894736840087 0
6718 0.4210526315786665 0.7157894736840227 0
6719 0.4315789473681306 0.7157894736840368 0
6720 0.4421052631575947 0.7157894736840508 0
6721 0.4526315789470589 0.7157894736840646 0
6722 0.4631578947365229 0.7157894736840787 0
6723 0.4736842105259871 0.7157894736840927 0
6724 0.4842105263154513 0.7157894736841067 0
6725 0.494736842104916 0.7157894736841209 0
6726 0.5052631578943845 0.7157894736841349 0
6727 0.5157894736838566 0.7157894736841491 0
6728 0.5263157894733296 0.7157894736841629 0
6729 0.5368421052628023 0.7157894736841771 0
6730 0.5473684210522751 0.7157894736841911 0
6731 0.5578947368417481 0.7157894736842051 0
6732 0.5684210526312207 0.7157894736842193 0
6733 0.5789473684206937 0.7157894736842331 0
6734 0.5894736842101663 0.7157894736842473 0
6735 0.5999999999996392 0.7157894736842615 0
6736 0.6105263157891121 0.7157894736842753 0
6737 0.6210526315785847 0.7157894736842895 0
6738 0.6315789473680575 0.7157894736843035 0
6739 0.6421052631575305 0.7157894736843174 0
6740 0.6526315789470032 0.7157894736843317 0
6741 0.6631578947364761 0.7157894736843456 0
6742 0.6736842105259487 0.7157894736843596 0
6743 0.6842105263154216 0.7157894736843736 0
6744 0.6947368421048945 0.7157894736843876 0
6745 0.7052631578943674 0.7157894736844018 0
6746 0.71578947368384 0.7157894736844156 0
6747 0.7263157894733128 0.7157894736844298 0
6748 0.7368421052627858 0.7157894736844438 0
6749 0.7473684210522585 0.7157894736844578 0
6750 0.7578947368417311 0.715789473684472 0
6751 0.7684210526312041 0.715789473684486 0
6752 0.7789473684206769 0.7157894736845001 0
6753 0.7894736842101496 0.7157894736845142 0
6754 0.7999999999996223 0.7157894736845283 0
6755 0.8105263157890952 0.7157894736845422 0
6756 0.821052631578568 0.7157894736845561 0
6757 0.8315789473680408 0.7157894736845701 0
6758 0.8421052631575137 0.7157894736845843 0
6759 0.8526315789469864 0.7157894736845983 0
6760 0.8631578947364592 0.7157894736846123 0
6761 0.8736842105259371 0.7157894736846263 0
6762 0.8842105263154338 0.7157894736846403 0
6763 0.89473684210494 0.7157894736846544 0
6764 0.9052631578944461 0.7157894736846685 0
6765 0.915789473683952 0.7157894736846824 0
6766 0.9263157894734579 0.7157894736846967 0
6767 0.9368421052629639 0.7157894736847105 0
6768 0.94736842105247 0.7157894736847247 0
6769 0.9578947368419761 0.7157894736847387 0
6770 0.9684210526314821 0.7157894736847527 0
6771 0.9789473684209881 0.7157894736847669 0
6772 0.9894736842104941 0.7157894736847809 0
6773 0.01052631578947118 0.7263157894729755 0
6774 0.02105263157894251 0.7263157894729881 0
6775 0.03157894736841323 0.7263157894730012 0
6776 0.04210526315788238 0.7263157894730143 0
6777 0.05263157894735103 0.7263157894730273 0
6778 0.06315789473682093 0.7263157894730404 0
6779 0.07368421052629397 0.7263157894730532 0
6780 0.08421052631576793 0.7263157894730662 0
6781 0.09473684210524194 0.7263157894730793 0
6782 0.1052631578947159 0.7263157894730921 0
6783 0.1157894736841899 0.7263157894731054 0
6784 0.1263157894736608 0.7263157894731179 0
6785 0.1368421052631258 0.7263157894731311 0
6786 0.1473684210525892 0.726315789473144 0
6787 0.1578947368420525 0.7263157894731571 0
6788 0.1684210526315159 0.72631578947317 0
6789 0.1789473684209793 0.7263157894731831 0
6790 0.1894736842104426 0.726315789473196 0
6791 0.199999999999906 0.7263157894732091 0
6792 0.2105263157893694 0.726315789473222 0
6793 0.2210526315788327 0.7263157894732351 0
6794 0.231578947368296 0.7263157894732479 0
6795 0.2421052631577594 0.7263157894732608 0
6796 0.2526315789472228 0.7263157894732739 0
6797 0.263157894736686 0.7263157894732868 0
6798 0.2736842105261494 0.7263157894732999 0
6799 0.2842105263156128 0.7263157894733128 0
6800 0.2947368421050762 0.7263157894733259 0
6801 0.3052631578945396 0.7263157894733387 0
6802 0.3157894736840028 0.7263157894733516 0
6803 0.3263157894734663 0.7263157894733647 0
6804 0.3368421052629297 0.7263157894733778 0
6805 0.347368421052393 0.7263157894733907 0
6806 0.3578947368418564 0.7263157894734038 0
6807 0.3684210526313197 0.7263157894734167 0
6808 0.3789473684207831 0.7263157894734296 0
6809 0.3894736842102464 0.7263157894734427 0
6810 0.3999999999997098 0.7263157894734555 0
6811 0.4105263157891731 0.7263157894734686 0
6812 0.4210526315786365 0.7263157894734815 0
6813 0.4315789473680999 0.7263157894734948 0
6814 0.4421052631575633 0.7263157894735075 0
6815 0.4526315789470267 0.7263157894735206 0
6816 0.4631578947364899 0.7263157894735335 0
6817 0.4736842105259533 0.7263157894735464 0
6818 0.4842105263154167 0.7263157894735595 0
6819 0.4947368421048807 0.7263157894735723 0
6820 0.5052631578943494 0.7263157894735854 0
6821 0.5157894736838224 0.7263157894735985 0
6822 0.5263157894732965 0.7263157894736114 0
6823 0.5368421052627703 0.7263157894736245 0
6824 0.5473684210522443 0.7263157894736374 0
6825 0.5578947368417179 0.7263157894736503 0
6826 0.5684210526311918 0.7263157894736634 0
6827 0.5789473684206657 0.7263157894736763 0
6828 0.5894736842101397 0.7263157894736894 0
6829 0.5999999999996136 0.7263157894737022 0
6830 0.6105263157890872 0.7263157894737151 0
6831 0.6210526315785612 0.7263157894737284 0
6832 0.6315789473680351 0.7263157894737411 0
6833 0.6421052631575087 0.7263157894737542 0
6834 0.6526315789469828 0.7263157894737671 0
6835 0.6631578947364566 0.7263157894737802 0
6836 0.6736842105259305 0.726315789473793 0
6837 0.6842105263154045 0.7263157894738062 0
6838 0.6947368421048781 0.726315789473819 0
6839 0.7052631578943523 0.7263157894738319 0
6840 0.7157894736838261 0.726315789473845 0
6841 0.7263157894732999 0.7263157894738581 0
6842 0.7368421052627738 0.726315789473871 0
6843 0.7473684210522474 0.7263157894738839 0
6844 0.7578947368417214 0.726315789473897 0
6845 0.7684210526311954 0.7263157894739101 0
6846 0.7789473684206693 0.7263157894739229 0
6847 0.7894736842101432 0.7263157894739358 0
6848 0.7999999999996168 0.7263157894739489 0
6849 0.8105263157890907 0.7263157894739618 0
6850 0.8210526315785647 0.7263157894739749 0
6851 0.8315789473680384 0.7263157894739878 0
6852 0.8421052631575123 0.7263157894740009 0
6853 0.852631578946986 0.7263157894740138 0
6854 0.86315789473646 0.7263157894740269 0
6855 0.8736842105259388 0.7263157894740397 0
6856 0.8842105263154356 0.7263157894740526 0
6857 0.8947368421049415 0.7263157894740657 0
6858 0.9052631578944474 0.7263157894740788 0
6859 0.9157894736839534 0.7263157894740917 0
6860 0.9263157894734593 0.7263157894741046 0
6861 0.9368421052629649 0.7263157894741175 0
6862 0.9473684210524708 0.7263157894741306 0
6863 0.9578947368419768 0.7263157894741437 0
6864 0.9684210526314826 0.7263157894741565 0
6865 0.9789473684209885 0.7263157894741694 0
6866 0.9894736842104941 0.7263157894741825 0
6867 0.01052631578947051 0.7368421052624756 0
6868 0.02105263157894117 0.7368421052624876 0
6869 0.03157894736841122 0.7368421052624996 0
6870 0.04210526315787966 0.7368421052625114 0
6871 0.0526315789473476 0.7368421052625234 0
6872 0.06315789473681682 0.7368421052625354 0
6873 0.07368421052628922 0.7368421052625473 0
6874 0.08421052631576255 0.7368421052625593 0
6875 0.09473684210523589 0.7368421052625713 0
6876 0.1052631578947093 0.7368421052625832 0
6877 0.1157894736841826 0.7368421052625951 0
6878 0.1263157894736529 0.7368421052626067 0
6879 0.1368421052631172 0.7368421052626186 0
6880 0.1473684210525797 0.7368421052626308 0
6881 0.1578947368420423 0.7368421052626426 0
6882 0.1684210526315049 0.7368421052626546 0
6883 0.1789473684209674 0.7368421052626664 0
6884 0.18947368421043 0.7368421052626786 0
6885 0.1999999999998926 0.7368421052626903 0
6886 0.2105263157893552 0.7368421052627022 0
6887 0.2210526315788177 0.7368421052627141 0
6888 0.2315789473682803 0.7368421052627261 0
6889 0.2421052631577429 0.7368421052627381 0
6890 0.2526315789472054 0.7368421052627498 0
6891 0.2631578947366681 0.7368421052627618 0
6892 0.2736842105261306 0.7368421052627736 0
6893 0.2842105263155932 0.7368421052627856 0
6894 0.2947368421050558 0.7368421052627974 0
6895 0.3052631578945183 0.7368421052628096 0
6896 0.3157894736839809 0.7368421052628213 0
6897 0.3263157894734434 0.7368421052628333 0
6898 0.336842105262906 0.7368421052628453 0
6899 0.3473684210523686 0.7368421052628573 0
6900 0.3578947368418312 0.7368421052628693 0
6901 0.3684210526312937 0.7368421052628811 0
6902 0.3789473684207563 0.7368421052628931 0
6903 0.3894736842102188 0.7368421052629048 0
6904 0.3999999999996816 0.7368421052629168 0
6905 0.4105263157891441 0.7368421052629286 0
6906 0.4210526315786066 0.7368421052629406 0
6907 0.4315789473680692 0.7368421052629524 0
6908 0.4421052631575317 0.7368421052629646 0
6909 0.4526315789469942 0.7368421052629763 0
6910 0.4631578947364569 0.7368421052629883 0
6911 0.4736842105259195 0.7368421052630003 0
6912 0.4842105263153821 0.7368421052630121 0
6913 0.4947368421048454 0.7368421052630243 0
6914 0.5052631578943141 0.7368421052630361 0
6915 0.5157894736837882 0.7368421052630478 0
6916 0.5263157894732634 0.7368421052630598 0
6917 0.5368421052627383 0.7368421052630716 0
6918 0.5473684210522132 0.7368421052630836 0
6919 0.5578947368416881 0.7368421052630953 0
6920 0.5684210526311629 0.7368421052631073 0
6921 0.5789473684206378 0.7368421052631193 0
6922 0.5894736842101128 0.7368421052631313 0
6923 0.5999999999995879 0.7368421052631431 0
6924 0.6105263157890626 0.7368421052631553 0
6925 0.6210526315785376 0.7368421052631671 0
6926 0.6315789473680125 0.7368421052631791 0
6927 0.6421052631574874 0.7368421052631908 0
6928 0.6526315789469626 0.7368421052632028 0
6929 0.6631578947364373 0.7368421052632148 0
6930 0.6736842105259123 0.7368421052632268 0
6931 0.6842105263153873 0.7368421052632388 0
6932 0.6947368421048621 0.7368421052632503 0
6933 0.7052631578943371 0.7368421052632625 0
6934 0.7157894736838121 0.7368421052632743 0
6935 0.726315789473287 0.7368421052632863 0
6936 0.7368421052627618 0.7368421052632983 0
6937 0.7473684210522367 0.7368421052633101 0
6938 0.7578947368417115 0.7368421052633218 0
6939 0.7684210526311865 0.736842105263334 0
6940 0.7789473684206617 0.7368421052633458 0
6941 0.7894736842101365 0.7368421052633578 0
6942 0.7999999999996112 0.7368421052633698 0
6943 0.8105263157890863 0.7368421052633818 0
6944 0.8210526315785611 0.7368421052633933 0
6945 0.8315789473680359 0.7368421052634053 0
6946 0.8421052631575112 0.7368421052634173 0
6947 0.8526315789469857 0.7368421052634293 0
6948 0.863157894736461 0.7368421052634413 0
6949 0.8736842105259405 0.7368421052634533 0
6950 0.8842105263154374 0.7368421052634653 0
6951 0.8947368421049432 0.736842105263477 0
6952 0.9052631578944492 0.7368421052634888 0
6953 0.9157894736839547 0.7368421052635008 0
6954 0.9263157894734602 0.7368421052635128 0
6955 0.9368421052629657 0.7368421052635248 0
6956 0.9473684210524717 0.7368421052635366 0
6957 0.9578947368419775 0.7368421052635485 0
6958 0.9684210526314831 0.7368421052635603 0
6959 0.9789473684209886 0.7368421052635723 0
6960 0.9894736842104943 0.7368421052635843 0
6961 0.01052631578946984 0.7473684210519761 0
6962 0.02105263157893984 0.7473684210519868 0
6963 0.0315789473684092 0.7473684210519979 0
6964 0.04210526315787694 0.7473684210520085 0
6965 0.05263157894734419 0.7473684210520196 0
6966 0.06315789473681271 0.7473684210520303 0
6967 0.07368421052628445 0.7473684210520412 0
6968 0.08421052631575716 0.7473684210520521 0
6969 0.0947368421052299 0.7473684210520629 0
6970 0.1052631578947026 0.7473684210520738 0
6971 0.1157894736841753 0.7473684210520847 0
6972 0.1263157894736449 0.7473684210520957 0
6973 0.1368421052631084 0.7473684210521064 0
6974 0.1473684210525702 0.7473684210521172 0
6975 0.157894736842032 0.7473684210521282 0
6976 0.1684210526314938 0.7473684210521391 0
6977 0.1789473684209556 0.7473684210521498 0
6978 0.1894736842104174 0.7473684210521607 0
6979 0.1999999999998792 0.7473684210521715 0
6980 0.2105263157893409 0.7473684210521824 0
6981 0.2210526315788027 0.7473684210521931 0
6982 0.2315789473682645 0.7473684210522041 0
6983 0.2421052631577263 0.7473684210522151 0
6984 0.252631578947188 0.7473684210522259 0
6985 0.2631578947366499 0.7473684210522367 0
6986 0.2736842105261117 0.7473684210522474 0
6987 0.2842105263155735 0.7473684210522585 0
6988 0.2947368421050353 0.7473684210522693 0
6989 0.3052631578944971 0.7473684210522801 0
6990 0.3157894736839588 0.747368421052291 0
6991 0.3263157894734207 0.7473684210523019 0
6992 0.3368421052628825 0.7473684210523127 0
6993 0.3473684210523442 0.7473684210523235 0
6994 0.3578947368418059 0.7473684210523345 0
6995 0.3684210526312677 0.7473684210523452 0
6996 0.3789473684207296 0.7473684210523563 0
6997 0.3894736842101914 0.7473684210523671 0
6998 0.3999999999996531 0.7473684210523779 0
6999 0.410526315789115 0.7473684210523885 0
7000 0.4210526315785768 0.7473684210523996 0
7001 0.4315789473680385 0.7473684210524103 0
7002 0.4421052631575003 0.7473684210524213 0
7003 0.4526315789469622 0.7473684210524322 0
7004 0.4631578947364238 0.7473684210524431 0
7005 0.4736842105258856 0.7473684210524539 0
7006 0.4842105263153474 0.7473684210524646 0
7007 0.4947368421048102 0.7473684210524757 0
7008 0.505263157894279 0.7473684210524864 0
7009 0.5157894736837541 0.7473684210524972 0
7010 0.5263157894732301 0.7473684210525081 0
7011 0.5368421052627061 0.747368421052519 0
7012 0.5473684210521821 0.7473684210525299 0
7013 0.5578947368416579 0.7473684210525408 0
7014 0.5684210526311341 0.7473684210525516 0
7015 0.5789473684206102 0.7473684210525625 0
7016 0.5894736842100859 0.7473684210525734 0
7017 0.5999999999995621 0.7473684210525843 0
7018 0.6105263157890379 0.7473684210525952 0
7019 0.6210526315785141 0.7473684210526058 0
7020 0.63157894736799 0.7473684210526169 0
7021 0.6421052631574661 0.7473684210526276 0
7022 0.6526315789469421 0.7473684210526385 0
7023 0.663157894736418 0.7473684210526493 0
7024 0.6736842105258939 0.7473684210526602 0
7025 0.6842105263153698 0.7473684210526711 0
7026 0.6947368421048459 0.7473684210526818 0
7027 0.7052631578943221 0.7473684210526929 0
7028 0.7157894736837979 0.7473684210527035 0
7029 0.7263157894732739 0.7473684210527146 0
7030 0.7368421052627498 0.7473684210527252 0
7031 0.7473684210522257 0.7473684210527364 0
7032 0.7578947368417018 0.747368421052747 0
7033 0.7684210526311779 0.7473684210527579 0
7034 0.7789473684206536 0.7473684210527687 0
7035 0.7894736842101299 0.7473684210527797 0
7036 0.7999999999996057 0.7473684210527906 0
7037 0.8105263157890816 0.7473684210528015 0
7038 0.8210526315785578 0.7473684210528122 0
7039 0.8315789473680337 0.747368421052823 0
7040 0.8421052631575097 0.7473684210528341 0
7041 0.8526315789469858 0.7473684210528448 0
7042 0.8631578947364617 0.7473684210528556 0
7043 0.873684210525942 0.7473684210528665 0
7044 0.8842105263154394 0.7473684210528774 0
7045 0.894736842104945 0.7473684210528883 0
7046 0.9052631578944506 0.7473684210528992 0
7047 0.915789473683956 0.74736842105291 0
7048 0.9263157894734615 0.7473684210529207 0
7049 0.936842105262967 0.7473684210529318 0
7050 0.9473684210524725 0.7473684210529424 0
7051 0.9578947368419781 0.7473684210529533 0
7052 0.9684210526314835 0.7473684210529642 0
7053 0.978947368420989 0.7473684210529753 0
7054 0.9894736842104945 0.747368421052986 0
7055 0.01052631578946917 0.7578947368414763 0
7056 0.02105263157893849 0.7578947368414862 0
7057 0.03157894736840718 0.7578947368414961 0
7058 0.04210526315787422 0.7578947368415058 0
7059 0.05263157894734076 0.7578947368415156 0
7060 0.06315789473680858 0.7578947368415253 0
7061 0.07368421052627967 0.7578947368415353 0
7062 0.08421052631575178 0.7578947368415451 0
7063 0.09473684210522385 0.7578947368415548 0
7064 0.1052631578946959 0.7578947368415646 0
7065 0.115789473684168 0.7578947368415744 0
7066 0.126315789473637 0.7578947368415843 0
7067 0.1368421052630997 0.7578947368415939 0
7068 0.1473684210525607 0.7578947368416037 0
7069 0.1578947368420217 0.7578947368416138 0
7070 0.1684210526314827 0.7578947368416236 0
7071 0.1789473684209437 0.7578947368416333 0
7072 0.1894736842104047 0.757894736841643 0
7073 0.1999999999998657 0.757894736841653 0
7074 0.2105263157893267 0.7578947368416625 0
7075 0.2210526315787877 0.7578947368416723 0
7076 0.2315789473682487 0.7578947368416822 0
7077 0.2421052631577098 0.7578947368416921 0
7078 0.2526315789471707 0.7578947368417018 0
7079 0.2631578947366318 0.7578947368417116 0
7080 0.2736842105260927 0.7578947368417216 0
7081 0.2842105263155538 0.7578947368417311 0
7082 0.2947368421050147 0.7578947368417409 0
7083 0.3052631578944758 0.7578947368417507 0
7084 0.3157894736839367 0.7578947368417608 0
7085 0.3263157894733978 0.7578947368417704 0
7086 0.3368421052628587 0.7578947368417801 0
7087 0.3473684210523197 0.7578947368417901 0
7088 0.3578947368417809 0.7578947368417998 0
7089 0.3684210526312419 0.7578947368418096 0
7090 0.3789473684207028 0.7578947368418193 0
7091 0.3894736842101638 0.7578947368418293 0
7092 0.3999999999996248 0.7578947368418392 0
7093 0.4105263157890858 0.7578947368418487 0
7094 0.4210526315785468 0.7578947368418587 0
7095 0.4315789473680078 0.7578947368418683 0
7096 0.4421052631574688 0.7578947368418781 0
7097 0.4526315789469299 0.7578947368418879 0
7098 0.4631578947363908 0.7578947368418979 0
7099 0.4736842105258519 0.7578947368419074 0
7100 0.484210526315313 0.7578947368419172 0
7101 0.4947368421047749 0.757894736841927 0
7102 0.5052631578942437 0.757894736841937 0
7103 0.5157894736837199 0.7578947368419467 0
7104 0.5263157894731972 0.7578947368419567 0
7105 0.536842105262674 0.7578947368419665 0
7106 0.547368421052151 0.7578947368419763 0
7107 0.5578947368416282 0.757894736841986 0
7108 0.5684210526311052 0.7578947368419958 0
7109 0.5789473684205823 0.7578947368420054 0
7110 0.5894736842100593 0.7578947368420154 0
7111 0.5999999999995363 0.7578947368420251 0
7112 0.6105263157890135 0.7578947368420349 0
7113 0.6210526315784903 0.7578947368420447 0
7114 0.6315789473679676 0.7578947368420544 0
7115 0.6421052631574443 0.7578947368420642 0
7116 0.6526315789469217 0.7578947368420742 0
7117 0.6631578947363984 0.7578947368420837 0
7118 0.6736842105258756 0.7578947368420939 0
7119 0.6842105263153527 0.7578947368421033 0
7120 0.6947368421048297 0.7578947368421133 0
7121 0.7052631578943069 0.7578947368421232 0
7122 0.7157894736837841 0.7578947368421328 0
7123 0.7263157894732608 0.7578947368421428 0
7124 0.7368421052627381 0.7578947368421525 0
7125 0.747368421052215 0.7578947368421624 0
7126 0.7578947368416922 0.7578947368421722 0
7127 0.7684210526311692 0.7578947368421818 0
7128 0.7789473684206462 0.7578947368421917 0
7129 0.7894736842101233 0.7578947368422015 0
7130 0.7999999999996001 0.7578947368422112 0
7131 0.8105263157890772 0.757894736842221 0
7132 0.8210526315785545 0.7578947368422309 0
7133 0.8315789473680315 0.7578947368422405 0
7134 0.8421052631575083 0.7578947368422505 0
7135 0.8526315789469853 0.7578947368422601 0
7136 0.8631578947364623 0.75789473684227 0
7137 0.8736842105259439 0.7578947368422799 0
7138 0.8842105263154412 0.7578947368422896 0
7139 0.8947368421049468 0.7578947368422996 0
7140 0.9052631578944521 0.7578947368423093 0
7141 0.9157894736839574 0.7578947368423191 0
7142 0.9263157894734626 0.7578947368423289 0
7143 0.936842105262968 0.7578947368423387 0
7144 0.9473684210524734 0.7578947368423484 0
7145 0.9578947368419788 0.7578947368423582 0
7146 0.9684210526314839 0.757894736842368 0
7147 0.9789473684209894 0.7578947368423777 0
7148 0.9894736842104948 0.7578947368423875 0
7149 0.0105263157894685 0.7684210526309769 0
7150 0.02105263157893715 0.7684210526309857 0
7151 0.03157894736840517 0.7684210526309945 0
7152 0.04210526315787151 0.7684210526310031 0
7153 0.05263157894733733 0.768421052631012 0
7154 0.06315789473680447 0.7684210526310208 0
7155 0.07368421052627493 0.7684210526310296 0
7156 0.0842105263157464 0.7684210526310382 0
7157 0.09473684210521785 0.768421052631047 0
7158 0.1052631578946893 0.7684210526310558 0
7159 0.1157894736841607 0.7684210526310642 0
7160 0.126315789473629 0.768421052631073 0
7161 0.136842105263091 0.7684210526310817 0
7162 0.1473684210525512 0.7684210526310906 0
7163 0.1578947368420114 0.7684210526310993 0
7164 0.1684210526314716 0.7684210526311082 0
7165 0.1789473684209319 0.7684210526311168 0
7166 0.1894736842103921 0.7684210526311255 0
7167 0.1999999999998523 0.7684210526311341 0
7168 0.2105263157893125 0.7684210526311428 0
7169 0.2210526315787727 0.7684210526311517 0
7170 0.231578947368233 0.7684210526311603 0
7171 0.2421052631576932 0.7684210526311692 0
7172 0.2526315789471534 0.7684210526311779 0
7173 0.2631578947366137 0.7684210526311868 0
7174 0.2736842105260738 0.7684210526311952 0
7175 0.284210526315534 0.7684210526312041 0
7176 0.2947368421049943 0.7684210526312127 0
7177 0.3052631578944546 0.7684210526312214 0
7178 0.3157894736839147 0.7684210526312304 0
7179 0.3263157894733749 0.7684210526312392 0
7180 0.3368421052628352 0.7684210526312478 0
7181 0.3473684210522953 0.7684210526312565 0
7182 0.3578947368417555 0.7684210526312651 0
7183 0.3684210526312158 0.7684210526312742 0
7184 0.3789473684206759 0.7684210526312827 0
7185 0.3894736842101362 0.7684210526312916 0
7186 0.3999999999995965 0.7684210526313 0
7187 0.4105263157890567 0.7684210526313089 0
7188 0.4210526315785169 0.7684210526313178 0
7189 0.4315789473679771 0.7684210526313264 0
7190 0.4421052631574373 0.7684210526313351 0
7191 0.4526315789468976 0.768421052631344 0
7192 0.4631578947363578 0.7684210526313524 0
7193 0.473684210525818 0.7684210526313613 0
7194 0.4842105263152783 0.7684210526313699 0
7195 0.4947368421047396 0.7684210526313788 0
7196 0.5052631578942086 0.7684210526313875 0
7197 0.5157894736836857 0.7684210526313962 0
7198 0.5263157894731639 0.7684210526314048 0
7199 0.536842105262642 0.7684210526314137 0
7200 0.5473684210521201 0.7684210526314224 0
7201 0.557894736841598 0.7684210526314312 0
7202 0.5684210526310763 0.7684210526314399 0
7203 0.5789473684205543 0.7684210526314486 0
7204 0.5894736842100327 0.7684210526314574 0
7205 0.5999999999995106 0.7684210526314661 0
7206 0.6105263157889886 0.768421052631475 0
7207 0.6210526315784668 0.7684210526314836 0
7208 0.631578947367945 0.7684210526314923 0
7209 0.642105263157423 0.7684210526315012 0
7210 0.6526315789469013 0.7684210526315098 0
7211 0.6631578947363793 0.7684210526315185 0
7212 0.6736842105258571 0.7684210526315274 0
7213 0.6842105263153356 0.768421052631536 0
7214 0.6947368421048137 0.7684210526315447 0
7215 0.7052631578942919 0.7684210526315536 0
7216 0.7157894736837699 0.7684210526315622 0
7217 0.7263157894732479 0.7684210526315709 0
7218 0.7368421052627261 0.7684210526315798 0
7219 0.7473684210522041 0.7684210526315884 0
7220 0.7578947368416822 0.7684210526315971 0
7221 0.7684210526311606 0.768421052631606 0
7222 0.7789473684206385 0.7684210526316144 0
7223 0.7894736842101165 0.7684210526316233 0
7224 0.7999999999995946 0.7684210526316322 0
7225 0.8105263157890727 0.7684210526316408 0
7226 0.8210526315785509 0.7684210526316495 0
7227 0.8315789473680291 0.7684210526316584 0
7228 0.842105263157507 0.768421052631667 0
7229 0.8526315789469853 0.7684210526316757 0
7230 0.8631578947364633 0.7684210526316846 0
7231 0.8736842105259456 0.7684210526316932 0
7232 0.8842105263154432 0.7684210526317019 0
7233 0.8947368421049485 0.7684210526317108 0
7234 0.9052631578944536 0.7684210526317194 0
7235 0.9157894736839587 0.7684210526317281 0
7236 0.9263157894734637 0.768421052631737 0
7237 0.9368421052629688 0.7684210526317456 0
7238 0.9473684210524742 0.7684210526317543 0
7239 0.9578947368419795 0.7684210526317632 0
7240 0.9684210526314845 0.7684210526317719 0
7241 0.9789473684209898 0.7684210526317805 0
7242 0.989473684210495 0.7684210526317894 0
7243 0.01052631578946783 0.7789473684204772 0
7244 0.02105263157893581 0.7789473684204847 0
7245 0.03157894736840314 0.7789473684204927 0
7246 0.04210526315786878 0.7789473684205003 0
7247 0.0526315789473339 0.7789473684205078 0
7248 0.06315789473680034 0.7789473684205156 0
7249 0.07368421052627018 0.7789473684205234 0
7250 0.08421052631574101 0.7789473684205311 0
7251 0.0947368421052118 0.7789473684205387 0
7252 0.1052631578946826 0.7789473684205465 0
7253 0.1157894736841535 0.778947368420554 0
7254 0.126315789473621 0.7789473684205619 0
7255 0.1368421052630822 0.7789473684205694 0
7256 0.1473684210525417 0.7789473684205772 0
7257 0.1578947368420011 0.7789473684205848 0
7258 0.1684210526314606 0.7789473684205925 0
7259 0.17894736842092 0.7789473684206001 0
7260 0.1894736842103794 0.7789473684206079 0
7261 0.1999999999998389 0.7789473684206156 0
7262 0.2105263157892983 0.7789473684206232 0
7263 0.2210526315787577 0.7789473684206305 0
7264 0.2315789473682171 0.7789473684206385 0
7265 0.2421052631576767 0.7789473684206462 0
7266 0.2526315789471361 0.7789473684206539 0
7267 0.2631578947365955 0.7789473684206614 0
7268 0.2736842105260548 0.7789473684206691 0
7269 0.2842105263155144 0.7789473684206769 0
7270 0.2947368421049738 0.7789473684206845 0
7271 0.3052631578944333 0.7789473684206922 0
7272 0.3157894736838926 0.7789473684207 0
7273 0.326315789473352 0.7789473684207076 0
7274 0.3368421052628116 0.7789473684207152 0
7275 0.3473684210522709 0.7789473684207227 0
7276 0.3578947368417305 0.7789473684207305 0
7277 0.3684210526311898 0.778947368420738 0
7278 0.3789473684206493 0.778947368420746 0
7279 0.3894736842101087 0.7789473684207535 0
7280 0.3999999999995681 0.7789473684207613 0
7281 0.4105263157890275 0.7789473684207689 0
7282 0.421052631578487 0.7789473684207767 0
7283 0.4315789473679465 0.7789473684207842 0
7284 0.4421052631574058 0.7789473684207918 0
7285 0.4526315789468653 0.7789473684207995 0
7286 0.4631578947363247 0.7789473684208074 0
7287 0.4736842105257841 0.7789473684208149 0
7288 0.4842105263152437 0.7789473684208228 0
7289 0.4947368421047043 0.7789473684208305 0
7290 0.5052631578941735 0.778947368420838 0
7291 0.5157894736836515 0.7789473684208456 0
7292 0.5263157894731306 0.7789473684208535 0
7293 0.53684210526261 0.7789473684208611 0
7294 0.547368421052089 0.7789473684208689 0
7295 0.5578947368415682 0.7789473684208764 0
7296 0.5684210526310475 0.7789473684208842 0
7297 0.5789473684205267 0.7789473684208917 0
7298 0.5894736842100058 0.7789473684208995 0
7299 0.5999999999994848 0.7789473684209068 0
7300 0.610526315788964 0.7789473684209148 0
7301 0.6210526315784433 0.7789473684209224 0
7302 0.6315789473679223 0.7789473684209302 0
7303 0.6421052631574016 0.7789473684209376 0
7304 0.6526315789468808 0.7789473684209455 0
7305 0.6631578947363598 0.7789473684209531 0
7306 0.673684210525839 0.778947368420961 0
7307 0.6842105263153183 0.7789473684209686 0
7308 0.6947368421047975 0.778947368420976 0
7309 0.7052631578942766 0.7789473684209837 0
7310 0.7157894736837558 0.7789473684209915 0
7311 0.7263157894732351 0.7789473684209992 0
7312 0.7368421052627143 0.7789473684210068 0
7313 0.7473684210521931 0.7789473684210144 0
7314 0.7578947368416725 0.7789473684210223 0
7315 0.7684210526311517 0.77894736842103 0
7316 0.7789473684206306 0.7789473684210376 0
7317 0.7894736842101099 0.7789473684210452 0
7318 0.7999999999995893 0.7789473684210528 0
7319 0.8105263157890683 0.7789473684210605 0
7320 0.8210526315785474 0.7789473684210683 0
7321 0.8315789473680266 0.778947368421076 0
7322 0.8421052631575059 0.7789473684210836 0
7323 0.8526315789469847 0.778947368421091 0
7324 0.8631578947364641 0.7789473684210989 0
7325 0.8736842105259474 0.7789473684211067 0
7326 0.8842105263154449 0.7789473684211143 0
7327 0.8947368421049501 0.778947368421122 0
7328 0.9052631578944551 0.7789473684211298 0
7329 0.91578947368396 0.7789473684211373 0
7330 0.926315789473465 0.7789473684211449 0
7331 0.9368421052629701 0.7789473684211529 0
7332 0.947368421052475 0.7789473684211604 0
7333 0.9578947368419801 0.778947368421168 0
7334 0.968421052631485 0.7789473684211757 0
7335 0.9789473684209901 0.7789473684211833 0
7336 0.989473684210495 0.7789473684211911 0
7337 0.01052631578946716 0.7894736842099778 0
7338 0.02105263157893447 0.7894736842099842 0
7339 0.03157894736840113 0.7894736842099908 0
7340 0.04210526315786606 0.7894736842099975 0
7341 0.05263157894733048 0.7894736842100043 0
7342 0.06315789473679623 0.7894736842100106 0
7343 0.07368421052626541 0.7894736842100174 0
7344 0.08421052631573563 0.7894736842100242 0
7345 0.0947368421052058 0.7894736842100306 0
7346 0.105263157894676 0.7894736842100372 0
7347 0.1157894736841462 0.7894736842100437 0
7348 0.126315789473613 0.7894736842100505 0
7349 0.1368421052630735 0.7894736842100573 0
7350 0.1473684210525321 0.7894736842100637 0
7351 0.1578947368419908 0.7894736842100705 0
7352 0.1684210526314495 0.789473684210077 0
7353 0.1789473684209081 0.7894736842100835 0
7354 0.1894736842103668 0.7894736842100901 0
7355 0.1999999999998255 0.7894736842100966 0
7356 0.2105263157892841 0.7894736842101034 0
7357 0.2210526315787427 0.7894736842101099 0
7358 0.2315789473682014 0.7894736842101168 0
7359 0.2421052631576601 0.7894736842101233 0
7360 0.2526315789471187 0.7894736842101298 0
7361 0.2631578947365772 0.7894736842101365 0
7362 0.273684210526036 0.789473684210143 0
7363 0.2842105263154947 0.7894736842101496 0
7364 0.2947368421049533 0.7894736842101561 0
7365 0.3052631578944119 0.7894736842101628 0
7366 0.3157894736838705 0.7894736842101694 0
7367 0.3263157894733293 0.7894736842101761 0
7368 0.3368421052627879 0.7894736842101828 0
7369 0.3473684210522465 0.7894736842101893 0
7370 0.3578947368417051 0.7894736842101961 0
7371 0.3684210526311639 0.7894736842102024 0
7372 0.3789473684206224 0.7894736842102092 0
7373 0.3894736842100812 0.7894736842102159 0
7374 0.3999999999995398 0.7894736842102223 0
7375 0.4105263157889984 0.789473684210229 0
7376 0.4210526315784571 0.7894736842102357 0
7377 0.4315789473679159 0.7894736842102423 0
7378 0.4421052631573744 0.7894736842102489 0
7379 0.4526315789468331 0.7894736842102554 0
7380 0.4631578947362917 0.7894736842102622 0
7381 0.4736842105257504 0.7894736842102686 0
7382 0.4842105263152091 0.7894736842102754 0
7383 0.494736842104669 0.789473684210282 0
7384 0.5052631578941384 0.7894736842102884 0
7385 0.5157894736836173 0.7894736842102951 0
7386 0.5263157894730978 0.7894736842103017 0
7387 0.5368421052625778 0.7894736842103084 0
7388 0.5473684210520582 0.7894736842103151 0
7389 0.5578947368415382 0.7894736842103217 0
7390 0.5684210526310186 0.7894736842103282 0
7391 0.5789473684204988 0.7894736842103348 0
7392 0.5894736842099789 0.7894736842103413 0
7393 0.5999999999994591 0.7894736842103481 0
7394 0.6105263157889393 0.7894736842103546 0
7395 0.6210526315784195 0.7894736842103615 0
7396 0.6315789473678999 0.7894736842103679 0
7397 0.6421052631573798 0.7894736842103744 0
7398 0.6526315789468604 0.7894736842103812 0
7399 0.6631578947363407 0.7894736842103877 0
7400 0.6736842105258207 0.7894736842103944 0
7401 0.684210526315301 0.789473684210401 0
7402 0.6947368421047813 0.7894736842104074 0
7403 0.7052631578942617 0.7894736842104141 0
7404 0.7157894736837419 0.7894736842104207 0
7405 0.726315789473222 0.7894736842104274 0
7406 0.7368421052627023 0.7894736842104341 0
7407 0.7473684210521826 0.7894736842104407 0
7408 0.7578947368416629 0.7894736842104475 0
7409 0.768421052631143 0.7894736842104538 0
7410 0.7789473684206231 0.7894736842104605 0
7411 0.7894736842101033 0.789473684210467 0
7412 0.7999999999995835 0.7894736842104738 0
7413 0.8105263157890636 0.7894736842104803 0
7414 0.821052631578544 0.7894736842104869 0
7415 0.8315789473680242 0.7894736842104936 0
7416 0.8421052631575046 0.7894736842105002 0
7417 0.8526315789469848 0.7894736842105069 0
7418 0.8631578947364649 0.7894736842105133 0
7419 0.8736842105259489 0.78947368421052 0
7420 0.8842105263154467 0.7894736842105267 0
7421 0.8947368421049515 0.7894736842105331 0
7422 0.9052631578944567 0.7894736842105398 0
7423 0.9157894736839614 0.7894736842105464 0
7424 0.9263157894734664 0.7894736842105531 0
7425 0.9368421052629711 0.7894736842105597 0
7426 0.9473684210524758 0.7894736842105664 0
7427 0.9578947368419808 0.7894736842105731 0
7428 0.9684210526314857 0.7894736842105795 0
7429 0.9789473684209904 0.7894736842105862 0
7430 0.989473684210495 0.7894736842105928 0
7431 0.01052631578946649 0.7999999999994778 0
7432 0.02105263157893313 0.7999999999994833 0
7433 0.03157894736839912 0.7999999999994893 0
7434 0.04210526315786334 0.7999999999994947 0
7435 0.05263157894732705 0.7999999999995002 0
7436 0.06315789473679212 0.7999999999995058 0
7437 0.07368421052626063 0.7999999999995115 0
7438 0.08421052631573021 0.7999999999995169 0
7439 0.09473684210519975 0.7999999999995224 0
7440 0.1052631578946693 0.799999999999528 0
7441 0.1157894736841389 0.7999999999995333 0
7442 0.1263157894736052 0.7999999999995391 0
7443 0.1368421052630648 0.7999999999995449 0
7444 0.1473684210525227 0.7999999999995502 0
7445 0.1578947368419806 0.7999999999995557 0
7446 0.1684210526314384 0.7999999999995614 0
7447 0.1789473684208963 0.7999999999995668 0
7448 0.1894736842103542 0.7999999999995724 0
7449 0.1999999999998121 0.7999999999995779 0
7450 0.2105263157892699 0.7999999999995836 0
7451 0.2210526315787277 0.799999999999589 0
7452 0.2315789473681856 0.7999999999995946 0
7453 0.2421052631576435 0.7999999999996004 0
7454 0.2526315789471013 0.7999999999996059 0
7455 0.2631578947365593 0.7999999999996115 0
7456 0.2736842105260171 0.7999999999996168 0
7457 0.2842105263154749 0.7999999999996226 0
7458 0.2947368421049328 0.7999999999996279 0
7459 0.3052631578943906 0.7999999999996334 0
7460 0.3157894736838485 0.799999999999639 0
7461 0.3263157894733064 0.7999999999996448 0
7462 0.3368421052627643 0.7999999999996501 0
7463 0.347368421052222 0.7999999999996557 0
7464 0.3578947368416801 0.7999999999996614 0
7465 0.3684210526311379 0.7999999999996669 0
7466 0.3789473684205958 0.7999999999996723 0
7467 0.3894736842100536 0.7999999999996781 0
7468 0.3999999999995115 0.7999999999996834 0
7469 0.4105263157889693 0.7999999999996892 0
7470 0.4210526315784272 0.7999999999996945 0
7471 0.4315789473678851 0.7999999999997003 0
7472 0.4421052631573429 0.7999999999997056 0
7473 0.4526315789468008 0.7999999999997112 0
7474 0.4631578947362586 0.7999999999997167 0
7475 0.4736842105257165 0.7999999999997225 0
7476 0.4842105263151744 0.7999999999997278 0
7477 0.4947368421046336 0.7999999999997336 0
7478 0.5052631578941034 0.7999999999997391 0
7479 0.5157894736835831 0.7999999999997447 0
7480 0.5263157894730645 0.79999999999975 0
7481 0.5368421052625456 0.7999999999997556 0
7482 0.5473684210520271 0.7999999999997613 0
7483 0.5578947368415083 0.7999999999997669 0
7484 0.5684210526309897 0.7999999999997722 0
7485 0.5789473684204708 0.799999999999778 0
7486 0.5894736842099523 0.7999999999997836 0
7487 0.5999999999994335 0.7999999999997889 0
7488 0.6105263157889147 0.7999999999997944 0
7489 0.621052631578396 0.7999999999998002 0
7490 0.6315789473678775 0.7999999999998055 0
7491 0.6421052631573586 0.7999999999998113 0
7492 0.65263157894684 0.7999999999998169 0
7493 0.663157894736321 0.7999999999998224 0
7494 0.6736842105258026 0.7999999999998277 0
7495 0.6842105263152837 0.7999999999998335 0
7496 0.6947368421047651 0.7999999999998388 0
7497 0.7052631578942467 0.7999999999998446 0
7498 0.7157894736837278 0.7999999999998502 0
7499 0.7263157894732089 0.7999999999998557 0
7500 0.7368421052626903 0.799999999999861 0
7501 0.7473684210521715 0.7999999999998668 0
7502 0.757894736841653 0.7999999999998724 0
7503 0.7684210526311344 0.7999999999998779 0
7504 0.7789473684206154 0.7999999999998832 0
7505 0.7894736842100966 0.799999999999889 0
7506 0.7999999999995779 0.7999999999998946 0
7507 0.8105263157890592 0.7999999999999001 0
7508 0.8210526315785407 0.7999999999999057 0
7509 0.831578947368022 0.7999999999999112 0
7510 0.8421052631575032 0.7999999999999166 0
7511 0.8526315789469845 0.7999999999999223 0
7512 0.8631578947364659 0.7999999999999279 0
7513 0.8736842105259505 0.7999999999999334 0
7514 0.8842105263154487 0.799999999999939 0
7515 0.8947368421049533 0.7999999999999445 0
7516 0.905263157894458 0.7999999999999501 0
7517 0.9157894736839627 0.7999999999999556 0
7518 0.9263157894734673 0.7999999999999612 0
7519 0.936842105262972 0.7999999999999667 0
7520 0.9473684210524765 0.7999999999999723 0
7521 0.9578947368419815 0.7999999999999778 0
7522 0.9684210526314863 0.7999999999999834 0
7523 0.9789473684209907 0.7999999999999889 0
7524 0.9894736842104954 0.7999999999999945 0
7525 0.01052631578946582 0.8105263157889786 0
7526 0.02105263157893179 0.810526315788983 0
7527 0.03157894736839709 0.8105263157889875 0
7528 0.04210526315786062 0.8105263157889919 0
7529 0.05263157894732362 0.8105263157889964 0
7530 0.06315789473678801 0.8105263157890007 0
7531 0.07368421052625589 0.8105263157890052 0
7532 0.0842105263157248 0.8105263157890099 0
7533 0.09473684210519376 0.8105263157890146 0
7534 0.1052631578946627 0.8105263157890189 0
7535 0.1157894736841316 0.8105263157890232 0
7536 0.1263157894735972 0.8105263157890277 0
7537 0.1368421052630561 0.8105263157890321 0
7538 0.1473684210525132 0.8105263157890369 0
7539 0.1578947368419703 0.8105263157890412 0
7540 0.1684210526314273 0.8105263157890457 0
7541 0.1789473684208845 0.8105263157890503 0
7542 0.1894736842103415 0.8105263157890548 0
7543 0.1999999999997986 0.8105263157890592 0
7544 0.2105263157892557 0.8105263157890638 0
7545 0.2210526315787128 0.8105263157890683 0
7546 0.2315789473681698 0.8105263157890725 0
7547 0.242105263157627 0.8105263157890772 0
7548 0.252631578947084 0.8105263157890819 0
7549 0.2631578947365411 0.8105263157890861 0
7550 0.2736842105259981 0.8105263157890907 0
7551 0.2842105263154552 0.8105263157890952 0
7552 0.2947368421049124 0.8105263157890996 0
7553 0.3052631578943694 0.8105263157891043 0
7554 0.3157894736838264 0.8105263157891087 0
7555 0.3263157894732835 0.8105263157891132 0
7556 0.3368421052627407 0.8105263157891178 0
7557 0.3473684210521976 0.8105263157891223 0
7558 0.3578947368416548 0.8105263157891267 0
7559 0.3684210526311119 0.8105263157891311 0
7560 0.3789473684205689 0.8105263157891356 0
7561 0.3894736842100261 0.81052631578914 0
7562 0.3999999999994832 0.8105263157891445 0
7563 0.4105263157889402 0.8105263157891494 0
7564 0.4210526315783974 0.8105263157891536 0
7565 0.4315789473678543 0.8105263157891582 0
7566 0.4421052631573115 0.8105263157891627 0
7567 0.4526315789467685 0.8105263157891671 0
7568 0.4631578947362256 0.8105263157891716 0
7569 0.4736842105256827 0.810526315789176 0
7570 0.4842105263151398 0.8105263157891807 0
7571 0.4947368421045983 0.8105263157891851 0
7572 0.5052631578940681 0.8105263157891895 0
7573 0.5157894736835489 0.8105263157891942 0
7574 0.5263157894730314 0.8105263157891984 0
7575 0.5368421052625136 0.8105263157892031 0
7576 0.547368421051996 0.8105263157892075 0
7577 0.5578947368414785 0.810526315789212 0
7578 0.5684210526309609 0.8105263157892164 0
7579 0.578947368420443 0.8105263157892209 0
7580 0.5894736842099254 0.8105263157892255 0
7581 0.5999999999994078 0.8105263157892297 0
7582 0.6105263157888901 0.8105263157892344 0
7583 0.6210526315783724 0.8105263157892391 0
7584 0.6315789473678548 0.8105263157892435 0
7585 0.6421052631573373 0.8105263157892479 0
7586 0.6526315789468196 0.8105263157892524 0
7587 0.663157894736302 0.8105263157892568 0
7588 0.6736842105257844 0.8105263157892615 0
7589 0.6842105263152667 0.8105263157892659 0
7590 0.6947368421047488 0.8105263157892704 0
7591 0.7052631578942314 0.810526315789275 0
7592 0.7157894736837137 0.8105263157892795 0
7593 0.726315789473196 0.8105263157892839 0
7594 0.7368421052626783 0.8105263157892884 0
7595 0.7473684210521607 0.8105263157892928 0
7596 0.757894736841643 0.8105263157892972 0
7597 0.7684210526311255 0.8105263157893017 0
7598 0.7789473684206077 0.8105263157893063 0
7599 0.7894736842100901 0.8105263157893108 0
7600 0.7999999999995724 0.8105263157893154 0
7601 0.8105263157890548 0.8105263157893199 0
7602 0.8210526315785371 0.8105263157893243 0
7603 0.8315789473680195 0.8105263157893288 0
7604 0.8421052631575019 0.8105263157893332 0
7605 0.8526315789469842 0.8105263157893376 0
7606 0.8631578947364665 0.8105263157893421 0
7607 0.8736842105259521 0.8105263157893465 0
7608 0.8842105263154507 0.8105263157893512 0
7609 0.8947368421049553 0.8105263157893559 0
7610 0.9052631578944598 0.8105263157893603 0
7611 0.915789473683964 0.8105263157893647 0
7612 0.9263157894734686 0.8105263157893692 0
7613 0.936842105262973 0.8105263157893736 0
7614 0.9473684210524774 0.8105263157893781 0
7615 0.9578947368419821 0.8105263157893825 0
7616 0.9684210526314866 0.8105263157893872 0
7617 0.9789473684209912 0.8105263157893916 0
7618 0.9894736842104954 0.8105263157893963 0
7619 0.01052631578946515 0.8210526315784787 0
7620 0.02105263157893045 0.8210526315784824 0
7621 0.03157894736839508 0.8210526315784858 0
7622 0.04210526315785792 0.8210526315784892 0
7623 0.05263157894732019 0.8210526315784924 0
7624 0.0631578947367839 0.8210526315784961 0
7625 0.07368421052625114 0.8210526315784994 0
7626 0.08421052631571944 0.8210526315785029 0
7627 0.09473684210518771 0.8210526315785063 0
7628 0.105263157894656 0.8210526315785098 0
7629 0.1157894736841243 0.8210526315785134 0
7630 0.1263157894735892 0.8210526315785165 0
7631 0.1368421052630474 0.8210526315785202 0
7632 0.1473684210525037 0.8210526315785236 0
7633 0.1578947368419599 0.8210526315785269 0
7634 0.1684210526314163 0.8210526315785305 0
7635 0.1789473684208726 0.8210526315785336 0
7636 0.1894736842103289 0.8210526315785373 0
7637 0.1999999999997852 0.8210526315785407 0
7638 0.2105263157892415 0.821052631578544 0
7639 0.2210526315786977 0.8210526315785476 0
7640 0.2315789473681541 0.8210526315785507 0
7641 0.2421052631576104 0.8210526315785543 0
7642 0.2526315789470666 0.8210526315785576 0
7643 0.2631578947365228 0.8210526315785611 0
7644 0.2736842105259792 0.8210526315785647 0
7645 0.2842105263154355 0.821052631578568 0
7646 0.2947368421048918 0.8210526315785716 0
7647 0.3052631578943482 0.8210526315785749 0
7648 0.3157894736838043 0.8210526315785784 0
7649 0.3263157894732608 0.8210526315785818 0
7650 0.3368421052627171 0.8210526315785851 0
7651 0.3473684210521733 0.8210526315785888 0
7652 0.3578947368416296 0.8210526315785918 0
7653 0.3684210526310859 0.8210526315785955 0
7654 0.3789473684205422 0.8210526315785989 0
7655 0.3894736842099986 0.8210526315786022 0
7656 0.3999999999994548 0.8210526315786058 0
7657 0.4105263157889111 0.8210526315786091 0
7658 0.4210526315783674 0.8210526315786126 0
7659 0.4315789473678237 0.8210526315786162 0
7660 0.44210526315728 0.8210526315786195 0
7661 0.4526315789467363 0.8210526315786231 0
7662 0.4631578947361926 0.8210526315786264 0
7663 0.4736842105256489 0.8210526315786297 0
7664 0.4842105263151051 0.8210526315786331 0
7665 0.494736842104563 0.8210526315786366 0
7666 0.505263157894033 0.8210526315786402 0
7667 0.5157894736835147 0.8210526315786433 0
7668 0.5263157894729983 0.8210526315786471 0
7669 0.5368421052624817 0.8210526315786504 0
7670 0.5473684210519649 0.8210526315786539 0
7671 0.5578947368414483 0.8210526315786573 0
7672 0.5684210526309318 0.8210526315786606 0
7673 0.5789473684204153 0.8210526315786641 0
7674 0.5894736842098985 0.8210526315786675 0
7675 0.5999999999993822 0.821052631578671 0
7676 0.6105263157888656 0.8210526315786744 0
7677 0.6210526315783489 0.8210526315786779 0
7678 0.6315789473678324 0.8210526315786815 0
7679 0.6421052631573155 0.8210526315786848 0
7680 0.6526315789467991 0.8210526315786879 0
7681 0.6631578947362825 0.8210526315786912 0
7682 0.6736842105257658 0.8210526315786948 0
7683 0.6842105263152495 0.8210526315786983 0
7684 0.6947368421047326 0.8210526315787017 0
7685 0.7052631578942162 0.821052631578705 0
7686 0.7157894736836997 0.8210526315787086 0
7687 0.7263157894731831 0.8210526315787121 0
7688 0.7368421052626664 0.8210526315787154 0
7689 0.7473684210521496 0.8210526315787188 0
7690 0.7578947368416333 0.8210526315787223 0
7691 0.7684210526311166 0.8210526315787259 0
7692 0.7789473684206 0.8210526315787294 0
7693 0.7894736842100837 0.8210526315787325 0
7694 0.7999999999995668 0.8210526315787361 0
7695 0.8105263157890503 0.8210526315787396 0
7696 0.8210526315785336 0.821052631578743 0
7697 0.8315789473680173 0.8210526315787463 0
7698 0.8421052631575006 0.8210526315787499 0
7699 0.8526315789469839 0.8210526315787534 0
7700 0.8631578947364672 0.8210526315787567 0
7701 0.873684210525954 0.8210526315787601 0
7702 0.8842105263154525 0.8210526315787636 0
7703 0.894736842104957 0.821052631578767 0
7704 0.9052631578944611 0.8210526315787703 0
7705 0.9157894736839653 0.8210526315787738 0
7706 0.9263157894734697 0.8210526315787774 0
7707 0.9368421052629742 0.8210526315787805 0
7708 0.9473684210524783 0.8210526315787841 0
7709 0.9578947368419828 0.8210526315787876 0
7710 0.968421052631487 0.8210526315787909 0
7711 0.9789473684209914 0.8210526315787943 0
7712 0.9894736842104956 0.8210526315787978 0
7713 0.01052631578946448 0.8315789473679791 0
7714 0.02105263157892911 0.8315789473679815 0
7715 0.03157894736839307 0.8315789473679839 0
7716 0.0421052631578552 0.8315789473679864 0
7717 0.05263157894731678 0.8315789473679887 0
7718 0.06315789473677977 0.8315789473679911 0
7719 0.07368421052624637 0.8315789473679935 0
7720 0.08421052631571403 0.831578947367996 0
7721 0.09473684210518171 0.8315789473679982 0
7722 0.1052631578946494 0.8315789473680004 0
7723 0.115789473684117 0.8315789473680029 0
7724 0.1263157894735813 0.8315789473680053 0
7725 0.1368421052630387 0.8315789473680077 0
7726 0.1473684210524942 0.83157894736801 0
7727 0.1578947368419497 0.8315789473680124 0
7728 0.1684210526314052 0.8315789473680149 0
7729 0.1789473684208607 0.8315789473680171 0
7730 0.1894736842103162 0.8315789473680195 0
7731 0.1999999999997717 0.8315789473680218 0
7732 0.2105263157892273 0.8315789473680242 0
7733 0.2210526315786827 0.8315789473680266 0
7734 0.2315789473681383 0.8315789473680288 0
7735 0.2421052631575938 0.8315789473680315 0
7736 0.2526315789470492 0.8315789473680337 0
7737 0.2631578947365049 0.8315789473680362 0
7738 0.2736842105259603 0.8315789473680386 0
7739 0.2842105263154159 0.8315789473680408 0
7740 0.2947368421048713 0.8315789473680433 0
7741 0.3052631578943269 0.8315789473680455 0
7742 0.3157894736837824 0.8315789473680479 0
7743 0.3263157894732379 0.8315789473680502 0
7744 0.3368421052626934 0.8315789473680526 0
7745 0.3473684210521489 0.831578947368055 0
7746 0.3578947368416044 0.8315789473680577 0
7747 0.36842105263106 0.8315789473680598 0
7748 0.3789473684205154 0.8315789473680621 0
7749 0.389473684209971 0.8315789473680646 0
7750 0.3999999999994264 0.831578947368067 0
7751 0.410526315788882 0.8315789473680693 0
7752 0.4210526315783374 0.8315789473680717 0
7753 0.4315789473677931 0.8315789473680741 0
7754 0.4421052631572485 0.8315789473680764 0
7755 0.4526315789467041 0.8315789473680788 0
7756 0.4631578947361595 0.831578947368081 0
7757 0.473684210525615 0.8315789473680835 0
7758 0.4842105263150705 0.8315789473680857 0
7759 0.4947368421045278 0.8315789473680881 0
7760 0.5052631578939977 0.8315789473680906 0
7761 0.5157894736834805 0.831578947368093 0
7762 0.526315789472965 0.8315789473680952 0
7763 0.5368421052624495 0.8315789473680977 0
7764 0.5473684210519341 0.8315789473681001 0
7765 0.5578947368414185 0.8315789473681023 0
7766 0.5684210526309029 0.8315789473681048 0
7767 0.5789473684203873 0.8315789473681072 0
7768 0.5894736842098719 0.8315789473681097 0
7769 0.5999999999993565 0.8315789473681119 0
7770 0.6105263157888408 0.8315789473681141 0
7771 0.6210526315783254 0.8315789473681166 0
7772 0.63157894736781 0.831578947368119 0
7773 0.6421052631572942 0.8315789473681217 0
7774 0.6526315789467787 0.8315789473681239 0
7775 0.663157894736263 0.8315789473681261 0
7776 0.6736842105257477 0.8315789473681283 0
7777 0.6842105263152322 0.831578947368131 0
7778 0.6947368421047164 0.8315789473681332 0
7779 0.7052631578942011 0.8315789473681354 0
7780 0.7157894736836855 0.8315789473681381 0
7781 0.72631578947317 0.8315789473681403 0
7782 0.7368421052626544 0.8315789473681425 0
7783 0.7473684210521391 0.8315789473681452 0
7784 0.7578947368416235 0.8315789473681474 0
7785 0.7684210526311082 0.8315789473681499 0
7786 0.7789473684205924 0.8315789473681521 0
7787 0.789473684210077 0.8315789473681545 0
7788 0.7999999999995613 0.8315789473681567 0
7789 0.8105263157890459 0.8315789473681594 0
7790 0.8210526315785303 0.8315789473681616 0
7791 0.8315789473680146 0.8315789473681641 0
7792 0.8421052631574992 0.8315789473681665 0
7793 0.8526315789469836 0.8315789473681687 0
7794 0.8631578947364681 0.831578947368171 0
7795 0.8736842105259558 0.8315789473681736 0
7796 0.8842105263154543 0.8315789473681758 0
7797 0.8947368421049585 0.8315789473681783 0
7798 0.9052631578944627 0.8315789473681807 0
7799 0.9157894736839669 0.8315789473681829 0
7800 0.926315789473471 0.8315789473681852 0
7801 0.9368421052629751 0.8315789473681878 0
7802 0.9473684210524792 0.83157894736819 0
7803 0.9578947368419835 0.8315789473681925 0
7804 0.9684210526314876 0.8315789473681949 0
7805 0.9789473684209915 0.8315789473681972 0
7806 0.9894736842104959 0.8315789473681996 0
7807 0.01052631578946381 0.8421052631574799 0
7808 0.02105263157892776 0.842105263157481 0
7809 0.03157894736839104 0.8421052631574824 0
7810 0.04210526315785248 0.8421052631574837 0
7811 0.05263157894731335 0.8421052631574848 0
7812 0.06315789473677566 0.8421052631574861 0
7813 0.07368421052624159 0.8421052631574875 0
7814 0.08421052631570865 0.842105263157489 0
7815 0.09473684210517566 0.8421052631574901 0
7816 0.1052631578946427 0.8421052631574915 0
7817 0.1157894736841098 0.8421052631574928 0
7818 0.1263157894735733 0.8421052631574939 0
7819 0.13684210526303 0.8421052631574952 0
7820 0.1473684210524846 0.8421052631574967 0
7821 0.1578947368419394 0.8421052631574979 0
7822 0.1684210526313941 0.8421052631574992 0
7823 0.1789473684208489 0.8421052631575006 0
7824 0.1894736842103036 0.8421052631575019 0
7825 0.1999999999997583 0.8421052631575032 0
7826 0.210526315789213 0.8421052631575044 0
7827 0.2210526315786678 0.8421052631575057 0
7828 0.2315789473681225 0.8421052631575071 0
7829 0.2421052631575772 0.8421052631575082 0
7830 0.2526315789470319 0.8421052631575099 0
7831 0.2631578947364867 0.8421052631575112 0
7832 0.2736842105259414 0.8421052631575123 0
7833 0.2842105263153961 0.8421052631575137 0
7834 0.2947368421048508 0.8421052631575148 0
7835 0.3052631578943056 0.8421052631575161 0
7836 0.3157894736837603 0.8421052631575174 0
7837 0.326315789473215 0.8421052631575188 0
7838 0.3368421052626698 0.8421052631575203 0
7839 0.3473684210521245 0.8421052631575214 0
7840 0.3578947368415792 0.8421052631575228 0
7841 0.3684210526310339 0.8421052631575241 0
7842 0.3789473684204887 0.8421052631575252 0
7843 0.3894736842099434 0.8421052631575268 0
7844 0.3999999999993982 0.8421052631575279 0
7845 0.4105263157888528 0.8421052631575294 0
7846 0.4210526315783076 0.8421052631575308 0
7847 0.4315789473677624 0.8421052631575319 0
7848 0.442105263157217 0.842105263157533 0
7849 0.4526315789466719 0.8421052631575348 0
7850 0.4631578947361265 0.8421052631575359 0
7851 0.4736842105255812 0.842105263157537 0
7852 0.484210526315036 0.8421052631575383 0
7853 0.4947368421044926 0.8421052631575396 0
7854 0.5052631578939626 0.842105263157541 0
7855 0.5157894736834463 0.8421052631575423 0
7856 0.5263157894729321 0.8421052631575436 0
7857 0.5368421052624175 0.842105263157545 0
7858 0.547368421051903 0.8421052631575463 0
7859 0.5578947368413884 0.8421052631575476 0
7860 0.5684210526308741 0.842105263157549 0
7861 0.5789473684203595 0.8421052631575501 0
7862 0.5894736842098453 0.8421052631575516 0
7863 0.5999999999993307 0.842105263157553 0
7864 0.6105263157888161 0.8421052631575543 0
7865 0.6210526315783016 0.8421052631575554 0
7866 0.6315789473677873 0.842105263157557 0
7867 0.6421052631572727 0.8421052631575583 0
7868 0.6526315789467583 0.8421052631575596 0
7869 0.6631578947362439 0.8421052631575605 0
7870 0.6736842105257294 0.8421052631575618 0
7871 0.6842105263152148 0.8421052631575632 0
7872 0.6947368421047004 0.8421052631575645 0
7873 0.7052631578941863 0.8421052631575658 0
7874 0.7157894736836717 0.8421052631575672 0
7875 0.7263157894731569 0.8421052631575685 0
7876 0.7368421052626428 0.8421052631575698 0
7877 0.747368421052128 0.8421052631575712 0
7878 0.7578947368416135 0.8421052631575725 0
7879 0.7684210526310993 0.8421052631575736 0
7880 0.7789473684205849 0.8421052631575752 0
7881 0.7894736842100704 0.8421052631575765 0
7882 0.7999999999995557 0.8421052631575776 0
7883 0.8105263157890414 0.8421052631575792 0
7884 0.8210526315785269 0.8421052631575803 0
7885 0.8315789473680124 0.8421052631575816 0
7886 0.8421052631574979 0.8421052631575829 0
7887 0.8526315789469835 0.842105263157584 0
7888 0.863157894736469 0.8421052631575854 0
7889 0.8736842105259575 0.8421052631575867 0
7890 0.884210526315456 0.842105263157588 0
7891 0.8947368421049601 0.8421052631575894 0
7892 0.9052631578944642 0.8421052631575907 0
7893 0.9157894736839682 0.842105263157592 0
7894 0.9263157894734722 0.8421052631575934 0
7895 0.936842105262976 0.8421052631575947 0
7896 0.94736842105248 0.842105263157596 0
7897 0.9578947368419841 0.8421052631575974 0
7898 0.9684210526314879 0.8421052631575987 0
7899 0.9789473684209921 0.8421052631576 0
7900 0.9894736842104961 0.8421052631576011 0
7901 0.01052631578946314 0.8526315789469799 0
7902 0.02105263157892642 0.8526315789469802 0
7903 0.03157894736838904 0.8526315789469804 0
7904 0.04210526315784977 0.8526315789469808 0
7905 0.05263157894730992 0.8526315789469809 0
7906 0.06315789473677152 0.8526315789469812 0
7907 0.07368421052623687 0.8526315789469813 0
7908 0.08421052631570326 0.8526315789469817 0
7909 0.09473684210516967 0.8526315789469822 0
7910 0.1052631578946361 0.8526315789469822 0
7911 0.1157894736841025 0.8526315789469825 0
7912 0.1263157894735653 0.8526315789469828 0
7913 0.1368421052630212 0.8526315789469829 0
7914 0.1473684210524752 0.8526315789469834 0
7915 0.1578947368419291 0.8526315789469834 0
7916 0.1684210526313831 0.8526315789469836 0
7917 0.178947368420837 0.852631578946984 0
7918 0.1894736842102909 0.852631578946984 0
7919 0.1999999999997449 0.8526315789469845 0
7920 0.2105263157891988 0.8526315789469847 0
7921 0.2210526315786527 0.8526315789469848 0
7922 0.2315789473681067 0.8526315789469853 0
7923 0.2421052631575607 0.8526315789469854 0
7924 0.2526315789470146 0.8526315789469857 0
7925 0.2631578947364686 0.8526315789469857 0
7926 0.2736842105259225 0.8526315789469862 0
7927 0.2842105263153764 0.8526315789469866 0
7928 0.2947368421048304 0.8526315789469865 0
7929 0.3052631578942844 0.8526315789469867 0
7930 0.3157894736837382 0.852631578946987 0
7931 0.3263157894731922 0.8526315789469874 0
7932 0.3368421052626462 0.8526315789469876 0
7933 0.3473684210521001 0.8526315789469877 0
7934 0.357894736841554 0.852631578946988 0
7935 0.3684210526310079 0.8526315789469884 0
7936 0.3789473684204619 0.8526315789469885 0
7937 0.3894736842099158 0.8526315789469888 0
7938 0.3999999999993698 0.8526315789469892 0
7939 0.4105263157888236 0.8526315789469895 0
7940 0.4210526315782777 0.8526315789469898 0
7941 0.4315789473677316 0.8526315789469897 0
7942 0.4421052631571856 0.8526315789469902 0
7943 0.4526315789466394 0.8526315789469905 0
7944 0.4631578947360934 0.8526315789469906 0
7945 0.4736842105255474 0.8526315789469906 0
7946 0.4842105263150014 0.8526315789469912 0
7947 0.4947368421044573 0.8526315789469913 0
7948 0.5052631578939275 0.8526315789469915 0
7949 0.5157894736834121 0.8526315789469919 0
7950 0.5263157894728988 0.8526315789469919 0
7951 0.5368421052623853 0.8526315789469922 0
7952 0.5473684210518721 0.8526315789469924 0
7953 0.5578947368413586 0.8526315789469928 0
7954 0.568421052630845 0.852631578946993 0
7955 0.5789473684203318 0.8526315789469933 0
7956 0.5894736842098182 0.8526315789469938 0
7957 0.599999999999305 0.8526315789469936 0
7958 0.6105263157887915 0.8526315789469942 0
7959 0.6210526315782783 0.8526315789469943 0
7960 0.6315789473677647 0.8526315789469946 0
7961 0.6421052631572512 0.8526315789469949 0
7962 0.6526315789467378 0.8526315789469949 0
7963 0.6631578947362243 0.852631578946995 0
7964 0.6736842105257111 0.8526315789469954 0
7965 0.6842105263151977 0.8526315789469957 0
7966 0.6947368421046842 0.852631578946996 0
7967 0.7052631578941712 0.8526315789469963 0
7968 0.7157894736836575 0.8526315789469964 0
7969 0.726315789473144 0.8526315789469967 0
7970 0.7368421052626308 0.8526315789469968 0
7971 0.7473684210521174 0.8526315789469974 0
7972 0.7578947368416039 0.8526315789469977 0
7973 0.7684210526310904 0.8526315789469977 0
7974 0.778947368420577 0.8526315789469978 0
7975 0.7894736842100637 0.8526315789469981 0
7976 0.7999999999995502 0.8526315789469985 0
7977 0.8105263157890368 0.8526315789469986 0
7978 0.8210526315785234 0.852631578946999 0
7979 0.8315789473680102 0.8526315789469991 0
7980 0.8421052631574966 0.8526315789469995 0
7981 0.8526315789469832 0.8526315789469998 0
7982 0.8631578947364699 0.8526315789469999 0
7983 0.8736842105259589 0.8526315789470004 0
7984 0.884210526315458 0.8526315789470004 0
7985 0.8947368421049618 0.8526315789470008 0
7986 0.9052631578944658 0.8526315789470008 0
7987 0.9157894736839696 0.8526315789470013 0
7988 0.9263157894734733 0.8526315789470015 0
7989 0.9368421052629773 0.8526315789470017 0
7990 0.947368421052481 0.8526315789470019 0
7991 0.9578947368419848 0.8526315789470021 0
7992 0.9684210526314886 0.8526315789470024 0
7993 0.9789473684209925 0.8526315789470026 0
7994 0.9894736842104963 0.8526315789470028 0
7995 0.01052631578946247 0.8631578947364805 0
7996 0.02105263157892508 0.8631578947364796 0
7997 0.03157894736838702 0.8631578947364787 0
7998 0.04210526315784705 0.8631578947364779 0
7999 0.0526315789473065 0.8631578947364771 0
8000 0.06315789473676742 0.8631578947364763 0
8001 0.07368421052623209 0.8631578947364758 0
8002 0.08421052631569788 0.8631578947364746 0
8003 0.09473684210516362 0.863157894736474 0
8004 0.1052631578946294 0.8631578947364731 0
8005 0.1157894736840952 0.8631578947364723 0
8006 0.1263157894735574 0.8631578947364716 0
8007 0.1368421052630125 0.8631578947364708 0
8008 0.1473684210524656 0.8631578947364699 0
8009 0.1578947368419188 0.8631578947364689 0
8010 0.168421052631372 0.8631578947364683 0
8011 0.1789473684208251 0.8631578947364672 0
8012 0.1894736842102783 0.8631578947364665 0
8013 0.1999999999997314 0.863157894736466 0
8014 0.2105263157891846 0.8631578947364648 0
8015 0.2210526315786377 0.8631578947364642 0
8016 0.2315789473680909 0.8631578947364632 0
8017 0.2421052631575441 0.8631578947364623 0
8018 0.2526315789469973 0.8631578947364619 0
8019 0.2631578947364505 0.8631578947364608 0
8020 0.2736842105259036 0.86315789473646 0
8021 0.2842105263153567 0.8631578947364592 0
8022 0.2947368421048099 0.8631578947364584 0
8023 0.3052631578942631 0.8631578947364577 0
8024 0.3157894736837162 0.8631578947364569 0
8025 0.3263157894731693 0.8631578947364558 0
8026 0.3368421052626225 0.8631578947364552 0
8027 0.3473684210520757 0.8631578947364543 0
8028 0.3578947368415288 0.8631578947364534 0
8029 0.368421052630982 0.8631578947364527 0
8030 0.3789473684204351 0.8631578947364519 0
8031 0.3894736842098882 0.8631578947364511 0
8032 0.3999999999993414 0.8631578947364502 0
8033 0.4105263157887946 0.8631578947364493 0
8034 0.4210526315782477 0.8631578947364487 0
8035 0.4315789473677009 0.8631578947364478 0
8036 0.442105263157154 0.8631578947364468 0
8037 0.4526315789466073 0.8631578947364461 0
8038 0.4631578947360604 0.8631578947364454 0
8039 0.4736842105255136 0.8631578947364446 0
8040 0.4842105263149668 0.8631578947364438 0
8041 0.494736842104422 0.8631578947364428 0
8042 0.5052631578938924 0.8631578947364419 0
8043 0.5157894736833779 0.8631578947364412 0
8044 0.5263157894728657 0.8631578947364406 0
8045 0.5368421052623533 0.8631578947364397 0
8046 0.547368421051841 0.8631578947364388 0
8047 0.5578947368413284 0.8631578947364381 0
8048 0.5684210526308161 0.8631578947364372 0
8049 0.5789473684203038 0.8631578947364363 0
8050 0.5894736842097915 0.8631578947364357 0
8051 0.5999999999992792 0.8631578947364349 0
8052 0.6105263157887668 0.8631578947364339 0
8053 0.6210526315782545 0.8631578947364333 0
8054 0.6315789473677422 0.8631578947364323 0
8055 0.6421052631572297 0.8631578947364316 0
8056 0.6526315789467174 0.8631578947364308 0
8057 0.6631578947362053 0.86315789473643 0
8058 0.6736842105256929 0.863157894736429 0
8059 0.6842105263151805 0.8631578947364285 0
8060 0.694736842104668 0.8631578947364277 0
8061 0.7052631578941558 0.8631578947364267 0
8062 0.7157894736836435 0.8631578947364259 0
8063 0.7263157894731311 0.8631578947364249 0
8064 0.7368421052626188 0.8631578947364241 0
8065 0.7473684210521064 0.8631578947364232 0
8066 0.7578947368415939 0.8631578947364223 0
8067 0.7684210526310817 0.8631578947364218 0
8068 0.7789473684205693 0.863157894736421 0
8069 0.789473684210057 0.86315789473642 0
8070 0.7999999999995446 0.8631578947364192 0
8071 0.8105263157890323 0.8631578947364184 0
8072 0.82105263157852 0.8631578947364175 0
8073 0.8315789473680077 0.863157894736417 0
8074 0.8421052631574952 0.8631578947364161 0
8075 0.852631578946983 0.8631578947364152 0
8076 0.8631578947364705 0.8631578947364144 0
8077 0.8736842105259607 0.8631578947364135 0
8078 0.8842105263154598 0.8631578947364128 0
8079 0.8947368421049636 0.8631578947364119 0
8080 0.9052631578944673 0.8631578947364112 0
8081 0.9157894736839709 0.8631578947364104 0
8082 0.9263157894734744 0.8631578947364095 0
8083 0.9368421052629782 0.8631578947364086 0
8084 0.947368421052482 0.8631578947364079 0
8085 0.9578947368419855 0.863157894736407 0
8086 0.9684210526314891 0.8631578947364064 0
8087 0.9789473684209929 0.8631578947364055 0
8088 0.9894736842104963 0.8631578947364046 0
8089 0.0105263157894618 0.8736842105259809 0
8090 0.02105263157892374 0.8736842105259792 0
8091 0.03157894736838499 0.8736842105259777 0
8092 0.04210526315784433 0.873684210525976 0
8093 0.05263157894730307 0.8736842105259742 0
8094 0.06315789473676331 0.8736842105259727 0
8095 0.07368421052622733 0.8736842105259709 0
8096 0.08421052631569249 0.8736842105259693 0
8097 0.09473684210515762 0.8736842105259676 0
8098 0.1052631578946228 0.8736842105259658 0
8099 0.1157894736840879 0.8736842105259642 0
8100 0.1263157894735494 0.8736842105259625 0
8101 0.1368421052630038 0.8736842105259607 0
8102 0.1473684210524562 0.8736842105259589 0
8103 0.1578947368419085 0.8736842105259575 0
8104 0.1684210526313609 0.8736842105259557 0
8105 0.1789473684208133 0.873684210525954 0
8106 0.1894736842102657 0.8736842105259521 0
8107 0.199999999999718 0.8736842105259507 0
8108 0.2105263157891704 0.8736842105259489 0
8109 0.2210526315786227 0.8736842105259474 0
8110 0.2315789473680752 0.8736842105259456 0
8111 0.2421052631575276 0.8736842105259441 0
8112 0.25263157894698 0.8736842105259423 0
8113 0.2631578947364323 0.8736842105259404 0
8114 0.2736842105258845 0.873684210525939 0
8115 0.2842105263153371 0.8736842105259371 0
8116 0.2947368421047893 0.8736842105259356 0
8117 0.3052631578942417 0.8736842105259338 0
8118 0.3157894736836941 0.8736842105259323 0
8119 0.3263157894731465 0.8736842105259304 0
8120 0.3368421052625989 0.8736842105259288 0
8121 0.3473684210520513 0.873684210525927 0
8122 0.3578947368415036 0.8736842105259254 0
8123 0.368421052630956 0.8736842105259237 0
8124 0.3789473684204084 0.873684210525922 0
8125 0.3894736842098607 0.8736842105259203 0
8126 0.3999999999993132 0.8736842105259186 0
8127 0.4105263157887655 0.8736842105259168 0
8128 0.4210526315782179 0.8736842105259151 0
8129 0.4315789473676702 0.8736842105259135 0
8130 0.4421052631571226 0.8736842105259118 0
8131 0.4526315789465751 0.8736842105259102 0
8132 0.4631578947360274 0.8736842105259083 0
8133 0.4736842105254797 0.8736842105259067 0
8134 0.4842105263149322 0.8736842105259053 0
8135 0.4947368421043867 0.8736842105259034 0
8136 0.5052631578938573 0.8736842105259016 0
8137 0.5157894736833437 0.8736842105259001 0
8138 0.5263157894728326 0.8736842105258983 0
8139 0.5368421052623213 0.8736842105258965 0
8140 0.5473684210518099 0.873684210525895 0
8141 0.5578947368412986 0.8736842105258932 0
8142 0.5684210526307872 0.8736842105258916 0
8143 0.5789473684202763 0.87368421052589 0
8144 0.5894736842097649 0.8736842105258884 0
8145 0.5999999999992535 0.8736842105258865 0
8146 0.6105263157887422 0.8736842105258846 0
8147 0.6210526315782308 0.8736842105258832 0
8148 0.6315789473677198 0.8736842105258812 0
8149 0.6421052631572084 0.8736842105258797 0
8150 0.6526315789466972 0.8736842105258781 0
8151 0.6631578947361857 0.8736842105258763 0
8152 0.6736842105256745 0.8736842105258749 0
8153 0.6842105263151633 0.8736842105258732 0
8154 0.694736842104652 0.8736842105258713 0
8155 0.7052631578941407 0.8736842105258696 0
8156 0.7157894736836296 0.8736842105258681 0
8157 0.7263157894731183 0.8736842105258662 0
8158 0.7368421052626069 0.8736842105258645 0
8159 0.7473684210520956 0.873684210525863 0
8160 0.7578947368415843 0.8736842105258613 0
8161 0.7684210526310731 0.8736842105258597 0
8162 0.7789473684205618 0.8736842105258581 0
8163 0.7894736842100504 0.8736842105258561 0
8164 0.7999999999995391 0.8736842105258545 0
8165 0.8105263157890279 0.8736842105258527 0
8166 0.8210526315785165 0.873684210525851 0
8167 0.8315789473680053 0.8736842105258497 0
8168 0.8421052631574939 0.8736842105258478 0
8169 0.8526315789469826 0.8736842105258461 0
8170 0.8631578947364714 0.8736842105258443 0
8171 0.8736842105259625 0.8736842105258428 0
8172 0.8842105263154618 0.873684210525841 0
8173 0.8947368421049654 0.8736842105258392 0
8174 0.9052631578944687 0.8736842105258377 0
8175 0.9157894736839722 0.8736842105258359 0
8176 0.9263157894734757 0.8736842105258342 0
8177 0.9368421052629791 0.8736842105258326 0
8178 0.9473684210524828 0.873684210525831 0
8179 0.9578947368419861 0.8736842105258292 0
8180 0.9684210526314897 0.8736842105258275 0
8181 0.9789473684209932 0.8736842105258257 0
8182 0.9894736842104963 0.8736842105258243 0
8183 0.01052631578946112 0.884210526315482 0
8184 0.02105263157892241 0.8842105263154802 0
8185 0.03157894736838299 0.8842105263154785 0
8186 0.04210526315784161 0.8842105263154767 0
8187 0.05263157894729965 0.8842105263154747 0
8188 0.0631578947367592 0.8842105263154728 0
8189 0.07368421052622258 0.8842105263154709 0
8190 0.08421052631568708 0.8842105263154691 0
8191 0.0947368421051516 0.8842105263154671 0
8192 0.1052631578946161 0.8842105263154653 0
8193 0.1157894736840806 0.8842105263154636 0
8194 0.1263157894735415 0.8842105263154616 0
8195 0.136842105262995 0.8842105263154596 0
8196 0.1473684210524467 0.8842105263154582 0
8197 0.1578947368418982 0.884210526315456 0
8198 0.1684210526313498 0.8842105263154543 0
8199 0.1789473684208014 0.8842105263154523 0
8200 0.189473684210253 0.8842105263154505 0
8201 0.1999999999997046 0.8842105263154487 0
8202 0.2105263157891562 0.8842105263154469 0
8203 0.2210526315786077 0.8842105263154449 0
8204 0.2315789473680594 0.8842105263154432 0
8205 0.242105263157511 0.8842105263154412 0
8206 0.2526315789469625 0.8842105263154394 0
8207 0.263157894736414 0.8842105263154374 0
8208 0.2736842105258657 0.8842105263154356 0
8209 0.2842105263153173 0.8842105263154338 0
8210 0.2947368421047689 0.8842105263154318 0
8211 0.3052631578942205 0.8842105263154301 0
8212 0.315789473683672 0.8842105263154281 0
8213 0.3263157894731237 0.8842105263154265 0
8214 0.3368421052625753 0.8842105263154243 0
8215 0.3473684210520269 0.8842105263154227 0
8216 0.3578947368414784 0.8842105263154207 0
8217 0.36842105263093 0.8842105263154187 0
8218 0.3789473684203816 0.884210526315417 0
8219 0.3894736842098331 0.8842105263154152 0
8220 0.3999999999992848 0.8842105263154134 0
8221 0.4105263157887364 0.8842105263154116 0
8222 0.421052631578188 0.8842105263154096 0
8223 0.4315789473676396 0.8842105263154076 0
8224 0.4421052631570911 0.8842105263154059 0
8225 0.4526315789465428 0.8842105263154041 0
8226 0.4631578947359943 0.8842105263154021 0
8227 0.473684210525446 0.8842105263154003 0
8228 0.4842105263148976 0.8842105263153983 0
8229 0.4947368421043514 0.8842105263153965 0
8230 0.505263157893822 0.8842105263153948 0
8231 0.5157894736833095 0.884210526315393 0
8232 0.5263157894727993 0.884210526315391 0
8233 0.5368421052622891 0.884210526315389 0
8234 0.5473684210517789 0.8842105263153874 0
8235 0.5578947368412687 0.8842105263153854 0
8236 0.5684210526307584 0.8842105263153837 0
8237 0.5789473684202483 0.8842105263153817 0
8238 0.589473684209738 0.8842105263153797 0
8239 0.5999999999992277 0.8842105263153779 0
8240 0.6105263157887175 0.8842105263153761 0
8241 0.6210526315782072 0.8842105263153743 0
8242 0.6315789473676972 0.8842105263153726 0
8243 0.6421052631571867 0.8842105263153706 0
8244 0.6526315789466768 0.8842105263153688 0
8245 0.6631578947361664 0.8842105263153668 0
8246 0.6736842105256561 0.884210526315365 0
8247 0.684210526315146 0.884210526315363 0
8248 0.6947368421046358 0.8842105263153612 0
8249 0.7052631578941256 0.8842105263153592 0
8250 0.7157894736836153 0.8842105263153575 0
8251 0.7263157894731052 0.8842105263153557 0
8252 0.7368421052625949 0.8842105263153539 0
8253 0.7473684210520847 0.8842105263153517 0
8254 0.7578947368415744 0.8842105263153499 0
8255 0.7684210526310644 0.8842105263153481 0
8256 0.7789473684205541 0.8842105263153464 0
8257 0.7894736842100437 0.8842105263153446 0
8258 0.7999999999995335 0.8842105263153428 0
8259 0.8105263157890232 0.8842105263153408 0
8260 0.8210526315785132 0.8842105263153388 0
8261 0.8315789473680031 0.884210526315337 0
8262 0.8421052631574928 0.8842105263153353 0
8263 0.8526315789469826 0.8842105263153335 0
8264 0.8631578947364721 0.8842105263153315 0
8265 0.8736842105259642 0.8842105263153295 0
8266 0.8842105263154636 0.8842105263153277 0
8267 0.8947368421049671 0.8842105263153259 0
8268 0.9052631578944704 0.8842105263153242 0
8269 0.9157894736839736 0.8842105263153222 0
8270 0.926315789473477 0.8842105263153202 0
8271 0.9368421052629802 0.8842105263153184 0
8272 0.9473684210524834 0.8842105263153166 0
8273 0.9578947368419868 0.8842105263153148 0
8274 0.9684210526314901 0.8842105263153128 0
8275 0.9789473684209935 0.8842105263153111 0
8276 0.9894736842104968 0.8842105263153091 0
8277 0.01052631578946045 0.8947368421049838 0
8278 0.02105263157892106 0.8947368421049823 0
8279 0.03157894736838097 0.8947368421049807 0
8280 0.04210526315783889 0.8947368421049789 0
8281 0.05263157894729621 0.8947368421049771 0
8282 0.06315789473675507 0.8947368421049753 0
8283 0.07368421052621783 0.8947368421049738 0
8284 0.08421052631568171 0.8947368421049721 0
8285 0.09473684210514557 0.8947368421049703 0
8286 0.1052631578946095 0.8947368421049687 0
8287 0.1157894736840733 0.8947368421049672 0
8288 0.1263157894735336 0.8947368421049654 0
8289 0.1368421052629864 0.8947368421049635 0
8290 0.1473684210524371 0.8947368421049618 0
8291 0.157894736841888 0.8947368421049603 0
8292 0.1684210526313388 0.8947368421049586 0
8293 0.1789473684207895 0.8947368421049567 0
8294 0.1894736842102404 0.8947368421049551 0
8295 0.1999999999996912 0.8947368421049533 0
8296 0.210526315789142 0.8947368421049517 0
8297 0.2210526315785928 0.89473684210495 0
8298 0.2315789473680436 0.8947368421049483 0
8299 0.2421052631574944 0.8947368421049469 0
8300 0.2526315789469451 0.894736842104945 0
8301 0.2631578947363961 0.8947368421049432 0
8302 0.2736842105258468 0.8947368421049416 0
8303 0.2842105263152976 0.8947368421049398 0
8304 0.2947368421047485 0.8947368421049384 0
8305 0.3052631578941992 0.8947368421049365 0
8306 0.31578947368365 0.8947368421049348 0
8307 0.3263157894731009 0.8947368421049331 0
8308 0.3368421052625516 0.8947368421049317 0
8309 0.3473684210520025 0.8947368421049295 0
8310 0.3578947368414533 0.894736842104928 0
8311 0.368421052630904 0.8947368421049262 0
8312 0.3789473684203549 0.8947368421049247 0
8313 0.3894736842098056 0.8947368421049232 0
8314 0.3999999999992566 0.8947368421049215 0
8315 0.4105263157887073 0.8947368421049195 0
8316 0.421052631578158 0.8947368421049179 0
8317 0.4315789473676089 0.8947368421049162 0
8318 0.4421052631570596 0.8947368421049148 0
8319 0.4526315789465105 0.8947368421049129 0
8320 0.4631578947359613 0.8947368421049112 0
8321 0.4736842105254121 0.8947368421049094 0
8322 0.4842105263148629 0.8947368421049078 0
8323 0.4947368421043161 0.8947368421049061 0
8324 0.505263157893787 0.8947368421049046 0
8325 0.5157894736832753 0.8947368421049026 0
8326 0.5263157894727665 0.894736842104901 0
8327 0.536842105262257 0.8947368421048995 0
8328 0.5473684210517478 0.8947368421048975 0
8329 0.5578947368412387 0.8947368421048959 0
8330 0.5684210526307294 0.8947368421048942 0
8331 0.5789473684202203 0.8947368421048927 0
8332 0.5894736842097111 0.8947368421048908 0
8333 0.5999999999992022 0.8947368421048892 0
8334 0.6105263157886929 0.8947368421048872 0
8335 0.6210526315781837 0.8947368421048859 0
8336 0.6315789473676745 0.894736842104884 0
8337 0.6421052631571654 0.8947368421048822 0
8338 0.6526315789466564 0.8947368421048807 0
8339 0.6631578947361471 0.8947368421048791 0
8340 0.6736842105256379 0.8947368421048773 0
8341 0.6842105263151287 0.8947368421048757 0
8342 0.6947368421046196 0.8947368421048739 0
8343 0.7052631578941105 0.894736842104872 0
8344 0.7157894736836015 0.8947368421048705 0
8345 0.7263157894730921 0.8947368421048691 0
8346 0.7368421052625829 0.894736842104867 0
8347 0.7473684210520738 0.8947368421048655 0
8348 0.7578947368415646 0.8947368421048637 0
8349 0.7684210526310558 0.8947368421048619 0
8350 0.7789473684205462 0.8947368421048604 0
8351 0.7894736842100373 0.8947368421048587 0
8352 0.799999999999528 0.8947368421048569 0
8353 0.8105263157890188 0.8947368421048554 0
8354 0.8210526315785096 0.8947368421048535 0
8355 0.8315789473680004 0.8947368421048517 0
8356 0.8421052631574915 0.8947368421048504 0
8357 0.8526315789469822 0.8947368421048486 0
8358 0.863157894736473 0.8947368421048468 0
8359 0.873684210525966 0.8947368421048451 0
8360 0.8842105263154654 0.8947368421048432 0
8361 0.8947368421049685 0.8947368421048419 0
8362 0.9052631578944718 0.8947368421048402 0
8363 0.9157894736839749 0.8947368421048384 0
8364 0.9263157894734779 0.8947368421048366 0
8365 0.9368421052629813 0.8947368421048348 0
8366 0.9473684210524843 0.8947368421048333 0
8367 0.9578947368419874 0.8947368421048317 0
8368 0.9684210526314906 0.89473684210483 0
8369 0.9789473684209938 0.8947368421048282 0
8370 0.9894736842104968 0.8947368421048264 0
8371 0.01052631578945978 0.9052631578944855 0
8372 0.02105263157891973 0.9052631578944842 0
8373 0.03157894736837896 0.9052631578944825 0
8374 0.04210526315783617 0.905263157894481 0
8375 0.0526315789472928 0.9052631578944793 0
8376 0.06315789473675096 0.905263157894478 0
8377 0.07368421052621306 0.9052631578944762 0
8378 0.08421052631567631 0.9052631578944748 0
8379 0.09473684210513952 0.9052631578944734 0
8380 0.1052631578946028 0.9052631578944719 0
8381 0.115789473684066 0.9052631578944703 0
8382 0.1263157894735256 0.9052631578944689 0
8383 0.1368421052629776 0.9052631578944674 0
8384 0.1473684210524277 0.905263157894466 0
8385 0.1578947368418777 0.9052631578944642 0
8386 0.1684210526313277 0.9052631578944627 0
8387 0.1789473684207777 0.9052631578944611 0
8388 0.1894736842102278 0.9052631578944597 0
8389 0.1999999999996778 0.9052631578944581 0
8390 0.2105263157891278 0.9052631578944567 0
8391 0.2210526315785778 0.9052631578944549 0
8392 0.2315789473680278 0.9052631578944536 0
8393 0.2421052631574779 0.9052631578944522 0
8394 0.2526315789469278 0.9052631578944507 0
8395 0.2631578947363779 0.9052631578944491 0
8396 0.2736842105258279 0.9052631578944473 0
8397 0.2842105263152779 0.905263157894446 0
8398 0.2947368421047279 0.9052631578944447 0
8399 0.3052631578941779 0.9052631578944429 0
8400 0.315789473683628 0.9052631578944412 0
8401 0.326315789473078 0.9052631578944399 0
8402 0.3368421052625281 0.9052631578944383 0
8403 0.347368421051978 0.9052631578944368 0
8404 0.357894736841428 0.9052631578944352 0
8405 0.368421052630878 0.9052631578944337 0
8406 0.378947368420328 0.9052631578944323 0
8407 0.3894736842097781 0.9052631578944308 0
8408 0.3999999999992281 0.9052631578944292 0
8409 0.4105263157886782 0.9052631578944278 0
8410 0.4210526315781282 0.9052631578944261 0
8411 0.4315789473675781 0.9052631578944247 0
8412 0.4421052631570282 0.905263157894423 0
8413 0.4526315789464783 0.9052631578944215 0
8414 0.4631578947359282 0.90526315789442 0
8415 0.4736842105253782 0.9052631578944185 0
8416 0.4842105263148282 0.9052631578944172 0
8417 0.4947368421042808 0.9052631578944154 0
8418 0.5052631578937516 0.905263157894414 0
8419 0.5157894736832411 0.9052631578944125 0
8420 0.5263157894727332 0.9052631578944109 0
8421 0.536842105262225 0.9052631578944094 0
8422 0.5473684210517169 0.9052631578944078 0
8423 0.5578947368412087 0.9052631578944065 0
8424 0.5684210526307006 0.9052631578944048 0
8425 0.5789473684201928 0.9052631578944033 0
8426 0.5894736842096845 0.9052631578944019 0
8427 0.5999999999991766 0.9052631578944002 0
8428 0.6105263157886682 0.9052631578943986 0
8429 0.6210526315781602 0.905263157894397 0
8430 0.6315789473676523 0.9052631578943957 0
8431 0.6421052631571441 0.9052631578943942 0
8432 0.6526315789466361 0.9052631578943926 0
8433 0.663157894736128 0.905263157894391 0
8434 0.6736842105256196 0.9052631578943895 0
8435 0.6842105263151117 0.9052631578943884 0
8436 0.6947368421046036 0.9052631578943864 0
8437 0.7052631578940954 0.9052631578943853 0
8438 0.7157894736835874 0.9052631578943837 0
8439 0.7263157894730792 0.9052631578943822 0
8440 0.7368421052625711 0.9052631578943804 0
8441 0.747368421052063 0.9052631578943791 0
8442 0.7578947368415548 0.9052631578943777 0
8443 0.7684210526310469 0.9052631578943758 0
8444 0.7789473684205387 0.9052631578943745 0
8445 0.7894736842100306 0.9052631578943729 0
8446 0.7999999999995224 0.9052631578943714 0
8447 0.8105263157890144 0.9052631578943696 0
8448 0.8210526315785063 0.9052631578943683 0
8449 0.8315789473679982 0.9052631578943667 0
8450 0.8421052631574901 0.9052631578943652 0
8451 0.8526315789469819 0.9052631578943638 0
8452 0.8631578947364739 0.9052631578943623 0
8453 0.8736842105259673 0.9052631578943607 0
8454 0.8842105263154671 0.905263157894359 0
8455 0.8947368421049703 0.9052631578943576 0
8456 0.9052631578944735 0.9052631578943563 0
8457 0.9157894736839762 0.9052631578943545 0
8458 0.9263157894734793 0.9052631578943532 0
8459 0.9368421052629822 0.9052631578943514 0
8460 0.947368421052485 0.9052631578943501 0
8461 0.9578947368419881 0.9052631578943485 0
8462 0.968421052631491 0.905263157894347 0
8463 0.9789473684209943 0.9052631578943454 0
8464 0.989473684210497 0.9052631578943439 0
8465 0.01052631578945911 0.9157894736839871 0
8466 0.02105263157891838 0.9157894736839858 0
8467 0.03157894736837694 0.9157894736839843 0
8468 0.04210526315783345 0.9157894736839829 0
8469 0.05263157894728937 0.9157894736839818 0
8470 0.06315789473674682 0.9157894736839802 0
8471 0.0736842105262083 0.9157894736839791 0
8472 0.08421052631567091 0.9157894736839778 0
8473 0.09473684210513353 0.9157894736839762 0
8474 0.1052631578945961 0.9157894736839747 0
8475 0.1157894736840588 0.9157894736839736 0
8476 0.1263157894735176 0.9157894736839721 0
8477 0.1368421052629689 0.9157894736839709 0
8478 0.1473684210524181 0.9157894736839695 0
8479 0.1578947368418673 0.9157894736839682 0
8480 0.1684210526313166 0.9157894736839667 0
8481 0.1789473684207659 0.9157894736839653 0
8482 0.1894736842102151 0.9157894736839639 0
8483 0.1999999999996643 0.9157894736839625 0
8484 0.2105263157891136 0.9157894736839612 0
8485 0.2210526315785628 0.91578947368396 0
8486 0.231578947368012 0.9157894736839589 0
8487 0.2421052631574613 0.9157894736839575 0
8488 0.2526315789469105 0.915789473683956 0
8489 0.2631578947363596 0.9157894736839547 0
8490 0.2736842105258089 0.9157894736839531 0
8491 0.2842105263152582 0.9157894736839518 0
8492 0.2947368421047074 0.9157894736839505 0
8493 0.3052631578941567 0.9157894736839494 0
8494 0.3157894736836058 0.9157894736839478 0
8495 0.3263157894730552 0.9157894736839465 0
8496 0.3368421052625044 0.9157894736839451 0
8497 0.3473684210519536 0.9157894736839438 0
8498 0.3578947368414029 0.9157894736839423 0
8499 0.3684210526308521 0.9157894736839411 0
8500 0.3789473684203014 0.9157894736839397 0
8501 0.3894736842097505 0.9157894736839385 0
8502 0.3999999999991997 0.9157894736839369 0
8503 0.410526315788649 0.9157894736839356 0
8504 0.4210526315780983 0.9157894736839345 0
8505 0.4315789473675475 0.9157894736839329 0
8506 0.4421052631569967 0.9157894736839318 0
8507 0.452631578946446 0.9157894736839303 0
8508 0.4631578947358951 0.9157894736839289 0
8509 0.4736842105253445 0.9157894736839276 0
8510 0.4842105263147937 0.9157894736839263 0
8511 0.4947368421042455 0.9157894736839247 0
8512 0.5052631578937166 0.9157894736839236 0
8513 0.5157894736832069 0.9157894736839221 0
8514 0.5263157894727001 0.9157894736839207 0
8515 0.536842105262193 0.9157894736839194 0
8516 0.547368421051686 0.9157894736839183 0
8517 0.5578947368411787 0.9157894736839165 0
8518 0.5684210526306718 0.9157894736839154 0
8519 0.5789473684201648 0.9157894736839138 0
8520 0.5894736842096577 0.9157894736839127 0
8521 0.5999999999991509 0.9157894736839112 0
8522 0.6105263157886436 0.9157894736839098 0
8523 0.6210526315781366 0.9157894736839085 0
8524 0.6315789473676297 0.9157894736839072 0
8525 0.6421052631571224 0.9157894736839058 0
8526 0.6526315789466155 0.9157894736839045 0
8527 0.6631578947361084 0.9157894736839032 0
8528 0.6736842105256015 0.9157894736839018 0
8529 0.6842105263150945 0.9157894736839005 0
8530 0.6947368421045872 0.9157894736838992 0
8531 0.7052631578940803 0.9157894736838978 0
8532 0.7157894736835733 0.9157894736838965 0
8533 0.7263157894730663 0.9157894736838952 0
8534 0.7368421052625593 0.9157894736838939 0
8535 0.747368421052052 0.9157894736838925 0
8536 0.7578947368415451 0.915789473683891 0
8537 0.768421052631038 0.9157894736838896 0
8538 0.7789473684205311 0.9157894736838883 0
8539 0.789473684210024 0.9157894736838867 0
8540 0.7999999999995169 0.9157894736838854 0
8541 0.8105263157890099 0.9157894736838843 0
8542 0.8210526315785029 0.9157894736838827 0
8543 0.831578947367996 0.9157894736838816 0
8544 0.8421052631574888 0.9157894736838801 0
8545 0.8526315789469817 0.9157894736838788 0
8546 0.8631578947364748 0.9157894736838774 0
8547 0.8736842105259691 0.9157894736838761 0
8548 0.8842105263154691 0.9157894736838748 0
8549 0.8947368421049721 0.9157894736838734 0
8550 0.9052631578944749 0.9157894736838721 0
8551 0.9157894736839776 0.9157894736838708 0
8552 0.9263157894734804 0.9157894736838694 0
8553 0.9368421052629832 0.9157894736838681 0
8554 0.9473684210524859 0.9157894736838668 0
8555 0.957894736841989 0.9157894736838652 0
8556 0.9684210526314917 0.9157894736838639 0
8557 0.9789473684209945 0.9157894736838625 0
8558 0.9894736842104972 0.9157894736838612 0
8559 0.01052631578945844 0.9263157894734888 0
8560 0.02105263157891703 0.9263157894734876 0
8561 0.03157894736837492 0.9263157894734864 0
8562 0.04210526315783073 0.9263157894734853 0
8563 0.05263157894728594 0.926315789473484 0
8564 0.06315789473674271 0.9263157894734829 0
8565 0.07368421052620354 0.9263157894734817 0
8566 0.08421052631566552 0.9263157894734805 0
8567 0.09473684210512751 0.9263157894734793 0
8568 0.1052631578945895 0.9263157894734781 0
8569 0.1157894736840515 0.9263157894734768 0
8570 0.1263157894735097 0.9263157894734756 0
8571 0.1368421052629602 0.9263157894734744 0
8572 0.1473684210524087 0.9263157894734733 0
8573 0.1578947368418571 0.9263157894734722 0
8574 0.1684210526313056 0.9263157894734708 0
8575 0.178947368420754 0.9263157894734697 0
8576 0.1894736842102024 0.9263157894734688 0
8577 0.1999999999996509 0.9263157894734673 0
8578 0.2105263157890994 0.9263157894734664 0
8579 0.2210526315785478 0.9263157894734653 0
8580 0.2315789473679963 0.9263157894734639 0
8581 0.2421052631574447 0.9263157894734626 0
8582 0.2526315789468931 0.9263157894734615 0
8583 0.2631578947363417 0.9263157894734604 0
8584 0.27368421052579 0.9263157894734593 0
8585 0.2842105263152385 0.9263157894734579 0
8586 0.294736842104687 0.9263157894734568 0
8587 0.3052631578941355 0.9263157894734557 0
8588 0.3157894736835838 0.9263157894734544 0
8589 0.3263157894730323 0.9263157894734533 0
8590 0.3368421052624808 0.9263157894734522 0
8591 0.3473684210519292 0.9263157894734507 0
8592 0.3578947368413776 0.9263157894734497 0
8593 0.3684210526308261 0.9263157894734486 0
8594 0.3789473684202745 0.9263157894734473 0
8595 0.389473684209723 0.9263157894734462 0
8596 0.3999999999991715 0.9263157894734451 0
8597 0.4105263157886199 0.9263157894734437 0
8598 0.4210526315780683 0.9263157894734425 0
8599 0.4315789473675168 0.9263157894734415 0
8600 0.4421052631569652 0.9263157894734402 0
8601 0.4526315789464136 0.9263157894734391 0
8602 0.4631578947358621 0.926315789473438 0
8603 0.4736842105253105 0.9263157894734366 0
8604 0.4842105263147591 0.9263157894734353 0
8605 0.4947368421042103 0.9263157894734342 0
8606 0.5052631578936815 0.9263157894734331 0
8607 0.5157894736831727 0.926315789473432 0
8608 0.526315789472667 0.9263157894734306 0
8609 0.5368421052621608 0.9263157894734295 0
8610 0.547368421051655 0.9263157894734284 0
8611 0.5578947368411488 0.9263157894734273 0
8612 0.5684210526306429 0.926315789473426 0
8613 0.5789473684201368 0.9263157894734249 0
8614 0.589473684209631 0.9263157894734237 0
8615 0.5999999999991251 0.9263157894734224 0
8616 0.6105263157886189 0.9263157894734211 0
8617 0.6210526315781131 0.9263157894734202 0
8618 0.631578947367607 0.9263157894734189 0
8619 0.642105263157101 0.9263157894734175 0
8620 0.6526315789465951 0.9263157894734166 0
8621 0.6631578947360889 0.9263157894734153 0
8622 0.6736842105255832 0.9263157894734142 0
8623 0.6842105263150772 0.9263157894734131 0
8624 0.6947368421045712 0.9263157894734118 0
8625 0.7052631578940652 0.9263157894734106 0
8626 0.7157894736835594 0.9263157894734093 0
8627 0.7263157894730534 0.9263157894734082 0
8628 0.7368421052625473 0.9263157894734071 0
8629 0.7473684210520414 0.9263157894734058 0
8630 0.7578947368415353 0.9263157894734046 0
8631 0.7684210526310293 0.9263157894734033 0
8632 0.7789473684205234 0.9263157894734024 0
8633 0.7894736842100175 0.9263157894734011 0
8634 0.7999999999995113 0.9263157894733998 0
8635 0.8105263157890055 0.9263157894733987 0
8636 0.8210526315784994 0.9263157894733975 0
8637 0.8315789473679935 0.9263157894733962 0
8638 0.8421052631574875 0.9263157894733953 0
8639 0.8526315789469813 0.926315789473394 0
8640 0.8631578947364754 0.9263157894733927 0
8641 0.8736842105259708 0.9263157894733918 0
8642 0.8842105263154711 0.9263157894733904 0
8643 0.8947368421049738 0.9263157894733893 0
8644 0.9052631578944764 0.9263157894733878 0
8645 0.9157894736839789 0.9263157894733869 0
8646 0.9263157894734817 0.9263157894733856 0
8647 0.9368421052629842 0.9263157894733844 0
8648 0.9473684210524868 0.9263157894733833 0
8649 0.9578947368419894 0.926315789473382 0
8650 0.9684210526314921 0.9263157894733809 0
8651 0.9789473684209946 0.9263157894733798 0
8652 0.9894736842104974 0.9263157894733784 0
8653 0.01052631578945777 0.9368421052629903 0
8654 0.0210526315789157 0.9368421052629894 0
8655 0.0315789473683729 0.9368421052629882 0
8656 0.04210526315782802 0.9368421052629873 0
8657 0.05263157894728251 0.9368421052629862 0
8658 0.06315789473673861 0.9368421052629852 0
8659 0.07368421052619879 0.9368421052629843 0
8660 0.08421052631566013 0.9368421052629833 0
8661 0.09473684210512148 0.9368421052629822 0
8662 0.1052631578945828 0.9368421052629812 0
8663 0.1157894736840442 0.9368421052629801 0
8664 0.1263157894735017 0.9368421052629792 0
8665 0.1368421052629515 0.9368421052629781 0
8666 0.1473684210523991 0.9368421052629768 0
8667 0.1578947368418468 0.9368421052629763 0
8668 0.1684210526312945 0.9368421052629751 0
8669 0.1789473684207421 0.936842105262974 0
8670 0.1894736842101898 0.9368421052629731 0
8671 0.1999999999996375 0.9368421052629721 0
8672 0.2105263157890851 0.9368421052629711 0
8673 0.2210526315785328 0.9368421052629701 0
8674 0.2315789473679804 0.9368421052629688 0
8675 0.2421052631574281 0.936842105262968 0
8676 0.2526315789468758 0.9368421052629669 0
8677 0.2631578947363234 0.9368421052629661 0
8678 0.2736842105257711 0.9368421052629651 0
8679 0.2842105263152187 0.9368421052629639 0
8680 0.2947368421046666 0.9368421052629627 0
8681 0.3052631578941142 0.9368421052629617 0
8682 0.3157894736835617 0.9368421052629609 0
8683 0.3263157894730094 0.93684210526296 0
8684 0.3368421052624571 0.9368421052629587 0
8685 0.3473684210519047 0.9368421052629576 0
8686 0.3578947368413525 0.9368421052629569 0
8687 0.3684210526308001 0.9368421052629559 0
8688 0.3789473684202478 0.936842105262955 0
8689 0.3894736842096955 0.9368421052629538 0
8690 0.3999999999991431 0.9368421052629528 0
8691 0.4105263157885908 0.936842105262952 0
8692 0.4210526315780385 0.9368421052629506 0
8693 0.4315789473674862 0.9368421052629496 0
8694 0.4421052631569338 0.9368421052629488 0
8695 0.4526315789463815 0.9368421052629474 0
8696 0.4631578947358291 0.9368421052629468 0
8697 0.4736842105252768 0.9368421052629458 0
8698 0.4842105263147246 0.9368421052629448 0
8699 0.494736842104175 0.9368421052629435 0
8700 0.5052631578936464 0.9368421052629426 0
8701 0.5157894736831385 0.9368421052629418 0
8702 0.5263157894726337 0.9368421052629406 0
8703 0.5368421052621286 0.9368421052629397 0
8704 0.5473684210516239 0.9368421052629385 0
8705 0.5578947368411188 0.9368421052629378 0
8706 0.568421052630614 0.9368421052629364 0
8707 0.5789473684201093 0.9368421052629354 0
8708 0.5894736842096041 0.9368421052629342 0
8709 0.5999999999990994 0.9368421052629333 0
8710 0.6105263157885943 0.9368421052629325 0
8711 0.6210526315780895 0.9368421052629315 0
8712 0.6315789473675844 0.9368421052629302 0
8713 0.6421052631570795 0.9368421052629294 0
8714 0.6526315789465749 0.9368421052629283 0
8715 0.6631578947360698 0.9368421052629273 0
8716 0.6736842105255648 0.9368421052629263 0
8717 0.6842105263150599 0.9368421052629252 0
8718 0.694736842104555 0.9368421052629244 0
8719 0.7052631578940501 0.9368421052629236 0
8720 0.7157894736835452 0.9368421052629221 0
8721 0.7263157894730403 0.9368421052629211 0
8722 0.7368421052625354 0.9368421052629204 0
8723 0.7473684210520303 0.9368421052629192 0
8724 0.7578947368415255 0.9368421052629182 0
8725 0.7684210526310207 0.9368421052629173 0
8726 0.7789473684205156 0.9368421052629163 0
8727 0.7894736842100109 0.9368421052629151 0
8728 0.7999999999995058 0.9368421052629142 0
8729 0.8105263157890008 0.9368421052629132 0
8730 0.8210526315784961 0.9368421052629122 0
8731 0.8315789473679911 0.9368421052629111 0
8732 0.8421052631574861 0.93684210526291 0
8733 0.8526315789469813 0.9368421052629091 0
8734 0.8631578947364763 0.936842105262908 0
8735 0.8736842105259727 0.9368421052629071 0
8736 0.8842105263154729 0.9368421052629062 0
8737 0.8947368421049756 0.9368421052629051 0
8738 0.905263157894478 0.936842105262904 0
8739 0.9157894736839802 0.9368421052629032 0
8740 0.9263157894734828 0.936842105262902 0
8741 0.9368421052629853 0.9368421052629009 0
8742 0.9473684210524876 0.9368421052629 0
8743 0.9578947368419903 0.9368421052628989 0
8744 0.9684210526314928 0.9368421052628978 0
8745 0.9789473684209952 0.9368421052628969 0
8746 0.9894736842104976 0.936842105262896 0
8747 0.0105263157894571 0.9473684210524921 0
8748 0.02105263157891436 0.947368421052491 0
8749 0.03157894736837089 0.94736842105249 0
8750 0.04210526315782528 0.9473684210524892 0
8751 0.05263157894727909 0.9473684210524885 0
8752 0.0631578947367345 0.9473684210524876 0
8753 0.07368421052619402 0.947368421052487 0
8754 0.08421052631565475 0.947368421052486 0
8755 0.09473684210511546 0.9473684210524853 0
8756 0.1052631578945762 0.9473684210524843 0
8757 0.1157894736840369 0.9473684210524834 0
8758 0.1263157894734937 0.9473684210524826 0
8759 0.1368421052629427 0.9473684210524816 0
8760 0.1473684210523896 0.947368421052481 0
8761 0.1578947368418365 0.9473684210524802 0
8762 0.1684210526312834 0.9473684210524793 0
8763 0.1789473684207303 0.9473684210524783 0
8764 0.1894736842101771 0.9473684210524775 0
8765 0.1999999999996241 0.9473684210524768 0
8766 0.2105263157890709 0.9473684210524758 0
8767 0.2210526315785178 0.947368421052475 0
8768 0.2315789473679647 0.9473684210524741 0
8769 0.2421052631574116 0.9473684210524733 0
8770 0.2526315789468585 0.9473684210524725 0
8771 0.2631578947363054 0.9473684210524717 0
8772 0.2736842105257522 0.9473684210524707 0
8773 0.2842105263151992 0.9473684210524698 0
8774 0.2947368421046459 0.9473684210524691 0
8775 0.3052631578940929 0.9473684210524683 0
8776 0.3157894736835397 0.9473684210524673 0
8777 0.3263157894729866 0.9473684210524663 0
8778 0.3368421052624335 0.9473684210524655 0
8779 0.3473684210518803 0.9473684210524649 0
8780 0.3578947368413272 0.9473684210524642 0
8781 0.3684210526307742 0.9473684210524632 0
8782 0.378947368420221 0.9473684210524622 0
8783 0.3894736842096679 0.9473684210524616 0
8784 0.3999999999991148 0.9473684210524609 0
8785 0.4105263157885616 0.9473684210524596 0
8786 0.4210526315780086 0.9473684210524588 0
8787 0.4315789473674554 0.9473684210524581 0
8788 0.4421052631569024 0.9473684210524574 0
8789 0.4526315789463493 0.9473684210524564 0
8790 0.463157894735796 0.9473684210524554 0
8791 0.473684210525243 0.9473684210524548 0
8792 0.4842105263146899 0.947368421052454 0
8793 0.4947368421041397 0.947368421052453 0
8794 0.5052631578936113 0.9473684210524521 0
8795 0.5157894736831043 0.9473684210524512 0
8796 0.5263157894726006 0.9473684210524506 0
8797 0.5368421052620966 0.9473684210524497 0
8798 0.5473684210515928 0.9473684210524489 0
8799 0.557894736841089 0.9473684210524481 0
8800 0.5684210526305852 0.9473684210524473 0
8801 0.5789473684200813 0.9473684210524463 0
8802 0.5894736842095775 0.9473684210524456 0
8803 0.5999999999990736 0.9473684210524445 0
8804 0.6105263157885696 0.9473684210524437 0
8805 0.621052631578066 0.9473684210524427 0
8806 0.6315789473675619 0.9473684210524419 0
8807 0.6421052631570581 0.9473684210524411 0
8808 0.6526315789465544 0.9473684210524406 0
8809 0.6631578947360502 0.9473684210524398 0
8810 0.6736842105255466 0.9473684210524387 0
8811 0.6842105263150425 0.9473684210524377 0
8812 0.6947368421045388 0.9473684210524369 0
8813 0.705263157894035 0.9473684210524361 0
8814 0.7157894736835312 0.9473684210524353 0
8815 0.7263157894730272 0.9473684210524344 0
8816 0.7368421052625234 0.9473684210524337 0
8817 0.7473684210520196 0.9473684210524326 0
8818 0.7578947368415158 0.9473684210524319 0
8819 0.768421052631012 0.9473684210524309 0
8820 0.778947368420508 0.9473684210524301 0
8821 0.7894736842100042 0.9473684210524296 0
8822 0.7999999999995002 0.9473684210524284 0
8823 0.8105263157889964 0.9473684210524277 0
8824 0.8210526315784927 0.9473684210524268 0
8825 0.8315789473679889 0.9473684210524259 0
8826 0.842105263157485 0.9473684210524251 0
8827 0.8526315789469808 0.9473684210524244 0
8828 0.863157894736477 0.9473684210524236 0
8829 0.8736842105259742 0.9473684210524228 0
8830 0.8842105263154747 0.9473684210524219 0
8831 0.8947368421049772 0.947368421052421 0
8832 0.9052631578944793 0.9473684210524201 0
8833 0.9157894736839818 0.9473684210524193 0
8834 0.9263157894734841 0.9473684210524184 0
8835 0.9368421052629862 0.9473684210524175 0
8836 0.9473684210524885 0.9473684210524166 0
8837 0.9578947368419908 0.9473684210524159 0
8838 0.9684210526314933 0.947368421052415 0
8839 0.9789473684209956 0.9473684210524141 0
8840 0.9894736842104976 0.9473684210524133 0
8841 0.01052631578945643 0.9578947368419937 0
8842 0.02105263157891301 0.957894736841993 0
8843 0.03157894736836887 0.9578947368419924 0
8844 0.04210526315782257 0.9578947368419914 0
8845 0.05263157894727567 0.9578947368419909 0
8846 0.06315789473673039 0.9578947368419903 0
8847 0.07368421052618924 0.9578947368419897 0
8848 0.08421052631564936 0.9578947368419888 0
8849 0.09473684210510944 0.9578947368419881 0
8850 0.1052631578945695 0.9578947368419876 0
8851 0.1157894736840296 0.9578947368419868 0
8852 0.1263157894734858 0.9578947368419862 0
8853 0.1368421052629341 0.9578947368419855 0
8854 0.1473684210523802 0.9578947368419848 0
8855 0.1578947368418263 0.9578947368419842 0
8856 0.1684210526312724 0.9578947368419837 0
8857 0.1789473684207185 0.9578947368419828 0
8858 0.1894736842101645 0.9578947368419821 0
8859 0.1999999999996107 0.9578947368419816 0
8860 0.2105263157890567 0.9578947368419807 0
8861 0.2210526315785029 0.9578947368419801 0
8862 0.2315789473679489 0.9578947368419795 0
8863 0.2421052631573951 0.9578947368419787 0
8864 0.2526315789468411 0.9578947368419781 0
8865 0.2631578947362873 0.9578947368419772 0
8866 0.2736842105257333 0.9578947368419766 0
8867 0.2842105263151794 0.9578947368419761 0
8868 0.2947368421046255 0.9578947368419755 0
8869 0.3052631578940715 0.9578947368419748 0
8870 0.3157894736835177 0.9578947368419739 0
8871 0.3263157894729638 0.9578947368419732 0
8872 0.3368421052624099 0.9578947368419726 0
8873 0.3473684210518559 0.9578947368419721 0
8874 0.3578947368413021 0.9578947368419712 0
8875 0.3684210526307481 0.9578947368419707 0
8876 0.3789473684201942 0.9578947368419699 0
8877 0.3894736842096404 0.9578947368419692 0
8878 0.3999999999990865 0.9578947368419687 0
8879 0.4105263157885325 0.957894736841968 0
8880 0.4210526315779786 0.9578947368419672 0
8881 0.4315789473674248 0.9578947368419666 0
8882 0.4421052631568708 0.9578947368419657 0
8883 0.4526315789463171 0.9578947368419651 0
8884 0.463157894735763 0.9578947368419646 0
8885 0.4736842105252091 0.9578947368419639 0
8886 0.4842105263146553 0.9578947368419632 0
8887 0.4947368421041045 0.9578947368419626 0
8888 0.505263157893576 0.9578947368419617 0
8889 0.5157894736830702 0.9578947368419612 0
8890 0.5263157894725675 0.9578947368419604 0
8891 0.5368421052620647 0.9578947368419597 0
8892 0.5473684210515617 0.9578947368419592 0
8893 0.5578947368410588 0.9578947368419584 0
8894 0.5684210526305563 0.9578947368419577 0
8895 0.5789473684200533 0.957894736841957 0
8896 0.5894736842095506 0.9578947368419564 0
8897 0.5999999999990479 0.9578947368419557 0
8898 0.610526315788545 0.957894736841955 0
8899 0.6210526315780422 0.9578947368419544 0
8900 0.6315789473675395 0.9578947368419535 0
8901 0.6421052631570366 0.957894736841953 0
8902 0.652631578946534 0.9578947368419524 0
8903 0.6631578947360312 0.9578947368419517 0
8904 0.6736842105255282 0.957894736841951 0
8905 0.6842105263150254 0.9578947368419504 0
8906 0.6947368421045226 0.9578947368419495 0
8907 0.7052631578940199 0.9578947368419488 0
8908 0.7157894736835172 0.9578947368419481 0
8909 0.7263157894730143 0.9578947368419475 0
8910 0.7368421052625114 0.957894736841947 0
8911 0.7473684210520087 0.9578947368419461 0
8912 0.757894736841506 0.9578947368419455 0
8913 0.7684210526310034 0.9578947368419448 0
8914 0.7789473684205003 0.9578947368419441 0
8915 0.7894736842099975 0.9578947368419435 0
8916 0.7999999999994947 0.9578947368419428 0
8917 0.8105263157889919 0.9578947368419422 0
8918 0.8210526315784892 0.9578947368419415 0
8919 0.8315789473679862 0.957894736841941 0
8920 0.8421052631574837 0.9578947368419402 0
8921 0.8526315789469808 0.9578947368419393 0
8922 0.8631578947364779 0.9578947368419388 0
8923 0.8736842105259758 0.9578947368419382 0
8924 0.8842105263154765 0.9578947368419375 0
8925 0.8947368421049787 0.9578947368419366 0
8926 0.9052631578944811 0.9578947368419359 0
8927 0.9157894736839831 0.9578947368419353 0
8928 0.926315789473485 0.9578947368419346 0
8929 0.9368421052629873 0.9578947368419339 0
8930 0.9473684210524894 0.9578947368419333 0
8931 0.9578947368419917 0.9578947368419326 0
8932 0.9684210526314937 0.9578947368419322 0
8933 0.9789473684209958 0.9578947368419313 0
8934 0.9894736842104979 0.9578947368419308 0
8935 0.01052631578945576 0.9684210526314952 0
8936 0.02105263157891168 0.9684210526314946 0
8937 0.03157894736836685 0.9684210526314941 0
8938 0.04210526315781987 0.9684210526314935 0
8939 0.05263157894727223 0.9684210526314933 0
8940 0.06315789473672626 0.9684210526314927 0
8941 0.0736842105261845 0.9684210526314921 0
8942 0.08421052631564398 0.9684210526314918 0
8943 0.09473684210510341 0.9684210526314911 0
8944 0.1052631578945629 0.9684210526314908 0
8945 0.1157894736840223 0.9684210526314899 0
8946 0.1263157894734778 0.9684210526314896 0
8947 0.1368421052629253 0.9684210526314891 0
8948 0.1473684210523707 0.9684210526314888 0
8949 0.1578947368418159 0.9684210526314879 0
8950 0.1684210526312613 0.9684210526314876 0
8951 0.1789473684207066 0.968421052631487 0
8952 0.1894736842101519 0.9684210526314867 0
8953 0.1999999999995972 0.9684210526314863 0
8954 0.2105263157890425 0.9684210526314856 0
8955 0.2210526315784878 0.9684210526314849 0
8956 0.2315789473679331 0.9684210526314844 0
8957 0.2421052631573785 0.968421052631484 0
8958 0.2526315789468236 0.9684210526314835 0
8959 0.263157894736269 0.9684210526314829 0
8960 0.2736842105257143 0.9684210526314827 0
8961 0.2842105263151596 0.9684210526314819 0
8962 0.294736842104605 0.9684210526314814 0
8963 0.3052631578940502 0.9684210526314809 0
8964 0.3157894736834956 0.9684210526314807 0
8965 0.3263157894729409 0.9684210526314799 0
8966 0.3368421052623862 0.9684210526314796 0
8967 0.3473684210518316 0.9684210526314787 0
8968 0.3578947368412768 0.9684210526314786 0
8969 0.3684210526307222 0.9684210526314778 0
8970 0.3789473684201675 0.9684210526314774 0
8971 0.3894736842096129 0.9684210526314769 0
8972 0.3999999999990582 0.9684210526314764 0
8973 0.4105263157885035 0.9684210526314759 0
8974 0.4210526315779488 0.9684210526314754 0
8975 0.4315789473673941 0.9684210526314749 0
8976 0.4421052631568393 0.9684210526314743 0
8977 0.4526315789462848 0.9684210526314738 0
8978 0.46315789473573 0.9684210526314733 0
8979 0.4736842105251753 0.9684210526314727 0
8980 0.4842105263146206 0.9684210526314725 0
8981 0.4947368421040692 0.9684210526314719 0
8982 0.5052631578935409 0.9684210526314713 0
8983 0.515789473683036 0.968421052631471 0
8984 0.5263157894725342 0.9684210526314704 0
8985 0.5368421052620327 0.9684210526314697 0
8986 0.5473684210515308 0.9684210526314692 0
8987 0.5578947368410291 0.9684210526314689 0
8988 0.5684210526305274 0.9684210526314682 0
8989 0.5789473684200258 0.9684210526314676 0
8990 0.5894736842095237 0.9684210526314673 0
8991 0.5999999999990221 0.9684210526314668 0
8992 0.6105263157885203 0.9684210526314663 0
8993 0.6210526315780185 0.9684210526314659 0
8994 0.6315789473675169 0.9684210526314653 0
8995 0.6421052631570153 0.9684210526314647 0
8996 0.6526315789465136 0.9684210526314642 0
8997 0.6631578947360116 0.9684210526314635 0
8998 0.6736842105255099 0.9684210526314629 0
8999 0.6842105263150083 0.9684210526314626 0
9000 0.6947368421045064 0.9684210526314622 0
9001 0.7052631578940048 0.9684210526314618 0
9002 0.715789473683503 0.9684210526314613 0
9003 0.7263157894730015 0.9684210526314608 0
9004 0.7368421052624996 0.9684210526314605 0
9005 0.7473684210519979 0.9684210526314597 0
9006 0.7578947368414962 0.9684210526314593 0
9007 0.7684210526309945 0.9684210526314587 0
9008 0.7789473684204925 0.9684210526314582 0
9009 0.7894736842099909 0.9684210526314577 0
9010 0.7999999999994891 0.9684210526314574 0
9011 0.8105263157889873 0.9684210526314568 0
9012 0.8210526315784856 0.9684210526314559 0
9013 0.831578947367984 0.9684210526314558 0
9014 0.8421052631574824 0.9684210526314551 0
9015 0.8526315789469804 0.9684210526314546 0
9016 0.8631578947364787 0.9684210526314543 0
9017 0.8736842105259776 0.9684210526314537 0
9018 0.8842105263154785 0.9684210526314531 0
9019 0.8947368421049805 0.9684210526314524 0
9020 0.9052631578944824 0.968421052631452 0
9021 0.9157894736839844 0.9684210526314515 0
9022 0.9263157894734864 0.9684210526314511 0
9023 0.9368421052629884 0.9684210526314506 0
9024 0.9473684210524903 0.9684210526314502 0
9025 0.9578947368419921 0.9684210526314497 0
9026 0.9684210526314941 0.9684210526314491 0
9027 0.9789473684209961 0.9684210526314484 0
9028 0.9894736842104981 0.968421052631448 0
9029 0.01052631578945509 0.9789473684209969 0
9030 0.02105263157891033 0.9789473684209966 0
9031 0.03157894736836484 0.9789473684209961 0
9032 0.04210526315781715 0.9789473684209958 0
9033 0.05263157894726882 0.9789473684209956 0
9034 0.06315789473672212 0.9789473684209953 0
9035 0.07368421052617975 0.9789473684209947 0
9036 0.08421052631563859 0.9789473684209945 0
9037 0.09473684210509739 0.9789473684209941 0
9038 0.1052631578945562 0.9789473684209937 0
9039 0.1157894736840151 0.9789473684209934 0
9040 0.1263157894734698 0.9789473684209931 0
9041 0.1368421052629166 0.9789473684209928 0
9042 0.1473684210523612 0.9789473684209925 0
9043 0.1578947368418056 0.9789473684209921 0
9044 0.1684210526312502 0.9789473684209916 0
9045 0.1789473684206947 0.9789473684209914 0
9046 0.1894736842101393 0.9789473684209908 0
9047 0.1999999999995838 0.9789473684209908 0
9048 0.2105263157890283 0.9789473684209903 0
9049 0.2210526315784728 0.9789473684209898 0
9050 0.2315789473679174 0.9789473684209897 0
9051 0.2421052631573619 0.9789473684209892 0
9052 0.2526315789468063 0.978947368420989 0
9053 0.2631578947362508 0.9789473684209887 0
9054 0.2736842105256955 0.9789473684209883 0
9055 0.28421052631514 0.9789473684209881 0
9056 0.2947368421045845 0.9789473684209877 0
9057 0.305263157894029 0.9789473684209873 0
9058 0.3157894736834735 0.9789473684209872 0
9059 0.3263157894729181 0.9789473684209867 0
9060 0.3368421052623627 0.9789473684209865 0
9061 0.3473684210518072 0.978947368420986 0
9062 0.3578947368412517 0.9789473684209858 0
[truncated: 326,026 more chars]
